# Supplementary material for: A comparison of curated gene sets versus transcriptomics-derived gene signatures for detecting pathway activation in immune cells
Source: BMC Bioinformatics. 2020 Jan 28;21:28. doi: 10.1186/s12859-020-3366-4 (PMC6986093; doi:10.1186/s12859-020-3366-4)
Supplement: Supplementary file 1 — Additional file 1 All Evaluation Results Description: Contains the results for all combinations of signatures, target data sets, and alternative statistical methods. Each sheet represents a statistical method. Each row contains a signature, a target and a series of values that are specific to each of the different approaches. [file 12859_2020_3366_MOESM1_ESM.xlsx]

## Sheet: Fisher'sConcordance_Data
Signature	Characteristic(sig)	Target	Characteristic(tar)	SigProcess	TarProcess	same direction in sig	opposite in sig	same direction in noise	opposite in noise	length	signature_length	fisher_null	fisher_estimate	p_value
GSE111475 CD40IFN.txt	all_genes_result	GSE111475 CD40IL21.txt	all_genes_result	Bcell_activation	Bcell_activation	8894	149	27185	7733	43961	9043	1	16.9793	0
GSE111475 CD40IFN.txt	all_genes_result	GSE111475 CD40.txt	all_genes_result	Bcell_activation	Bcell_activation	8968	75	27284	7634	43961	9043	1	33.4552	0
GSE111475 CD40IFN.txt	all_genes_result	GSE116999 healthy.txt	all_genes_result	Bcell_activation	Bcell_activation	3925	2717	9622	10056	26320	6642	1	1.50972	4.95475e-47
GSE111475 CD40IFN.txt	all_genes_result	GSE116999 patients.txt	all_genes_result	Bcell_activation	Bcell_activation	4046	2596	10805	8873	26320	6642	1	1.27986	1.12079e-17
GSE111475 CD40IFN.txt	all_genes_result	GSE42158 healthy.txt	all_genes_result	Bcell_activation	Bcell_activation	3665	1511	7967	5641	18784	5176	1	1.71734	3.72076e-55
GSE111475 CD40IFN.txt	all_genes_result	GSE42158 patients.txt	all_genes_result	Bcell_activation	Bcell_activation	4786	1891	10486	9134	26297	6677	1	2.20456	1.34791e-154
GSE111475 CD40IFN.txt	all_genes_result	GSE51587 patients.txt	no_significant_genes_result	Bcell_activation	Bcell_activation	3810	2867	10328	9491	26496	6677	1	1.2212	2.41004e-12
GSE111475 CD40IFN.txt	all_genes_result	GSE54017 healthy.txt	no_significant_genes_result	Bcell_activation	Bcell_activation	4464	2213	11649	8170	26496	6677	1	1.41471	5.78587e-32
GSE111475 CD40IFN.txt	all_genes_result	GSE111789 120min.txt	all_genes_result	Bcell_activation	Eosinophils_cytokine_response	2654	3180	5252	5422	16508	5834	1	0.861615	5.04071e-06
GSE111475 CD40IFN.txt	all_genes_result	GSE111789 30min.txt	all_genes_result	Bcell_activation	Eosinophils_cytokine_response	2617	3340	5387	5835	17179	5957	1	0.848704	3.5076e-07
GSE111475 CD40IFN.txt	all_genes_result	GSE111789 60min.txt	all_genes_result	Bcell_activation	Eosinophils_cytokine_response	2449	3223	4838	5326	15836	5672	1	0.836508	8.58538e-08
GSE111475 CD40IFN.txt	all_genes_result	GSE112010 CMP expression.txt	all_genes_result	Bcell_activation	Eosinophils_cytokine_response	2270	2284	6457	6253	17264	4554	1	0.962457	0.269053
GSE111475 CD40IFN.txt	all_genes_result	GSE112010 EoP expression.txt	all_genes_result	Bcell_activation	Eosinophils_cytokine_response	2897	1657	6500	6210	17264	4554	1	1.67026	3.82487e-48
GSE111475 CD40IFN.txt	all_genes_result	GSE112010 GMP expression.txt	all_genes_result	Bcell_activation	Eosinophils_cytokine_response	2224	2330	6484	6226	17264	4554	1	0.916531	0.0116889
GSE111475 CD40IFN.txt	all_genes_result	GSE128027 GMSCF.txt	all_genes_result	Bcell_activation	Eosinophils_cytokine_response	3835	2159	7113	5949	19056	5994	1	1.48556	2.64144e-35
GSE111475 CD40IFN.txt	all_genes_result	GSE128027 IL3.txt	all_genes_result	Bcell_activation	Eosinophils_cytokine_response	3991	2053	7484	6028	19556	6044	1	1.56573	7.43059e-45
GSE111475 CD40IFN.txt	all_genes_result	GSE128027 IL5.txt	all_genes_result	Bcell_activation	Eosinophils_cytokine_response	3603	2391	7073	5989	19056	5994	1	1.27593	1.32053e-14
GSE111475 CD40IFN.txt	all_genes_result	GSE5099 hthgu133a.txt	all_genes_result	Bcell_activation	Monocyte_Macrophage_differentiation	2335	3013	7004	6908	19260	5348	1	0.764369	9.51741e-17
GSE111475 CD40IFN.txt	all_genes_result	GSE5099 hthgu133b.txt	all_genes_result	Bcell_activation	Monocyte_Macrophage_differentiation	1500	1757	5004	4524	12785	3257	1	0.771857	2.04862e-10
GSE111475 CD40IFN.txt	all_genes_result	GSE5099 M1.txt	all_genes_result	Bcell_activation	Monocyte_Macrophage_differentiation	2710	2638	6256	7656	19260	5348	1	1.25716	1.25898e-12
GSE111475 CD40IFN.txt	all_genes_result	GSE5099 M2.txt	all_genes_result	Bcell_activation	Monocyte_Macrophage_differentiation	2435	2913	7395	6517	19260	5348	1	0.736682	2.80518e-21
GSE111475 CD40IFN.txt	all_genes_result	GSE8286.txt	all_genes_result	Bcell_activation	Monocyte_Macrophage_differentiation	3340	2008	8377	5535	19260	5348	1	1.09901	0.00435636
GSE111475 CD40IFN.txt	all_genes_result	GSE104152 iTreg vs Th0.txt	all_genes_result	Bcell_activation	Naive_to_Th17_differentiation	3063	2272	4825	4467	14627	5335	1	1.2481	1.44458e-10
GSE111475 CD40IFN.txt	all_genes_result	GSE104152 Th17 vs Th0.txt	all_genes_result	Bcell_activation	Naive_to_Th17_differentiation	2176	3151	4538	4764	14629	5327	1	0.724991	1.68384e-20
GSE111475 CD40IFN.txt	all_genes_result	GSE113889 Th17 vs Th0.txt	all_genes_result	Bcell_activation	Naive_to_Th17_differentiation	0	7032	0	22187	29219	7032	NA	NA	NA
GSE111475 CD40IFN.txt	all_genes_result	GSE118974 Th17 vs Th0.txt	all_genes_result	Bcell_activation	Naive_to_Th17_differentiation	3023	3719	8527	8746	24015	6742	1	0.833738	2.78825e-10
GSE111475 CD40IFN.txt	all_genes_result	GSE140443 Th17 vs Th0 KO.txt	all_genes_result	Bcell_activation	Naive_to_Th17_differentiation	3726	2432	8555	8614	23327	6158	1	1.54259	3.04541e-47
GSE111475 CD40IFN.txt	all_genes_result	GSE140443 Th17 vs Th0 WT.txt	all_genes_result	Bcell_activation	Naive_to_Th17_differentiation	2848	3310	8849	8320	23327	6158	1	0.808998	1.09809e-12
GSE111475 CD40IFN.txt	all_genes_result	GSE110446 ADCC.txt	all_genes_result	Bcell_activation	NK_IL12	4222	2721	9791	11766	28500	6943	1	1.86461	8.27509e-111
GSE111475 CD40IFN.txt	all_genes_result	GSE110446 Cytokine.txt	all_genes_result	Bcell_activation	NK_IL12	4651	2292	10965	10592	28500	6943	1	1.96018	4.38358e-124
GSE111475 CD40IFN.txt	all_genes_result	GSE110446 K562.txt	all_genes_result	Bcell_activation	NK_IL12	4294	2649	10300	11257	28500	6943	1	1.77153	3.61017e-93
GSE111475 CD40IFN.txt	all_genes_result	GSE24791 ILmix NK.txt	all_genes_result	Bcell_activation	NK_IL12	5446	1337	12270	7925	26978	6783	1	2.6308	2.31962e-201
GSE111475 CD40IFN.txt	all_genes_result	GSE63038 FcR and IgG.txt	all_genes_result	Bcell_activation	NK_IL12	3657	1503	7084	6248	18492	5160	1	2.14592	2.33657e-109
GSE111475 CD40IFN.txt	all_genes_result	GSE63038 IL12 and IgG.txt	all_genes_result	Bcell_activation	NK_IL12	3724	1436	6754	6578	18492	5160	1	2.52562	2.41366e-159
GSE111475 CD40IFN.txt	all_genes_result	GSE63038 IL12 only.txt	all_genes_result	Bcell_activation	NK_IL12	3394	1766	7686	5646	18492	5160	1	1.41173	2.8884e-24
GSE111475 CD40IFN.txt	all_genes_result	GSE22248 LPS(1 dose).txt	all_genes_result	Bcell_activation	PBMC_LPS	3960	2506	10054	9545	26065	6466	1	1.50017	2.85927e-44
GSE111475 CD40IFN.txt	all_genes_result	GSE22248 LPS(2 doses).txt	all_genes_result	Bcell_activation	PBMC_LPS	3288	3178	9911	9688	26065	6466	1	1.01133	0.698583
GSE111475 CD40IFN.txt	all_genes_result	GSE87290 PBMC high.txt	all_genes_result	Bcell_activation	PBMC_LPS	2645	4129	10150	10009	26933	6774	1	0.631712	7.92216e-59
GSE111475 CD40IFN.txt	all_genes_result	GSE87290 PBMC low.txt	all_genes_result	Bcell_activation	PBMC_LPS	3087	3687	10372	9787	26933	6774	1	0.790054	5.57994e-17
GSE111475 CD40IFN.txt	all_genes_result	GSE9916 LPS+Heatshock.txt	all_genes_result	Bcell_activation	PBMC_LPS	2951	3721	9835	9362	25869	6672	1	0.754939	6.45959e-23
GSE111475 CD40IFN.txt	all_genes_result	GSE9916 LPS only.txt	all_genes_result	Bcell_activation	PBMC_LPS	2860	3812	9706	9491	25869	6672	1	0.733659	2.16602e-27
GSE111475 CD40IFN.txt	all_genes_result	GSE29797 CD4deficency.txt	all_genes_result	Bcell_activation	Tcell_activation	2838	3182	8131	8032	22183	6020	1	0.881039	2.87516e-05
GSE111475 CD40IFN.txt	all_genes_result	GSE29797 CD4WT.txt	all_genes_result	Bcell_activation	Tcell_activation	2996	3024	8220	7943	22183	6020	1	0.957336	0.151433
GSE111475 CD40IFN.txt	all_genes_result	GSE60235 CD3+IFNb.txt	all_genes_result	Bcell_activation	Tcell_activation	4419	2250	11341	8450	26460	6669	1	1.46332	1.79014e-38
GSE111475 CD40IFN.txt	all_genes_result	GSE60235 CD3+Th17.txt	all_genes_result	Bcell_activation	Tcell_activation	1155	5514	7019	12772	26460	6669	1	0.381189	2.21311e-182
GSE111475 CD40IFN.txt	all_genes_result	GSE60235 CD3.txt	all_genes_result	Bcell_activation	Tcell_activation	4653	2016	12041	7750	26460	6669	1	1.4855	9.64278e-40
GSE111475 CD40IFN.txt	all_genes_result	GSE73213 overall time.txt	all_genes_result	Bcell_activation	Tcell_activation	3761	3098	9467	8498	24824	6859	1	1.08974	0.00256558
GSE111475 CD40IFN.txt	all_genes_result	GSE73213 post 120h.txt	all_genes_result	Bcell_activation	Tcell_activation	2938	3921	8628	9337	24824	6859	1	0.810882	2.09059e-13
GSE111475 CD40IFN.txt	all_genes_result	GSE73213 post 24h.txt	all_genes_result	Bcell_activation	Tcell_activation	1955	4904	7788	10177	24824	6859	1	0.520952	1.4279e-104
GSE111475 CD40IFN.txt	all_genes_result	GSE73213 post 336h.txt	all_genes_result	Bcell_activation	Tcell_activation	3156	3703	8555	9410	24824	6859	1	0.937489	0.0237952
GSE111475 CD40IFN.txt	all_genes_result	GSE112899 ctrlxFvFvM.txt	significant_genes_only	Bcell_activation	Tcell_activation	348	172	686	551	1757	520	1	1.62463	7.97208e-06
GSE111475 CD40IFN.txt	all_genes_result	GSE112899 ctrlxFvFvR.txt	significant_genes_only	Bcell_activation	Tcell_activation	809	105	903	782	2599	914	1	6.66777	1.88664e-79
GSE111475 CD40IFN.txt	all_genes_result	GSE112899 ctrlxOKT3.txt	significant_genes_only	Bcell_activation	Tcell_activation	2186	447	2837	1987	7457	2633	1	3.42462	3.71301e-107
GSE111475 CD40IFN.txt	all_genes_result	GSE17721 Cpg.txt	all_genes_result	Bcell_activation	tolerogenic_Dendritic_cells	2265	2554	4548	5893	15260	4819	1	1.1491	7.52309e-05
GSE111475 CD40IFN.txt	all_genes_result	GSE17721 Grd.txt	all_genes_result	Bcell_activation	tolerogenic_Dendritic_cells	2334	2485	4523	5918	15260	4819	1	1.22889	4.01578e-09
GSE111475 CD40IFN.txt	all_genes_result	GSE17721 LPS.txt	all_genes_result	Bcell_activation	tolerogenic_Dendritic_cells	2198	2621	4546	5895	15260	4819	1	1.08746	0.0170966
GSE111475 CD40IFN.txt	all_genes_result	GSE17721 PAM.txt	all_genes_result	Bcell_activation	tolerogenic_Dendritic_cells	2470	2349	4596	5845	15260	4819	1	1.33722	8.99926e-17
GSE111475 CD40IFN.txt	all_genes_result	GSE17721 Pic.txt	all_genes_result	Bcell_activation	tolerogenic_Dendritic_cells	2021	2798	4433	6008	15260	4819	1	0.978926	0.54903
GSE111475 CD40IFN.txt	all_genes_result	tolerogenicity lumc ANOVA.txt	all_genes_result	Bcell_activation	tolerogenic_Dendritic_cells	3138	2575	5166	4891	15770	5713	1	1.15376	1.72845e-05
GSE111475 CD40IFN.txt	all_genes_result	GSE18921 IL10IL6.txt	no_significant_genes_result	Bcell_activation	tolerogenic_Dendritic_cells	1520	1702	4206	4029	11457	3222	1	0.855498	0.000183351
GSE111475 CD40IFN.txt	all_genes_result	GSE18921 IL10TGF.txt	no_significant_genes_result	Bcell_activation	tolerogenic_Dendritic_cells	1645	1577	3899	4336	11457	3222	1	1.16001	0.00037695
GSE111475 CD40IFN.txt	all_genes_result	GSE18921 IL10.txt	no_significant_genes_result	Bcell_activation	tolerogenic_Dendritic_cells	1449	1773	4228	4007	11457	3222	1	0.774563	8.65934e-10
GSE111475 CD40IL21.txt	all_genes_result	GSE111475 CD40IFN.txt	all_genes_result	Bcell_activation	Bcell_activation	19987	1531	16092	6351	43961	21518	1	5.15213	0
GSE111475 CD40IL21.txt	all_genes_result	GSE111475 CD40.txt	all_genes_result	Bcell_activation	Bcell_activation	20740	778	16926	5517	43961	21518	1	8.6871	0
GSE111475 CD40IL21.txt	all_genes_result	GSE116999 healthy.txt	all_genes_result	Bcell_activation	Bcell_activation	7112	6188	6331	6689	26320	13300	1	1.2143	3.94668e-15
GSE111475 CD40IL21.txt	all_genes_result	GSE116999 patients.txt	all_genes_result	Bcell_activation	Bcell_activation	8194	5106	7231	5789	26320	13300	1	1.28473	1.67391e-23
GSE111475 CD40IL21.txt	all_genes_result	GSE42158 healthy.txt	all_genes_result	Bcell_activation	Bcell_activation	6638	2861	5380	3905	18784	9499	1	1.68405	3.30614e-65
GSE111475 CD40IL21.txt	all_genes_result	GSE42158 patients.txt	all_genes_result	Bcell_activation	Bcell_activation	8597	4666	7073	5961	26297	13263	1	1.55274	3.49084e-68
GSE111475 CD40IL21.txt	all_genes_result	GSE51587 patients.txt	no_significant_genes_result	Bcell_activation	Bcell_activation	7267	6139	6852	6238	26496	13406	1	1.07767	0.00245061
GSE111475 CD40IL21.txt	all_genes_result	GSE54017 healthy.txt	no_significant_genes_result	Bcell_activation	Bcell_activation	9195	4211	7643	5447	26496	13406	1	1.55612	1.03605e-66
GSE111475 CD40IL21.txt	all_genes_result	GSE111789 120min.txt	all_genes_result	Bcell_activation	Eosinophils_cytokine_response	3902	4650	3796	4160	16508	8552	1	0.919611	0.00759182
GSE111475 CD40IL21.txt	all_genes_result	GSE111789 30min.txt	all_genes_result	Bcell_activation	Eosinophils_cytokine_response	4288	4614	4049	4228	17179	8902	1	0.970419	0.328271
GSE111475 CD40IL21.txt	all_genes_result	GSE111789 60min.txt	all_genes_result	Bcell_activation	Eosinophils_cytokine_response	3728	4483	3606	4019	15836	8211	1	0.926834	0.0174965
GSE111475 CD40IL21.txt	all_genes_result	GSE112010 CMP expression.txt	all_genes_result	Bcell_activation	Eosinophils_cytokine_response	4355	4292	4388	4229	17264	8647	1	0.977905	0.464999
GSE111475 CD40IL21.txt	all_genes_result	GSE112010 EoP expression.txt	all_genes_result	Bcell_activation	Eosinophils_cytokine_response	4942	3705	4327	4290	17264	8647	1	1.32243	6.78097e-20
GSE111475 CD40IL21.txt	all_genes_result	GSE112010 GMP expression.txt	all_genes_result	Bcell_activation	Eosinophils_cytokine_response	4263	4384	4533	4084	17264	8647	1	0.876091	1.43098e-05
GSE111475 CD40IL21.txt	all_genes_result	GSE128027 GMSCF.txt	all_genes_result	Bcell_activation	Eosinophils_cytokine_response	6030	3755	4929	4342	19056	9785	1	1.41456	3.54256e-32
GSE111475 CD40IL21.txt	all_genes_result	GSE128027 IL3.txt	all_genes_result	Bcell_activation	Eosinophils_cytokine_response	6297	3701	5252	4306	19556	9998	1	1.39492	3.67616e-30
GSE111475 CD40IL21.txt	all_genes_result	GSE128027 IL5.txt	all_genes_result	Bcell_activation	Eosinophils_cytokine_response	5868	3917	4909	4362	19056	9785	1	1.33112	1.52094e-22
GSE111475 CD40IL21.txt	all_genes_result	GSE5099 hthgu133a.txt	all_genes_result	Bcell_activation	Monocyte_Macrophage_differentiation	4619	5115	4851	4675	19260	9734	1	0.870276	1.47567e-06
GSE111475 CD40IL21.txt	all_genes_result	GSE5099 hthgu133b.txt	all_genes_result	Bcell_activation	Monocyte_Macrophage_differentiation	3325	3012	3263	3185	12785	6337	1	1.07752	0.0352238
GSE111475 CD40IL21.txt	all_genes_result	GSE5099 M1.txt	all_genes_result	Bcell_activation	Monocyte_Macrophage_differentiation	4267	5467	4324	5202	19260	9734	1	0.938998	0.0307699
GSE111475 CD40IL21.txt	all_genes_result	GSE5099 M2.txt	all_genes_result	Bcell_activation	Monocyte_Macrophage_differentiation	5037	4697	5024	4502	19260	9734	1	0.960944	0.170528
GSE111475 CD40IL21.txt	all_genes_result	GSE8286.txt	all_genes_result	Bcell_activation	Monocyte_Macrophage_differentiation	6656	3078	5574	3952	19260	9734	1	1.53312	6.80742e-46
GSE111475 CD40IL21.txt	all_genes_result	GSE104152 iTreg vs Th0.txt	all_genes_result	Bcell_activation	Naive_to_Th17_differentiation	4215	3442	3598	3372	14627	7657	1	1.14765	3.34934e-05
GSE111475 CD40IL21.txt	all_genes_result	GSE104152 Th17 vs Th0.txt	all_genes_result	Bcell_activation	Naive_to_Th17_differentiation	3271	4379	3384	3595	14629	7650	1	0.79357	3.68353e-12
GSE111475 CD40IL21.txt	all_genes_result	GSE113889 Th17 vs Th0.txt	all_genes_result	Bcell_activation	Naive_to_Th17_differentiation	0	14660	0	14559	29219	14660	NA	NA	NA
GSE111475 CD40IL21.txt	all_genes_result	GSE118974 Th17 vs Th0.txt	all_genes_result	Bcell_activation	Naive_to_Th17_differentiation	5465	6647	5821	6082	24015	12112	1	0.859048	4.34476e-09
GSE111475 CD40IL21.txt	all_genes_result	GSE140443 Th17 vs Th0 KO.txt	all_genes_result	Bcell_activation	Naive_to_Th17_differentiation	6361	5457	5807	5702	23327	11818	1	1.14457	2.76357e-07
GSE111475 CD40IL21.txt	all_genes_result	GSE140443 Th17 vs Th0 WT.txt	all_genes_result	Bcell_activation	Naive_to_Th17_differentiation	5953	5865	5945	5564	23327	11818	1	0.949983	0.0509748
GSE111475 CD40IL21.txt	all_genes_result	GSE110446 ADCC.txt	all_genes_result	Bcell_activation	NK_IL12	6776	7548	6401	7775	28500	14324	1	1.09042	0.000277301
GSE111475 CD40IL21.txt	all_genes_result	GSE110446 Cytokine.txt	all_genes_result	Bcell_activation	NK_IL12	8204	6120	7186	6990	28500	14324	1	1.30393	7.01839e-29
GSE111475 CD40IL21.txt	all_genes_result	GSE110446 K562.txt	all_genes_result	Bcell_activation	NK_IL12	7482	6842	6746	7430	28500	14324	1	1.2044	4.37213e-15
GSE111475 CD40IL21.txt	all_genes_result	GSE24791 ILmix NK.txt	all_genes_result	Bcell_activation	NK_IL12	10255	3393	8028	5302	26978	13648	1	1.99608	3.72852e-152
GSE111475 CD40IL21.txt	all_genes_result	GSE63038 FcR and IgG.txt	all_genes_result	Bcell_activation	NK_IL12	5765	3557	4793	4377	18492	9322	1	1.48001	1.49816e-39
GSE111475 CD40IL21.txt	all_genes_result	GSE63038 IL12 and IgG.txt	all_genes_result	Bcell_activation	NK_IL12	5672	3650	4595	4575	18492	9322	1	1.54713	6.96956e-49
GSE111475 CD40IL21.txt	all_genes_result	GSE63038 IL12 only.txt	all_genes_result	Bcell_activation	NK_IL12	6152	3170	5125	4045	18492	9322	1	1.53166	4.06237e-45
GSE111475 CD40IL21.txt	all_genes_result	GSE22248 LPS(1 dose).txt	all_genes_result	Bcell_activation	PBMC_LPS	7352	5812	6508	6393	26065	13164	1	1.2426	2.31326e-18
GSE111475 CD40IL21.txt	all_genes_result	GSE22248 LPS(2 doses).txt	all_genes_result	Bcell_activation	PBMC_LPS	6509	6655	6342	6559	26065	13164	1	1.01153	0.64666
GSE111475 CD40IL21.txt	all_genes_result	GSE87290 PBMC high.txt	all_genes_result	Bcell_activation	PBMC_LPS	6213	7389	6620	6711	26933	13602	1	0.852411	6.14609e-11
GSE111475 CD40IL21.txt	all_genes_result	GSE87290 PBMC low.txt	all_genes_result	Bcell_activation	PBMC_LPS	6636	6966	6801	6530	26933	13602	1	0.914671	0.000255998
GSE111475 CD40IL21.txt	all_genes_result	GSE9916 LPS+Heatshock.txt	all_genes_result	Bcell_activation	PBMC_LPS	6452	6532	6552	6333	25869	12984	1	0.954709	0.0639056
GSE111475 CD40IL21.txt	all_genes_result	GSE9916 LPS only.txt	all_genes_result	Bcell_activation	PBMC_LPS	6167	6817	6419	6466	25869	12984	1	0.911278	0.000190125
GSE111475 CD40IL21.txt	all_genes_result	GSE29797 CD4deficency.txt	all_genes_result	Bcell_activation	Tcell_activation	5718	5485	5379	5601	22183	11203	1	1.0855	0.00230078
GSE111475 CD40IL21.txt	all_genes_result	GSE29797 CD4WT.txt	all_genes_result	Bcell_activation	Tcell_activation	5755	5448	5535	5445	22183	11203	1	1.0392	0.154542
GSE111475 CD40IL21.txt	all_genes_result	GSE60235 CD3+IFNb.txt	all_genes_result	Bcell_activation	Tcell_activation	8672	4715	7357	5716	26460	13387	1	1.42894	1.83451e-45
GSE111475 CD40IL21.txt	all_genes_result	GSE60235 CD3+Th17.txt	all_genes_result	Bcell_activation	Tcell_activation	2629	10758	4722	8351	26460	13387	1	0.432199	1.33968e-198
GSE111475 CD40IL21.txt	all_genes_result	GSE60235 CD3.txt	all_genes_result	Bcell_activation	Tcell_activation	9466	3921	7929	5144	26460	13387	1	1.56615	1.07702e-66
GSE111475 CD40IL21.txt	all_genes_result	GSE73213 overall time.txt	all_genes_result	Bcell_activation	Tcell_activation	6748	5741	6538	5797	24824	12489	1	1.04221	0.106062
GSE111475 CD40IL21.txt	all_genes_result	GSE73213 post 120h.txt	all_genes_result	Bcell_activation	Tcell_activation	5534	6955	5848	6487	24824	12489	1	0.882636	9.99497e-07
GSE111475 CD40IL21.txt	all_genes_result	GSE73213 post 24h.txt	all_genes_result	Bcell_activation	Tcell_activation	4373	8116	5342	6993	24824	12489	1	0.705361	6.83889e-41
GSE111475 CD40IL21.txt	all_genes_result	GSE73213 post 336h.txt	all_genes_result	Bcell_activation	Tcell_activation	5856	6633	5803	6532	24824	12489	1	0.993767	0.809072
GSE111475 CD40IL21.txt	all_genes_result	GSE112899 ctrlxFvFvM.txt	significant_genes_only	Bcell_activation	Tcell_activation	645	315	439	358	1757	960	1	1.66936	2.22032e-07
GSE111475 CD40IL21.txt	all_genes_result	GSE112899 ctrlxFvFvR.txt	significant_genes_only	Bcell_activation	Tcell_activation	1079	397	622	501	2599	1476	1	2.18849	7.58858e-21
GSE111475 CD40IL21.txt	all_genes_result	GSE112899 ctrlxOKT3.txt	significant_genes_only	Bcell_activation	Tcell_activation	3211	942	1945	1359	7457	4153	1	2.38143	1.33177e-65
GSE111475 CD40IL21.txt	all_genes_result	GSE17721 Cpg.txt	all_genes_result	Bcell_activation	tolerogenic_Dendritic_cells	3232	4686	3342	4000	15260	7918	1	0.825526	4.71034e-09
GSE111475 CD40IL21.txt	all_genes_result	GSE17721 Grd.txt	all_genes_result	Bcell_activation	tolerogenic_Dendritic_cells	3362	4556	3266	4076	15260	7918	1	0.920947	0.0118454
GSE111475 CD40IL21.txt	all_genes_result	GSE17721 LPS.txt	all_genes_result	Bcell_activation	tolerogenic_Dendritic_cells	3210	4708	3259	4083	15260	7918	1	0.85422	1.56146e-06
GSE111475 CD40IL21.txt	all_genes_result	GSE17721 PAM.txt	all_genes_result	Bcell_activation	tolerogenic_Dendritic_cells	3535	4383	3312	4030	15260	7918	1	0.981366	0.568646
GSE111475 CD40IL21.txt	all_genes_result	GSE17721 Pic.txt	all_genes_result	Bcell_activation	tolerogenic_Dendritic_cells	2993	4925	3154	4188	15260	7918	1	0.806965	9.40328e-11
GSE111475 CD40IL21.txt	all_genes_result	tolerogenicity lumc ANOVA.txt	all_genes_result	Bcell_activation	tolerogenic_Dendritic_cells	4282	3947	3742	3799	15770	8229	1	1.10139	0.00258227
GSE111475 CD40IL21.txt	all_genes_result	GSE18921 IL10IL6.txt	no_significant_genes_result	Bcell_activation	tolerogenic_Dendritic_cells	2887	3009	2832	2729	11457	5896	1	0.924566	0.0363085
GSE111475 CD40IL21.txt	all_genes_result	GSE18921 IL10TGF.txt	no_significant_genes_result	Bcell_activation	tolerogenic_Dendritic_cells	2807	3089	2748	2813	11457	5896	1	0.930209	0.0540799
GSE111475 CD40IL21.txt	all_genes_result	GSE18921 IL10.txt	no_significant_genes_result	Bcell_activation	tolerogenic_Dendritic_cells	2907	2989	2871	2690	11457	5896	1	0.91126	0.0135997
GSE111475 CD40.txt	all_genes_result	GSE111475 CD40IFN.txt	all_genes_result	Bcell_activation	Bcell_activation	9085	84	27167	7625	43961	9169	1	30.355	0
GSE111475 CD40.txt	all_genes_result	GSE111475 CD40IL21.txt	all_genes_result	Bcell_activation	Bcell_activation	9080	89	28586	6206	43961	9169	1	22.1484	0
GSE111475 CD40.txt	all_genes_result	GSE116999 healthy.txt	all_genes_result	Bcell_activation	Bcell_activation	3800	2787	9532	10201	26320	6587	1	1.45913	7.83302e-40
GSE111475 CD40.txt	all_genes_result	GSE116999 patients.txt	all_genes_result	Bcell_activation	Bcell_activation	3968	2619	11086	8647	26320	6587	1	1.18174	8.03989e-09
GSE111475 CD40.txt	all_genes_result	GSE42158 healthy.txt	all_genes_result	Bcell_activation	Bcell_activation	3644	1466	8187	5487	18784	5110	1	1.66587	2.19398e-48
GSE111475 CD40.txt	all_genes_result	GSE42158 patients.txt	all_genes_result	Bcell_activation	Bcell_activation	4665	1970	10536	9126	26297	6635	1	2.05108	4.50051e-129
GSE111475 CD40.txt	all_genes_result	GSE51587 patients.txt	no_significant_genes_result	Bcell_activation	Bcell_activation	3663	2973	10444	9416	26496	6636	1	1.11081	0.000232822
GSE111475 CD40.txt	all_genes_result	GSE54017 healthy.txt	no_significant_genes_result	Bcell_activation	Bcell_activation	4330	2306	11978	7882	26496	6636	1	1.2356	6.62658e-13
GSE111475 CD40.txt	all_genes_result	GSE111789 120min.txt	all_genes_result	Bcell_activation	Eosinophils_cytokine_response	2516	3109	5215	5668	16508	5625	1	0.879568	0.000102916
GSE111475 CD40.txt	all_genes_result	GSE111789 30min.txt	all_genes_result	Bcell_activation	Eosinophils_cytokine_response	2691	3067	5484	5937	17179	5758	1	0.949858	0.11282
GSE111475 CD40.txt	all_genes_result	GSE111789 60min.txt	all_genes_result	Bcell_activation	Eosinophils_cytokine_response	2415	3034	4893	5494	15836	5449	1	0.893755	0.000841962
GSE111475 CD40.txt	all_genes_result	GSE112010 CMP expression.txt	all_genes_result	Bcell_activation	Eosinophils_cytokine_response	2212	2331	6507	6214	17264	4543	1	0.906225	0.00458442
GSE111475 CD40.txt	all_genes_result	GSE112010 EoP expression.txt	all_genes_result	Bcell_activation	Eosinophils_cytokine_response	2929	1614	6388	6333	17264	4543	1	1.79903	3.47275e-62
GSE111475 CD40.txt	all_genes_result	GSE112010 GMP expression.txt	all_genes_result	Bcell_activation	Eosinophils_cytokine_response	2174	2369	6626	6095	17264	4543	1	0.844155	9.92592e-07
GSE111475 CD40.txt	all_genes_result	GSE128027 GMSCF.txt	all_genes_result	Bcell_activation	Eosinophils_cytokine_response	3792	2074	7254	5936	19056	5866	1	1.49611	6.58804e-36
GSE111475 CD40.txt	all_genes_result	GSE128027 IL3.txt	all_genes_result	Bcell_activation	Eosinophils_cytokine_response	3948	1984	7500	6124	19556	5932	1	1.62478	1.51105e-51
GSE111475 CD40.txt	all_genes_result	GSE128027 IL5.txt	all_genes_result	Bcell_activation	Eosinophils_cytokine_response	3592	2274	7230	5960	19056	5866	1	1.3021	1.30927e-16
GSE111475 CD40.txt	all_genes_result	GSE5099 hthgu133a.txt	all_genes_result	Bcell_activation	Monocyte_Macrophage_differentiation	2321	2947	7162	6830	19260	5268	1	0.75109	1.17949e-18
GSE111475 CD40.txt	all_genes_result	GSE5099 hthgu133b.txt	all_genes_result	Bcell_activation	Monocyte_Macrophage_differentiation	1515	1701	5017	4552	12785	3216	1	0.80812	1.78576e-07
GSE111475 CD40.txt	all_genes_result	GSE5099 M1.txt	all_genes_result	Bcell_activation	Monocyte_Macrophage_differentiation	2486	2782	6032	7960	19260	5268	1	1.17921	4.14494e-07
GSE111475 CD40.txt	all_genes_result	GSE5099 M2.txt	all_genes_result	Bcell_activation	Monocyte_Macrophage_differentiation	2414	2854	7616	6376	19260	5268	1	0.70814	1.65177e-26
GSE111475 CD40.txt	all_genes_result	GSE8286.txt	all_genes_result	Bcell_activation	Monocyte_Macrophage_differentiation	3377	1891	8712	5280	19260	5268	1	1.08235	0.0192451
GSE111475 CD40.txt	all_genes_result	GSE104152 iTreg vs Th0.txt	all_genes_result	Bcell_activation	Naive_to_Th17_differentiation	2879	2255	4942	4551	14627	5134	1	1.17569	3.52759e-06
GSE111475 CD40.txt	all_genes_result	GSE104152 Th17 vs Th0.txt	all_genes_result	Bcell_activation	Naive_to_Th17_differentiation	2013	3107	4549	4960	14629	5120	1	0.706454	3.94239e-23
GSE111475 CD40.txt	all_genes_result	GSE113889 Th17 vs Th0.txt	all_genes_result	Bcell_activation	Naive_to_Th17_differentiation	0	7034	0	22185	29219	7034	NA	NA	NA
GSE111475 CD40.txt	all_genes_result	GSE118974 Th17 vs Th0.txt	all_genes_result	Bcell_activation	Naive_to_Th17_differentiation	2838	3796	8231	9150	24015	6634	1	0.831111	2.06133e-10
GSE111475 CD40.txt	all_genes_result	GSE140443 Th17 vs Th0 KO.txt	all_genes_result	Bcell_activation	Naive_to_Th17_differentiation	3655	2438	8456	8778	23327	6093	1	1.55621	6.31038e-49
GSE111475 CD40.txt	all_genes_result	GSE140443 Th17 vs Th0 WT.txt	all_genes_result	Bcell_activation	Naive_to_Th17_differentiation	2848	3245	8809	8425	23327	6093	1	0.839408	4.65837e-09
GSE111475 CD40.txt	all_genes_result	GSE110446 ADCC.txt	all_genes_result	Bcell_activation	NK_IL12	4190	2733	9384	12193	28500	6923	1	1.99201	6.1003e-135
GSE111475 CD40.txt	all_genes_result	GSE110446 Cytokine.txt	all_genes_result	Bcell_activation	NK_IL12	4595	2328	10876	10701	28500	6923	1	1.94201	4.44235e-121
GSE111475 CD40.txt	all_genes_result	GSE110446 K562.txt	all_genes_result	Bcell_activation	NK_IL12	4314	2609	10073	11504	28500	6923	1	1.88839	2.6357e-114
GSE111475 CD40.txt	all_genes_result	GSE24791 ILmix NK.txt	all_genes_result	Bcell_activation	NK_IL12	5352	1395	12716	7515	26978	6747	1	2.2673	8.26537e-145
GSE111475 CD40.txt	all_genes_result	GSE63038 FcR and IgG.txt	all_genes_result	Bcell_activation	NK_IL12	3582	1494	6964	6452	18492	5076	1	2.22123	8.7727e-119
GSE111475 CD40.txt	all_genes_result	GSE63038 IL12 and IgG.txt	all_genes_result	Bcell_activation	NK_IL12	3646	1430	6633	6783	18492	5076	1	2.60718	1.25199e-169
GSE111475 CD40.txt	all_genes_result	GSE63038 IL12 only.txt	all_genes_result	Bcell_activation	NK_IL12	3328	1748	7835	5581	18492	5076	1	1.35614	4.75392e-19
GSE111475 CD40.txt	all_genes_result	GSE22248 LPS(1 dose).txt	all_genes_result	Bcell_activation	PBMC_LPS	3845	2576	9888	9756	26065	6421	1	1.47266	1.46748e-40
GSE111475 CD40.txt	all_genes_result	GSE22248 LPS(2 doses).txt	all_genes_result	Bcell_activation	PBMC_LPS	3049	3372	9777	9867	26065	6421	1	0.912538	0.00148623
GSE111475 CD40.txt	all_genes_result	GSE87290 PBMC high.txt	all_genes_result	Bcell_activation	PBMC_LPS	2587	4128	10155	10063	26933	6715	1	0.621038	1.19628e-62
GSE111475 CD40.txt	all_genes_result	GSE87290 PBMC low.txt	all_genes_result	Bcell_activation	PBMC_LPS	2913	3802	10437	9781	26933	6715	1	0.718036	1.06084e-31
GSE111475 CD40.txt	all_genes_result	GSE9916 LPS+Heatshock.txt	all_genes_result	Bcell_activation	PBMC_LPS	2998	3619	9895	9357	25869	6617	1	0.783377	1.33812e-17
GSE111475 CD40.txt	all_genes_result	GSE9916 LPS only.txt	all_genes_result	Bcell_activation	PBMC_LPS	2927	3690	9710	9542	25869	6617	1	0.779513	2.95457e-18
GSE111475 CD40.txt	all_genes_result	GSE29797 CD4deficency.txt	all_genes_result	Bcell_activation	Tcell_activation	2907	3023	8131	8122	22183	5930	1	0.960548	0.186885
GSE111475 CD40.txt	all_genes_result	GSE29797 CD4WT.txt	all_genes_result	Bcell_activation	Tcell_activation	3074	2856	8079	8174	22183	5930	1	1.08898	0.00500682
GSE111475 CD40.txt	all_genes_result	GSE60235 CD3+IFNb.txt	all_genes_result	Bcell_activation	Tcell_activation	4401	2226	11367	8466	26460	6627	1	1.47248	1.51812e-39
GSE111475 CD40.txt	all_genes_result	GSE60235 CD3+Th17.txt	all_genes_result	Bcell_activation	Tcell_activation	1210	5417	6530	13303	26460	6627	1	0.455078	1.27916e-121
GSE111475 CD40.txt	all_genes_result	GSE60235 CD3.txt	all_genes_result	Bcell_activation	Tcell_activation	4692	1935	12394	7439	26460	6627	1	1.45537	4.4527e-35
GSE111475 CD40.txt	all_genes_result	GSE73213 overall time.txt	all_genes_result	Bcell_activation	Tcell_activation	3594	3202	9611	8417	24824	6796	1	0.982979	0.549157
GSE111475 CD40.txt	all_genes_result	GSE73213 post 120h.txt	all_genes_result	Bcell_activation	Tcell_activation	2922	3874	8467	9561	24824	6796	1	0.851722	2.14697e-08
GSE111475 CD40.txt	all_genes_result	GSE73213 post 24h.txt	all_genes_result	Bcell_activation	Tcell_activation	2015	4781	7659	10369	24824	6796	1	0.570604	4.90968e-78
GSE111475 CD40.txt	all_genes_result	GSE73213 post 336h.txt	all_genes_result	Bcell_activation	Tcell_activation	3320	3476	8504	9524	24824	6796	1	1.06967	0.0187045
GSE111475 CD40.txt	all_genes_result	GSE112899 ctrlxFvFvM.txt	significant_genes_only	Bcell_activation	Tcell_activation	328	191	706	532	1757	519	1	1.29385	0.0168564
GSE111475 CD40.txt	all_genes_result	GSE112899 ctrlxFvFvR.txt	significant_genes_only	Bcell_activation	Tcell_activation	748	145	931	775	2599	893	1	4.2917	9.06429e-53
GSE111475 CD40.txt	all_genes_result	GSE112899 ctrlxOKT3.txt	significant_genes_only	Bcell_activation	Tcell_activation	2137	494	2860	1966	7457	2631	1	2.97327	4.34379e-87
GSE111475 CD40.txt	all_genes_result	GSE17721 Cpg.txt	all_genes_result	Bcell_activation	tolerogenic_Dendritic_cells	2182	2499	4477	6102	15260	4681	1	1.19005	8.61395e-07
GSE111475 CD40.txt	all_genes_result	GSE17721 Grd.txt	all_genes_result	Bcell_activation	tolerogenic_Dendritic_cells	2270	2411	4459	6120	15260	4681	1	1.2922	3.64312e-13
GSE111475 CD40.txt	all_genes_result	GSE17721 LPS.txt	all_genes_result	Bcell_activation	tolerogenic_Dendritic_cells	2141	2540	4387	6192	15260	4681	1	1.1897	9.7123e-07
GSE111475 CD40.txt	all_genes_result	GSE17721 PAM.txt	all_genes_result	Bcell_activation	tolerogenic_Dendritic_cells	2445	2236	4511	6068	15260	4681	1	1.47082	6.26962e-28
GSE111475 CD40.txt	all_genes_result	GSE17721 Pic.txt	all_genes_result	Bcell_activation	tolerogenic_Dendritic_cells	1933	2748	4277	6302	15260	4681	1	1.03649	0.317103
GSE111475 CD40.txt	all_genes_result	tolerogenicity lumc ANOVA.txt	all_genes_result	Bcell_activation	tolerogenic_Dendritic_cells	2928	2572	5049	5221	15770	5500	1	1.17718	1.15363e-06
GSE111475 CD40.txt	all_genes_result	GSE18921 IL10IL6.txt	no_significant_genes_result	Bcell_activation	tolerogenic_Dendritic_cells	1451	1701	4158	4147	11457	3152	1	0.850785	0.000117846
GSE111475 CD40.txt	all_genes_result	GSE18921 IL10TGF.txt	no_significant_genes_result	Bcell_activation	tolerogenic_Dendritic_cells	1592	1560	3909	4396	11457	3152	1	1.14764	0.00101244
GSE111475 CD40.txt	all_genes_result	GSE18921 IL10.txt	no_significant_genes_result	Bcell_activation	tolerogenic_Dendritic_cells	1404	1748	4240	4065	11457	3152	1	0.770076	5.05869e-10
GSE116999 healthy.txt	all_genes_result	GSE111475 CD40IFN.txt	all_genes_result	Bcell_activation	Bcell_activation	1404	825	8371	8174	18774	2229	1	1.66171	2.0224e-28
GSE116999 healthy.txt	all_genes_result	GSE111475 CD40IL21.txt	all_genes_result	Bcell_activation	Bcell_activation	1491	738	8273	8272	18774	2229	1	2.02002	1.23622e-51
GSE116999 healthy.txt	all_genes_result	GSE111475 CD40.txt	all_genes_result	Bcell_activation	Bcell_activation	1387	842	8255	8290	18774	2229	1	1.65419	4.56439e-28
GSE116999 healthy.txt	all_genes_result	GSE116999 patients.txt	all_genes_result	Bcell_activation	Bcell_activation	1740	730	9754	9224	21448	2470	1	2.25397	1.76838e-73
GSE116999 healthy.txt	all_genes_result	GSE42158 healthy.txt	all_genes_result	Bcell_activation	Bcell_activation	1140	685	6065	5716	13606	1825	1	1.5684	1.47868e-18
GSE116999 healthy.txt	all_genes_result	GSE42158 patients.txt	all_genes_result	Bcell_activation	Bcell_activation	1444	529	7715	6437	16125	1973	1	2.2774	8.36472e-58
GSE116999 healthy.txt	all_genes_result	GSE51587 patients.txt	no_significant_genes_result	Bcell_activation	Bcell_activation	1449	947	8915	8924	20235	2396	1	1.53159	3.44096e-22
GSE116999 healthy.txt	all_genes_result	GSE54017 healthy.txt	no_significant_genes_result	Bcell_activation	Bcell_activation	1743	653	9111	8728	20235	2396	1	2.55691	3.10204e-92
GSE116999 healthy.txt	all_genes_result	GSE111789 120min.txt	all_genes_result	Bcell_activation	Eosinophils_cytokine_response	939	1120	5194	5218	12471	2059	1	0.84228	0.000390488
GSE116999 healthy.txt	all_genes_result	GSE111789 30min.txt	all_genes_result	Bcell_activation	Eosinophils_cytokine_response	912	1195	5261	5571	12939	2107	1	0.808165	9.18623e-06
GSE116999 healthy.txt	all_genes_result	GSE111789 60min.txt	all_genes_result	Bcell_activation	Eosinophils_cytokine_response	885	1111	4836	5171	12003	1996	1	0.851773	0.0011943
GSE116999 healthy.txt	all_genes_result	GSE112010 CMP expression.txt	all_genes_result	Bcell_activation	Eosinophils_cytokine_response	726	724	4879	5007	11336	1450	1	1.02908	0.612825
GSE116999 healthy.txt	all_genes_result	GSE112010 EoP expression.txt	all_genes_result	Bcell_activation	Eosinophils_cytokine_response	925	525	5257	4629	11336	1450	1	1.55136	2.63533e-14
GSE116999 healthy.txt	all_genes_result	GSE112010 GMP expression.txt	all_genes_result	Bcell_activation	Eosinophils_cytokine_response	748	702	4884	5002	11336	1450	1	1.09126	0.122004
GSE116999 healthy.txt	all_genes_result	GSE128027 GMSCF.txt	all_genes_result	Bcell_activation	Eosinophils_cytokine_response	1244	867	6297	5865	14273	2111	1	1.33636	1.23508e-09
GSE116999 healthy.txt	all_genes_result	GSE128027 IL3.txt	all_genes_result	Bcell_activation	Eosinophils_cytokine_response	1282	857	6423	6076	14638	2139	1	1.41506	2.44881e-13
GSE116999 healthy.txt	all_genes_result	GSE128027 IL5.txt	all_genes_result	Bcell_activation	Eosinophils_cytokine_response	1203	908	6279	5883	14273	2111	1	1.24131	5.18195e-06
GSE116999 healthy.txt	all_genes_result	GSE5099 hthgu133a.txt	all_genes_result	Bcell_activation	Monocyte_Macrophage_differentiation	917	947	5974	6050	13888	1864	1	0.980638	0.708862
GSE116999 healthy.txt	all_genes_result	GSE5099 hthgu133b.txt	all_genes_result	Bcell_activation	Monocyte_Macrophage_differentiation	541	650	4224	4366	9781	1191	1	0.860302	0.0158288
GSE116999 healthy.txt	all_genes_result	GSE5099 M1.txt	all_genes_result	Bcell_activation	Monocyte_Macrophage_differentiation	1031	833	6347	5677	13888	1864	1	1.10703	0.0433497
GSE116999 healthy.txt	all_genes_result	GSE5099 M2.txt	all_genes_result	Bcell_activation	Monocyte_Macrophage_differentiation	887	977	5934	6090	13888	1864	1	0.931779	0.163241
GSE116999 healthy.txt	all_genes_result	GSE8286.txt	all_genes_result	Bcell_activation	Monocyte_Macrophage_differentiation	1142	722	5955	6069	13888	1864	1	1.61193	2.96521e-21
GSE116999 healthy.txt	all_genes_result	GSE104152 iTreg vs Th0.txt	all_genes_result	Bcell_activation	Naive_to_Th17_differentiation	838	970	4565	4478	10851	1808	1	0.847468	0.0013973
GSE116999 healthy.txt	all_genes_result	GSE104152 Th17 vs Th0.txt	all_genes_result	Bcell_activation	Naive_to_Th17_differentiation	775	1024	4417	4652	10868	1799	1	0.797121	1.25747e-05
GSE116999 healthy.txt	all_genes_result	GSE113889 Th17 vs Th0.txt	all_genes_result	Bcell_activation	Naive_to_Th17_differentiation	0	2321	0	17508	19829	2321	NA	NA	NA
GSE116999 healthy.txt	all_genes_result	GSE118974 Th17 vs Th0.txt	all_genes_result	Bcell_activation	Naive_to_Th17_differentiation	1145	1245	7740	7865	17995	2390	1	0.934562	0.124175
GSE116999 healthy.txt	all_genes_result	GSE140443 Th17 vs Th0 KO.txt	all_genes_result	Bcell_activation	Naive_to_Th17_differentiation	1200	780	7569	6690	16239	1980	1	1.35977	2.77163e-10
GSE116999 healthy.txt	all_genes_result	GSE140443 Th17 vs Th0 WT.txt	all_genes_result	Bcell_activation	Naive_to_Th17_differentiation	880	1100	7090	7169	16239	1980	1	0.808927	1.12283e-05
GSE116999 healthy.txt	all_genes_result	GSE110446 ADCC.txt	all_genes_result	Bcell_activation	NK_IL12	1416	947	9711	8226	20300	2363	1	1.26658	1.01509e-07
GSE116999 healthy.txt	all_genes_result	GSE110446 Cytokine.txt	all_genes_result	Bcell_activation	NK_IL12	1399	964	9466	8471	20300	2363	1	1.29868	3.50267e-09
GSE116999 healthy.txt	all_genes_result	GSE110446 K562.txt	all_genes_result	Bcell_activation	NK_IL12	1463	900	9617	8320	20300	2363	1	1.4063	2.2019e-14
GSE116999 healthy.txt	all_genes_result	GSE24791 ILmix NK.txt	all_genes_result	Bcell_activation	NK_IL12	1714	643	9243	8435	20035	2357	1	2.43251	2.78605e-81
GSE116999 healthy.txt	all_genes_result	GSE63038 FcR and IgG.txt	all_genes_result	Bcell_activation	NK_IL12	1137	620	6060	5314	13131	1757	1	1.60805	1.9871e-19
GSE116999 healthy.txt	all_genes_result	GSE63038 IL12 and IgG.txt	all_genes_result	Bcell_activation	NK_IL12	1153	604	6175	5199	13131	1757	1	1.60715	2.72117e-19
GSE116999 healthy.txt	all_genes_result	GSE63038 IL12 only.txt	all_genes_result	Bcell_activation	NK_IL12	1128	629	5993	5381	13131	1757	1	1.61012	1.34925e-19
GSE116999 healthy.txt	all_genes_result	GSE22248 LPS(1 dose).txt	all_genes_result	Bcell_activation	PBMC_LPS	1046	852	6847	6749	15494	1898	1	1.21011	0.000107287
GSE116999 healthy.txt	all_genes_result	GSE22248 LPS(2 doses).txt	all_genes_result	Bcell_activation	PBMC_LPS	996	902	6941	6655	15494	1898	1	1.05874	0.249356
GSE116999 healthy.txt	all_genes_result	GSE87290 PBMC high.txt	all_genes_result	Bcell_activation	PBMC_LPS	1146	1246	8718	9248	20358	2392	1	0.975654	0.586181
GSE116999 healthy.txt	all_genes_result	GSE87290 PBMC low.txt	all_genes_result	Bcell_activation	PBMC_LPS	1169	1223	8754	9212	20358	2392	1	1.00586	0.896086
GSE116999 healthy.txt	all_genes_result	GSE9916 LPS+Heatshock.txt	all_genes_result	Bcell_activation	PBMC_LPS	1084	1239	8197	8590	19110	2323	1	0.916863	0.0513153
GSE116999 healthy.txt	all_genes_result	GSE9916 LPS only.txt	all_genes_result	Bcell_activation	PBMC_LPS	1105	1218	8248	8539	19110	2323	1	0.939208	0.163023
GSE116999 healthy.txt	all_genes_result	GSE29797 CD4deficency.txt	all_genes_result	Bcell_activation	Tcell_activation	1005	884	6653	6666	15208	1889	1	1.13909	0.00850982
GSE116999 healthy.txt	all_genes_result	GSE29797 CD4WT.txt	all_genes_result	Bcell_activation	Tcell_activation	1012	877	6604	6715	15208	1889	1	1.17331	0.00117269
GSE116999 healthy.txt	all_genes_result	GSE60235 CD3+IFNb.txt	all_genes_result	Bcell_activation	Tcell_activation	1389	1004	9075	8724	20192	2393	1	1.32993	8.09325e-11
GSE116999 healthy.txt	all_genes_result	GSE60235 CD3+Th17.txt	all_genes_result	Bcell_activation	Tcell_activation	652	1741	8578	9221	20192	2393	1	0.402586	1.96159e-86
GSE116999 healthy.txt	all_genes_result	GSE60235 CD3.txt	all_genes_result	Bcell_activation	Tcell_activation	1435	958	8909	8890	20192	2393	1	1.49468	7.22671e-20
GSE116999 healthy.txt	all_genes_result	GSE73213 overall time.txt	all_genes_result	Bcell_activation	Tcell_activation	1441	917	7809	7475	17642	2358	1	1.50417	8.96694e-20
GSE116999 healthy.txt	all_genes_result	GSE73213 post 120h.txt	all_genes_result	Bcell_activation	Tcell_activation	978	1380	7384	7900	17642	2358	1	0.758235	6.11899e-10
GSE116999 healthy.txt	all_genes_result	GSE73213 post 24h.txt	all_genes_result	Bcell_activation	Tcell_activation	787	1571	7280	8004	17642	2358	1	0.550797	6.30327e-39
GSE116999 healthy.txt	all_genes_result	GSE73213 post 336h.txt	all_genes_result	Bcell_activation	Tcell_activation	903	1455	7518	7766	17642	2358	1	0.641113	4.08539e-23
GSE116999 healthy.txt	all_genes_result	GSE112899 ctrlxFvFvM.txt	significant_genes_only	Bcell_activation	Tcell_activation	250	52	552	459	1313	302	1	3.99386	5.58506e-20
GSE116999 healthy.txt	all_genes_result	GSE112899 ctrlxFvFvR.txt	significant_genes_only	Bcell_activation	Tcell_activation	352	70	885	629	1936	422	1	3.57189	8.96788e-23
GSE116999 healthy.txt	all_genes_result	GSE112899 ctrlxOKT3.txt	significant_genes_only	Bcell_activation	Tcell_activation	780	187	2704	1940	5611	967	1	2.99234	3.83419e-42
GSE116999 healthy.txt	all_genes_result	GSE17721 Cpg.txt	all_genes_result	Bcell_activation	tolerogenic_Dendritic_cells	757	811	4991	4611	11170	1568	1	0.862361	0.00696959
GSE116999 healthy.txt	all_genes_result	GSE17721 Grd.txt	all_genes_result	Bcell_activation	tolerogenic_Dendritic_cells	775	793	4937	4665	11170	1568	1	0.923473	0.148745
GSE116999 healthy.txt	all_genes_result	GSE17721 LPS.txt	all_genes_result	Bcell_activation	tolerogenic_Dendritic_cells	766	802	4912	4690	11170	1568	1	0.911953	0.0912945
GSE116999 healthy.txt	all_genes_result	GSE17721 PAM.txt	all_genes_result	Bcell_activation	tolerogenic_Dendritic_cells	818	750	4992	4610	11170	1568	1	1.00721	0.913175
GSE116999 healthy.txt	all_genes_result	GSE17721 Pic.txt	all_genes_result	Bcell_activation	tolerogenic_Dendritic_cells	685	883	4905	4697	11170	1568	1	0.742892	5.77269e-08
GSE116999 healthy.txt	all_genes_result	tolerogenicity lumc ANOVA.txt	all_genes_result	Bcell_activation	tolerogenic_Dendritic_cells	1066	853	5290	4651	11860	1919	1	1.09873	0.0608464
GSE116999 healthy.txt	all_genes_result	GSE18921 IL10IL6.txt	no_significant_genes_result	Bcell_activation	tolerogenic_Dendritic_cells	504	460	3022	3174	7160	964	1	1.15074	0.0445913
GSE116999 healthy.txt	all_genes_result	GSE18921 IL10TGF.txt	no_significant_genes_result	Bcell_activation	tolerogenic_Dendritic_cells	490	474	3146	3050	7160	964	1	1.00221	1
GSE116999 healthy.txt	all_genes_result	GSE18921 IL10.txt	no_significant_genes_result	Bcell_activation	tolerogenic_Dendritic_cells	506	458	3015	3181	7160	964	1	1.1656	0.029106
GSE116999 patients.txt	all_genes_result	GSE111475 CD40IFN.txt	all_genes_result	Bcell_activation	Bcell_activation	834	480	9819	7641	18774	1314	1	1.35207	3.10457e-07
GSE116999 patients.txt	all_genes_result	GSE111475 CD40IL21.txt	all_genes_result	Bcell_activation	Bcell_activation	867	447	10157	7303	18774	1314	1	1.39457	2.32129e-08
GSE116999 patients.txt	all_genes_result	GSE111475 CD40.txt	all_genes_result	Bcell_activation	Bcell_activation	818	496	9904	7556	18774	1314	1	1.25819	9.44649e-05
GSE116999 patients.txt	all_genes_result	GSE116999 healthy.txt	all_genes_result	Bcell_activation	Bcell_activation	1020	425	10474	9529	21448	1445	1	2.1834	2.18599e-42
GSE116999 patients.txt	all_genes_result	GSE42158 healthy.txt	all_genes_result	Bcell_activation	Bcell_activation	659	393	7065	5489	13606	1052	1	1.30276	5.83309e-05
GSE116999 patients.txt	all_genes_result	GSE42158 patients.txt	all_genes_result	Bcell_activation	Bcell_activation	767	403	7980	6975	16125	1170	1	1.66347	4.12268e-16
GSE116999 patients.txt	all_genes_result	GSE51587 patients.txt	no_significant_genes_result	Bcell_activation	Bcell_activation	903	493	9919	8920	20235	1396	1	1.64712	1.88351e-18
GSE116999 patients.txt	all_genes_result	GSE54017 healthy.txt	no_significant_genes_result	Bcell_activation	Bcell_activation	1198	198	11544	7295	20235	1396	1	3.82325	2.00957e-85
GSE116999 patients.txt	all_genes_result	GSE111789 120min.txt	all_genes_result	Bcell_activation	Eosinophils_cytokine_response	436	698	5168	6169	12471	1134	1	0.745649	4.07467e-06
GSE116999 patients.txt	all_genes_result	GSE111789 30min.txt	all_genes_result	Bcell_activation	Eosinophils_cytokine_response	597	576	5933	5833	12939	1173	1	1.01899	0.759569
GSE116999 patients.txt	all_genes_result	GSE111789 60min.txt	all_genes_result	Bcell_activation	Eosinophils_cytokine_response	508	593	5183	5719	12003	1101	1	0.945238	0.375525
GSE116999 patients.txt	all_genes_result	GSE112010 CMP expression.txt	all_genes_result	Bcell_activation	Eosinophils_cytokine_response	411	466	5222	5237	11336	877	1	0.884518	0.084941
GSE116999 patients.txt	all_genes_result	GSE112010 EoP expression.txt	all_genes_result	Bcell_activation	Eosinophils_cytokine_response	512	365	5342	5117	11336	877	1	1.34362	3.25406e-05
GSE116999 patients.txt	all_genes_result	GSE112010 GMP expression.txt	all_genes_result	Bcell_activation	Eosinophils_cytokine_response	394	483	5202	5257	11336	877	1	0.824375	0.00675871
GSE116999 patients.txt	all_genes_result	GSE128027 GMSCF.txt	all_genes_result	Bcell_activation	Eosinophils_cytokine_response	694	475	6917	6187	14273	1169	1	1.30683	1.57642e-05
GSE116999 patients.txt	all_genes_result	GSE128027 IL3.txt	all_genes_result	Bcell_activation	Eosinophils_cytokine_response	745	443	7227	6223	14638	1188	1	1.44804	2.39547e-09
GSE116999 patients.txt	all_genes_result	GSE128027 IL5.txt	all_genes_result	Bcell_activation	Eosinophils_cytokine_response	642	527	6774	6330	14273	1169	1	1.13836	0.03506
GSE116999 patients.txt	all_genes_result	GSE5099 hthgu133a.txt	all_genes_result	Bcell_activation	Monocyte_Macrophage_differentiation	507	569	6343	6469	13888	1076	1	0.908749	0.135755
GSE116999 patients.txt	all_genes_result	GSE5099 hthgu133b.txt	all_genes_result	Bcell_activation	Monocyte_Macrophage_differentiation	341	332	4740	4368	9781	673	1	0.946479	0.496981
GSE116999 patients.txt	all_genes_result	GSE5099 M1.txt	all_genes_result	Bcell_activation	Monocyte_Macrophage_differentiation	470	606	5767	7045	13888	1076	1	0.94744	0.406894
GSE116999 patients.txt	all_genes_result	GSE5099 M2.txt	all_genes_result	Bcell_activation	Monocyte_Macrophage_differentiation	512	564	6582	6230	13888	1076	1	0.859264	0.0172627
GSE116999 patients.txt	all_genes_result	GSE8286.txt	all_genes_result	Bcell_activation	Monocyte_Macrophage_differentiation	617	459	7053	5759	13888	1076	1	1.09756	0.150982
GSE116999 patients.txt	all_genes_result	GSE104152 iTreg vs Th0.txt	all_genes_result	Bcell_activation	Naive_to_Th17_differentiation	510	518	4925	4898	10851	1028	1	0.979157	0.767993
GSE116999 patients.txt	all_genes_result	GSE104152 Th17 vs Th0.txt	all_genes_result	Bcell_activation	Naive_to_Th17_differentiation	438	588	4667	5175	10868	1026	1	0.825995	0.00422592
GSE116999 patients.txt	all_genes_result	GSE113889 Th17 vs Th0.txt	all_genes_result	Bcell_activation	Naive_to_Th17_differentiation	0	1367	0	18462	19829	1367	NA	NA	NA
GSE116999 patients.txt	all_genes_result	GSE118974 Th17 vs Th0.txt	all_genes_result	Bcell_activation	Naive_to_Th17_differentiation	741	621	8437	8196	17995	1362	1	1.15914	0.00948304
GSE116999 patients.txt	all_genes_result	GSE140443 Th17 vs Th0 KO.txt	all_genes_result	Bcell_activation	Naive_to_Th17_differentiation	685	489	7571	7494	16239	1174	1	1.38654	9.19912e-08
GSE116999 patients.txt	all_genes_result	GSE140443 Th17 vs Th0 WT.txt	all_genes_result	Bcell_activation	Naive_to_Th17_differentiation	505	669	7426	7639	16239	1174	1	0.776524	3.68988e-05
GSE116999 patients.txt	all_genes_result	GSE110446 ADCC.txt	all_genes_result	Bcell_activation	NK_IL12	656	751	8702	10191	20300	1407	1	1.02297	0.697982
GSE116999 patients.txt	all_genes_result	GSE110446 Cytokine.txt	all_genes_result	Bcell_activation	NK_IL12	740	667	9490	9403	20300	1407	1	1.09926	0.0918138
GSE116999 patients.txt	all_genes_result	GSE110446 K562.txt	all_genes_result	Bcell_activation	NK_IL12	692	715	8957	9936	20300	1407	1	1.07359	0.203146
GSE116999 patients.txt	all_genes_result	GSE24791 ILmix NK.txt	all_genes_result	Bcell_activation	NK_IL12	951	437	10807	7840	20035	1388	1	1.5787	6.47849e-15
GSE116999 patients.txt	all_genes_result	GSE63038 FcR and IgG.txt	all_genes_result	Bcell_activation	NK_IL12	532	492	6213	5894	13131	1024	1	1.02579	0.720265
GSE116999 patients.txt	all_genes_result	GSE63038 IL12 and IgG.txt	all_genes_result	Bcell_activation	NK_IL12	557	467	6185	5922	13131	1024	1	1.14199	0.0435243
GSE116999 patients.txt	all_genes_result	GSE63038 IL12 only.txt	all_genes_result	Bcell_activation	NK_IL12	567	457	6624	5483	13131	1024	1	1.02699	0.694899
GSE116999 patients.txt	all_genes_result	GSE22248 LPS(1 dose).txt	all_genes_result	Bcell_activation	PBMC_LPS	560	540	7162	7232	15494	1100	1	1.04719	0.471897
GSE116999 patients.txt	all_genes_result	GSE22248 LPS(2 doses).txt	all_genes_result	Bcell_activation	PBMC_LPS	485	615	6957	7437	15494	1100	1	0.843039	0.00707364
GSE116999 patients.txt	all_genes_result	GSE87290 PBMC high.txt	all_genes_result	Bcell_activation	PBMC_LPS	726	683	9670	9279	20358	1409	1	1.01998	0.740327
GSE116999 patients.txt	all_genes_result	GSE87290 PBMC low.txt	all_genes_result	Bcell_activation	PBMC_LPS	764	645	9865	9084	20358	1409	1	1.09069	0.121642
GSE116999 patients.txt	all_genes_result	GSE9916 LPS+Heatshock.txt	all_genes_result	Bcell_activation	PBMC_LPS	590	757	8744	9019	19110	1347	1	0.803915	0.000133975
GSE116999 patients.txt	all_genes_result	GSE9916 LPS only.txt	all_genes_result	Bcell_activation	PBMC_LPS	527	820	8459	9304	19110	1347	1	0.706898	1.53298e-09
GSE116999 patients.txt	all_genes_result	GSE29797 CD4deficency.txt	all_genes_result	Bcell_activation	Tcell_activation	566	567	6969	7106	15208	1133	1	1.01786	0.781119
GSE116999 patients.txt	all_genes_result	GSE29797 CD4WT.txt	all_genes_result	Bcell_activation	Tcell_activation	585	548	7066	7009	15208	1133	1	1.05893	0.370484
GSE116999 patients.txt	all_genes_result	GSE60235 CD3+IFNb.txt	all_genes_result	Bcell_activation	Tcell_activation	695	699	9804	8994	20192	1394	1	0.912136	0.101182
GSE116999 patients.txt	all_genes_result	GSE60235 CD3+Th17.txt	all_genes_result	Bcell_activation	Tcell_activation	428	966	7751	11047	20192	1394	1	0.631486	4.94939e-15
GSE116999 patients.txt	all_genes_result	GSE60235 CD3.txt	all_genes_result	Bcell_activation	Tcell_activation	771	623	10340	8458	20192	1394	1	1.01231	0.845167
GSE116999 patients.txt	all_genes_result	GSE73213 overall time.txt	all_genes_result	Bcell_activation	Tcell_activation	768	578	8403	7893	17642	1346	1	1.24806	0.000112105
GSE116999 patients.txt	all_genes_result	GSE73213 post 120h.txt	all_genes_result	Bcell_activation	Tcell_activation	565	781	7882	8414	17642	1346	1	0.772273	6.28257e-06
GSE116999 patients.txt	all_genes_result	GSE73213 post 24h.txt	all_genes_result	Bcell_activation	Tcell_activation	577	769	7577	8719	17642	1346	1	0.863421	0.0104671
GSE116999 patients.txt	all_genes_result	GSE73213 post 336h.txt	all_genes_result	Bcell_activation	Tcell_activation	643	703	8021	8275	17642	1346	1	0.943596	0.307372
GSE116999 patients.txt	all_genes_result	GSE112899 ctrlxFvFvM.txt	significant_genes_only	Bcell_activation	Tcell_activation	132	41	629	511	1313	173	1	2.61394	9.22417e-08
GSE116999 patients.txt	all_genes_result	GSE112899 ctrlxFvFvR.txt	significant_genes_only	Bcell_activation	Tcell_activation	184	45	962	745	1936	229	1	3.16515	6.52698e-13
GSE116999 patients.txt	all_genes_result	GSE112899 ctrlxOKT3.txt	significant_genes_only	Bcell_activation	Tcell_activation	359	149	3021	2082	5611	508	1	1.66035	3.3765e-07
GSE116999 patients.txt	all_genes_result	GSE17721 Cpg.txt	all_genes_result	Bcell_activation	tolerogenic_Dendritic_cells	425	536	4630	5579	11170	961	1	0.955425	0.519604
GSE116999 patients.txt	all_genes_result	GSE17721 Grd.txt	all_genes_result	Bcell_activation	tolerogenic_Dendritic_cells	458	503	4691	5518	11170	961	1	1.07104	0.310173
GSE116999 patients.txt	all_genes_result	GSE17721 LPS.txt	all_genes_result	Bcell_activation	tolerogenic_Dendritic_cells	408	553	4589	5620	11170	961	1	0.903581	0.144534
GSE116999 patients.txt	all_genes_result	GSE17721 PAM.txt	all_genes_result	Bcell_activation	tolerogenic_Dendritic_cells	437	524	4686	5523	11170	961	1	0.98293	0.812697
GSE116999 patients.txt	all_genes_result	GSE17721 Pic.txt	all_genes_result	Bcell_activation	tolerogenic_Dendritic_cells	376	585	4501	5708	11170	961	1	0.815108	0.00307147
GSE116999 patients.txt	all_genes_result	tolerogenicity lumc ANOVA.txt	all_genes_result	Bcell_activation	tolerogenic_Dendritic_cells	472	584	5314	5490	11860	1056	1	0.835001	0.00553233
GSE116999 patients.txt	all_genes_result	GSE18921 IL10IL6.txt	no_significant_genes_result	Bcell_activation	tolerogenic_Dendritic_cells	264	309	3130	3457	7160	573	1	0.943615	0.513271
GSE116999 patients.txt	all_genes_result	GSE18921 IL10TGF.txt	no_significant_genes_result	Bcell_activation	tolerogenic_Dendritic_cells	305	268	3147	3440	7160	573	1	1.24398	0.0129516
GSE116999 patients.txt	all_genes_result	GSE18921 IL10.txt	no_significant_genes_result	Bcell_activation	tolerogenic_Dendritic_cells	244	329	3155	3432	7160	573	1	0.806781	0.0146187
GSE42158 healthy.txt	all_genes_result	GSE111475 CD40IFN.txt	all_genes_result	Bcell_activation	Bcell_activation	5022	2113	6845	5019	18999	7135	1	1.74262	1.59213e-69
GSE42158 healthy.txt	all_genes_result	GSE111475 CD40IL21.txt	all_genes_result	Bcell_activation	Bcell_activation	5056	2079	7139	4725	18999	7135	1	1.60954	1.06016e-50
GSE42158 healthy.txt	all_genes_result	GSE111475 CD40.txt	all_genes_result	Bcell_activation	Bcell_activation	4995	2140	6987	4877	18999	7135	1	1.62917	5.67523e-54
GSE42158 healthy.txt	all_genes_result	GSE116999 healthy.txt	all_genes_result	Bcell_activation	Bcell_activation	4465	3057	6033	6320	19875	7522	1	1.53	3.35851e-47
GSE42158 healthy.txt	all_genes_result	GSE116999 patients.txt	all_genes_result	Bcell_activation	Bcell_activation	4535	2987	6708	5645	19875	7522	1	1.27763	1.40187e-16
GSE42158 healthy.txt	all_genes_result	GSE42158 patients.txt	all_genes_result	Bcell_activation	Bcell_activation	4095	2427	5772	5037	17331	6522	1	1.47236	8.02429e-34
GSE42158 healthy.txt	all_genes_result	GSE51587 patients.txt	no_significant_genes_result	Bcell_activation	Bcell_activation	4051	3436	6371	6043	19901	7487	1	1.11828	0.000139604
GSE42158 healthy.txt	all_genes_result	GSE54017 healthy.txt	no_significant_genes_result	Bcell_activation	Bcell_activation	4777	2710	7133	5281	19901	7487	1	1.30503	8.39473e-19
GSE42158 healthy.txt	all_genes_result	GSE111789 120min.txt	all_genes_result	Bcell_activation	Eosinophils_cytokine_response	2956	3729	3655	3828	14168	6685	1	0.830242	3.80846e-08
GSE42158 healthy.txt	all_genes_result	GSE111789 30min.txt	all_genes_result	Bcell_activation	Eosinophils_cytokine_response	3230	3553	3820	3957	14560	6783	1	0.941714	0.0726272
GSE42158 healthy.txt	all_genes_result	GSE111789 60min.txt	all_genes_result	Bcell_activation	Eosinophils_cytokine_response	2856	3715	3399	3758	13728	6571	1	0.849986	2.19939e-06
GSE42158 healthy.txt	all_genes_result	GSE112010 CMP expression.txt	all_genes_result	Bcell_activation	Eosinophils_cytokine_response	2566	2522	4066	4064	13218	5088	1	1.01695	0.642123
GSE42158 healthy.txt	all_genes_result	GSE112010 EoP expression.txt	all_genes_result	Bcell_activation	Eosinophils_cytokine_response	3040	2048	4118	4012	13218	5088	1	1.4461	1.70014e-24
GSE42158 healthy.txt	all_genes_result	GSE112010 GMP expression.txt	all_genes_result	Bcell_activation	Eosinophils_cytokine_response	2565	2523	4141	3989	13218	5088	1	0.979325	0.567273
GSE42158 healthy.txt	all_genes_result	GSE128027 GMSCF.txt	all_genes_result	Bcell_activation	Eosinophils_cytokine_response	4372	2729	4894	4350	16345	7101	1	1.42392	2.39127e-28
GSE42158 healthy.txt	all_genes_result	GSE128027 IL3.txt	all_genes_result	Bcell_activation	Eosinophils_cytokine_response	4422	2715	5094	4418	16649	7137	1	1.41254	1.75992e-27
GSE42158 healthy.txt	all_genes_result	GSE128027 IL5.txt	all_genes_result	Bcell_activation	Eosinophils_cytokine_response	4256	2845	4952	4292	16345	7101	1	1.29655	4.22491e-16
GSE42158 healthy.txt	all_genes_result	GSE5099 hthgu133a.txt	all_genes_result	Bcell_activation	Monocyte_Macrophage_differentiation	3706	3963	6580	6293	20542	7669	1	0.894368	0.000110684
GSE42158 healthy.txt	all_genes_result	GSE5099 hthgu133b.txt	all_genes_result	Bcell_activation	Monocyte_Macrophage_differentiation	1457	1526	2414	2117	7514	2983	1	0.837338	0.0001761
GSE42158 healthy.txt	all_genes_result	GSE5099 M1.txt	all_genes_result	Bcell_activation	Monocyte_Macrophage_differentiation	3784	3885	5488	7385	20542	7669	1	1.31064	9.85579e-21
GSE42158 healthy.txt	all_genes_result	GSE5099 M2.txt	all_genes_result	Bcell_activation	Monocyte_Macrophage_differentiation	3806	3863	6983	5890	20542	7669	1	0.831043	1.55789e-10
GSE42158 healthy.txt	all_genes_result	GSE8286.txt	all_genes_result	Bcell_activation	Monocyte_Macrophage_differentiation	5179	2490	7951	4922	20542	7669	1	1.28754	7.49279e-17
GSE42158 healthy.txt	all_genes_result	GSE104152 iTreg vs Th0.txt	all_genes_result	Bcell_activation	Naive_to_Th17_differentiation	3208	2958	3391	3273	12830	6166	1	1.0468	0.196939
GSE42158 healthy.txt	all_genes_result	GSE104152 Th17 vs Th0.txt	all_genes_result	Bcell_activation	Naive_to_Th17_differentiation	2442	3700	3130	3572	12844	6142	1	0.753227	2.1407e-15
GSE42158 healthy.txt	all_genes_result	GSE113889 Th17 vs Th0.txt	all_genes_result	Bcell_activation	Naive_to_Th17_differentiation	0	7298	0	12222	19520	7298	NA	NA	NA
GSE42158 healthy.txt	all_genes_result	GSE118974 Th17 vs Th0.txt	all_genes_result	Bcell_activation	Naive_to_Th17_differentiation	3573	3866	5393	5871	18703	7439	1	1.00613	0.845876
GSE42158 healthy.txt	all_genes_result	GSE140443 Th17 vs Th0 KO.txt	all_genes_result	Bcell_activation	Naive_to_Th17_differentiation	4034	2689	5207	5606	17536	6723	1	1.61506	6.56874e-53
GSE42158 healthy.txt	all_genes_result	GSE140443 Th17 vs Th0 WT.txt	all_genes_result	Bcell_activation	Naive_to_Th17_differentiation	3344	3379	5298	5515	17536	6723	1	1.03019	0.343386
GSE42158 healthy.txt	all_genes_result	GSE110446 ADCC.txt	all_genes_result	Bcell_activation	NK_IL12	4074	3383	5373	6957	19787	7457	1	1.5592	2.0397e-51
GSE42158 healthy.txt	all_genes_result	GSE110446 Cytokine.txt	all_genes_result	Bcell_activation	NK_IL12	4364	3093	6019	6311	19787	7457	1	1.47932	3.90816e-40
GSE42158 healthy.txt	all_genes_result	GSE110446 K562.txt	all_genes_result	Bcell_activation	NK_IL12	4255	3202	5738	6592	19787	7457	1	1.52657	8.89948e-47
GSE42158 healthy.txt	all_genes_result	GSE24791 ILmix NK.txt	all_genes_result	Bcell_activation	NK_IL12	5327	2141	7459	4874	19801	7468	1	1.62576	9.50738e-55
GSE42158 healthy.txt	all_genes_result	GSE63038 FcR and IgG.txt	all_genes_result	Bcell_activation	NK_IL12	4721	2575	6228	5944	19468	7296	1	1.74977	1.69805e-76
GSE42158 healthy.txt	all_genes_result	GSE63038 IL12 and IgG.txt	all_genes_result	Bcell_activation	NK_IL12	4736	2560	5909	6263	19468	7296	1	1.96078	2.22308e-110
GSE42158 healthy.txt	all_genes_result	GSE63038 IL12 only.txt	all_genes_result	Bcell_activation	NK_IL12	4732	2564	7028	5144	19468	7296	1	1.35078	6.23697e-23
GSE42158 healthy.txt	all_genes_result	GSE22248 LPS(1 dose).txt	all_genes_result	Bcell_activation	PBMC_LPS	3303	2993	5244	5354	16894	6296	1	1.12671	0.000184215
GSE42158 healthy.txt	all_genes_result	GSE22248 LPS(2 doses).txt	all_genes_result	Bcell_activation	PBMC_LPS	2946	3350	5144	5454	16894	6296	1	0.932414	0.0291148
GSE42158 healthy.txt	all_genes_result	GSE87290 PBMC high.txt	all_genes_result	Bcell_activation	PBMC_LPS	3240	4225	6019	6253	19737	7465	1	0.796691	1.27885e-14
GSE42158 healthy.txt	all_genes_result	GSE87290 PBMC low.txt	all_genes_result	Bcell_activation	PBMC_LPS	3406	4059	6129	6143	19737	7465	1	0.84105	4.2133e-09
GSE42158 healthy.txt	all_genes_result	GSE9916 LPS+Heatshock.txt	all_genes_result	Bcell_activation	PBMC_LPS	3404	4072	6508	6025	20009	7476	1	0.773929	2.27669e-18
GSE42158 healthy.txt	all_genes_result	GSE9916 LPS only.txt	all_genes_result	Bcell_activation	PBMC_LPS	3235	4241	6073	6460	20009	7476	1	0.811413	1.18942e-12
GSE42158 healthy.txt	all_genes_result	GSE29797 CD4deficency.txt	all_genes_result	Bcell_activation	Tcell_activation	3159	3390	5396	4974	16919	6549	1	0.858992	1.59302e-06
GSE42158 healthy.txt	all_genes_result	GSE29797 CD4WT.txt	all_genes_result	Bcell_activation	Tcell_activation	3348	3201	5353	5017	16919	6549	1	0.980268	0.538016
GSE42158 healthy.txt	all_genes_result	GSE60235 CD3+IFNb.txt	all_genes_result	Bcell_activation	Tcell_activation	4311	3172	6897	5500	19880	7483	1	1.08378	0.00661194
GSE42158 healthy.txt	all_genes_result	GSE60235 CD3+Th17.txt	all_genes_result	Bcell_activation	Tcell_activation	1949	5534	4901	7496	19880	7483	1	0.538674	2.13089e-85
GSE42158 healthy.txt	all_genes_result	GSE60235 CD3.txt	all_genes_result	Bcell_activation	Tcell_activation	4565	2918	7267	5130	19880	7483	1	1.10437	0.000931079
GSE42158 healthy.txt	all_genes_result	GSE73213 overall time.txt	all_genes_result	Bcell_activation	Tcell_activation	3895	3439	5658	5513	18505	7334	1	1.10356	0.00110179
GSE42158 healthy.txt	all_genes_result	GSE73213 post 120h.txt	all_genes_result	Bcell_activation	Tcell_activation	3257	4077	5479	5692	18505	7334	1	0.82994	6.71485e-10
GSE42158 healthy.txt	all_genes_result	GSE73213 post 24h.txt	all_genes_result	Bcell_activation	Tcell_activation	2506	4828	5082	6089	18505	7334	1	0.621934	2.37962e-53
GSE42158 healthy.txt	all_genes_result	GSE73213 post 336h.txt	all_genes_result	Bcell_activation	Tcell_activation	3378	3956	5521	5650	18505	7334	1	0.873852	7.92155e-06
GSE42158 healthy.txt	all_genes_result	GSE112899 ctrlxFvFvM.txt	significant_genes_only	Bcell_activation	Tcell_activation	456	163	503	392	1514	619	1	2.17909	3.21321e-12
GSE42158 healthy.txt	all_genes_result	GSE112899 ctrlxFvFvR.txt	significant_genes_only	Bcell_activation	Tcell_activation	786	177	633	544	2140	963	1	3.81364	2.5856e-43
GSE42158 healthy.txt	all_genes_result	GSE112899 ctrlxOKT3.txt	significant_genes_only	Bcell_activation	Tcell_activation	2335	542	2019	1417	6313	2877	1	3.02305	4.84742e-84
GSE42158 healthy.txt	all_genes_result	GSE17721 Cpg.txt	all_genes_result	Bcell_activation	tolerogenic_Dendritic_cells	2685	3194	3342	4536	13757	5879	1	1.14096	0.000152738
GSE42158 healthy.txt	all_genes_result	GSE17721 Grd.txt	all_genes_result	Bcell_activation	tolerogenic_Dendritic_cells	2760	3119	3370	4508	13757	5879	1	1.1837	1.20278e-06
GSE42158 healthy.txt	all_genes_result	GSE17721 LPS.txt	all_genes_result	Bcell_activation	tolerogenic_Dendritic_cells	2680	3199	3357	4521	13757	5879	1	1.12823	0.000514826
GSE42158 healthy.txt	all_genes_result	GSE17721 PAM.txt	all_genes_result	Bcell_activation	tolerogenic_Dendritic_cells	2875	3004	3323	4555	13757	5879	1	1.31184	4.83345e-15
GSE42158 healthy.txt	all_genes_result	GSE17721 Pic.txt	all_genes_result	Bcell_activation	tolerogenic_Dendritic_cells	2502	3377	3238	4640	13757	5879	1	1.06168	0.0868206
GSE42158 healthy.txt	all_genes_result	tolerogenicity lumc ANOVA.txt	all_genes_result	Bcell_activation	tolerogenic_Dendritic_cells	3336	3196	3542	3758	13832	6532	1	1.10745	0.00287562
GSE42158 healthy.txt	all_genes_result	GSE18921 IL10IL6.txt	no_significant_genes_result	Bcell_activation	tolerogenic_Dendritic_cells	1763	2071	3207	3279	10320	3834	1	0.870405	0.00071351
GSE42158 healthy.txt	all_genes_result	GSE18921 IL10TGF.txt	no_significant_genes_result	Bcell_activation	tolerogenic_Dendritic_cells	1780	2054	2932	3554	10320	3834	1	1.05041	0.235609
GSE42158 healthy.txt	all_genes_result	GSE18921 IL10.txt	no_significant_genes_result	Bcell_activation	tolerogenic_Dendritic_cells	1787	2047	3317	3169	10320	3834	1	0.834052	8.92054e-06
GSE42158 patients.txt	all_genes_result	GSE111475 CD40IFN.txt	all_genes_result	Bcell_activation	Bcell_activation	128	84	11994	8682	20888	212	1	1.10305	0.529166
GSE42158 patients.txt	all_genes_result	GSE111475 CD40IL21.txt	all_genes_result	Bcell_activation	Bcell_activation	166	46	12255	8421	20888	212	1	2.47959	7.95896e-09
GSE42158 patients.txt	all_genes_result	GSE111475 CD40.txt	all_genes_result	Bcell_activation	Bcell_activation	128	84	11896	8780	20888	212	1	1.12462	0.442472
GSE42158 patients.txt	all_genes_result	GSE116999 healthy.txt	all_genes_result	Bcell_activation	Bcell_activation	156	37	10048	7821	18062	193	1	3.28149	8.84802e-13
GSE42158 patients.txt	all_genes_result	GSE116999 patients.txt	all_genes_result	Bcell_activation	Bcell_activation	142	51	9555	8314	18062	193	1	2.42248	1.51768e-08
GSE42158 patients.txt	all_genes_result	GSE42158 healthy.txt	all_genes_result	Bcell_activation	Bcell_activation	90	59	7491	5790	13430	149	1	1.17903	0.36099
GSE42158 patients.txt	all_genes_result	GSE51587 patients.txt	no_significant_genes_result	Bcell_activation	Bcell_activation	144	48	9382	8419	17993	192	1	2.69178	3.44133e-10
GSE42158 patients.txt	all_genes_result	GSE54017 healthy.txt	no_significant_genes_result	Bcell_activation	Bcell_activation	168	24	10061	7740	17993	192	1	5.38474	3.23809e-20
GSE42158 patients.txt	all_genes_result	GSE111789 120min.txt	all_genes_result	Bcell_activation	Eosinophils_cytokine_response	86	79	5315	5607	11087	165	1	1.1484	0.388952
GSE42158 patients.txt	all_genes_result	GSE111789 30min.txt	all_genes_result	Bcell_activation	Eosinophils_cytokine_response	87	80	5340	5994	11501	167	1	1.22066	0.211938
GSE42158 patients.txt	all_genes_result	GSE111789 60min.txt	all_genes_result	Bcell_activation	Eosinophils_cytokine_response	75	88	4907	5608	10678	163	1	0.974025	0.874707
GSE42158 patients.txt	all_genes_result	GSE112010 CMP expression.txt	all_genes_result	Bcell_activation	Eosinophils_cytokine_response	79	72	6826	6543	13520	151	1	1.05175	0.806157
GSE42158 patients.txt	all_genes_result	GSE112010 EoP expression.txt	all_genes_result	Bcell_activation	Eosinophils_cytokine_response	102	49	7376	5993	13520	151	1	1.69126	0.00227135
GSE42158 patients.txt	all_genes_result	GSE112010 GMP expression.txt	all_genes_result	Bcell_activation	Eosinophils_cytokine_response	74	77	6718	6651	13520	151	1	0.951441	0.806206
GSE42158 patients.txt	all_genes_result	GSE128027 GMSCF.txt	all_genes_result	Bcell_activation	Eosinophils_cytokine_response	85	86	6798	6098	13067	171	1	0.886607	0.441757
GSE42158 patients.txt	all_genes_result	GSE128027 IL3.txt	all_genes_result	Bcell_activation	Eosinophils_cytokine_response	103	70	7123	6111	13407	173	1	1.26235	0.144819
GSE42158 patients.txt	all_genes_result	GSE128027 IL5.txt	all_genes_result	Bcell_activation	Eosinophils_cytokine_response	91	80	6806	6090	13067	171	1	1.01783	0.938634
GSE42158 patients.txt	all_genes_result	GSE5099 hthgu133a.txt	all_genes_result	Bcell_activation	Monocyte_Macrophage_differentiation	72	85	6696	6872	13725	157	1	0.869333	0.422241
GSE42158 patients.txt	all_genes_result	GSE5099 hthgu133b.txt	all_genes_result	Bcell_activation	Monocyte_Macrophage_differentiation	48	42	4068	4232	8390	90	1	1.1889	0.458496
GSE42158 patients.txt	all_genes_result	GSE5099 M1.txt	all_genes_result	Bcell_activation	Monocyte_Macrophage_differentiation	89	68	6983	6585	13725	157	1	1.23421	0.199616
GSE42158 patients.txt	all_genes_result	GSE5099 M2.txt	all_genes_result	Bcell_activation	Monocyte_Macrophage_differentiation	68	89	6823	6745	13725	157	1	0.755328	0.0916764
GSE42158 patients.txt	all_genes_result	GSE8286.txt	all_genes_result	Bcell_activation	Monocyte_Macrophage_differentiation	84	73	7285	6283	13725	157	1	0.992416	1
GSE42158 patients.txt	all_genes_result	GSE104152 iTreg vs Th0.txt	all_genes_result	Bcell_activation	Naive_to_Th17_differentiation	88	70	5138	4860	10156	158	1	1.1891	0.29762
GSE42158 patients.txt	all_genes_result	GSE104152 Th17 vs Th0.txt	all_genes_result	Bcell_activation	Naive_to_Th17_differentiation	77	82	4685	5305	10149	159	1	1.06325	0.748836
GSE42158 patients.txt	all_genes_result	GSE113889 Th17 vs Th0.txt	all_genes_result	Bcell_activation	Naive_to_Th17_differentiation	0	199	0	18459	18658	199	NA	NA	NA
GSE42158 patients.txt	all_genes_result	GSE118974 Th17 vs Th0.txt	all_genes_result	Bcell_activation	Naive_to_Th17_differentiation	85	105	7606	8268	16064	190	1	0.879989	0.421763
GSE42158 patients.txt	all_genes_result	GSE140443 Th17 vs Th0 KO.txt	all_genes_result	Bcell_activation	Naive_to_Th17_differentiation	110	73	8350	7555	16088	183	1	1.36335	0.0442546
GSE42158 patients.txt	all_genes_result	GSE140443 Th17 vs Th0 WT.txt	all_genes_result	Bcell_activation	Naive_to_Th17_differentiation	81	102	7787	8118	16088	183	1	0.827884	0.23403
GSE42158 patients.txt	all_genes_result	GSE110446 ADCC.txt	all_genes_result	Bcell_activation	NK_IL12	112	82	9494	8726	18414	194	1	1.25535	0.129194
GSE42158 patients.txt	all_genes_result	GSE110446 Cytokine.txt	all_genes_result	Bcell_activation	NK_IL12	113	81	9796	8424	18414	194	1	1.19966	0.2192
GSE42158 patients.txt	all_genes_result	GSE110446 K562.txt	all_genes_result	Bcell_activation	NK_IL12	122	72	9731	8489	18414	194	1	1.47814	0.00907136
GSE42158 patients.txt	all_genes_result	GSE24791 ILmix NK.txt	all_genes_result	Bcell_activation	NK_IL12	148	49	10730	7339	18266	197	1	2.06578	5.0998e-06
GSE42158 patients.txt	all_genes_result	GSE63038 FcR and IgG.txt	all_genes_result	Bcell_activation	NK_IL12	90	66	7264	5755	13175	156	1	1.08038	0.685324
GSE42158 patients.txt	all_genes_result	GSE63038 IL12 and IgG.txt	all_genes_result	Bcell_activation	NK_IL12	92	64	7380	5639	13175	156	1	1.0984	0.625914
GSE42158 patients.txt	all_genes_result	GSE63038 IL12 only.txt	all_genes_result	Bcell_activation	NK_IL12	113	43	7290	5729	13175	156	1	2.06506	3.06131e-05
GSE42158 patients.txt	all_genes_result	GSE22248 LPS(1 dose).txt	all_genes_result	Bcell_activation	PBMC_LPS	127	84	10827	9369	20407	211	1	1.30829	0.0609028
GSE42158 patients.txt	all_genes_result	GSE22248 LPS(2 doses).txt	all_genes_result	Bcell_activation	PBMC_LPS	108	103	10217	9979	20407	211	1	1.02412	0.890028
GSE42158 patients.txt	all_genes_result	GSE87290 PBMC high.txt	all_genes_result	Bcell_activation	PBMC_LPS	77	120	8295	9985	18477	197	1	0.77241	0.0841381
GSE42158 patients.txt	all_genes_result	GSE87290 PBMC low.txt	all_genes_result	Bcell_activation	PBMC_LPS	84	113	8650	9630	18477	197	1	0.827591	0.19719
GSE42158 patients.txt	all_genes_result	GSE9916 LPS+Heatshock.txt	all_genes_result	Bcell_activation	PBMC_LPS	70	124	8288	9134	17616	194	1	0.622158	0.00143333
GSE42158 patients.txt	all_genes_result	GSE9916 LPS only.txt	all_genes_result	Bcell_activation	PBMC_LPS	79	115	8131	9291	17616	194	1	0.784972	0.111192
GSE42158 patients.txt	all_genes_result	GSE29797 CD4deficency.txt	all_genes_result	Bcell_activation	Tcell_activation	90	90	7682	7698	15560	180	1	1.00208	1
GSE42158 patients.txt	all_genes_result	GSE29797 CD4WT.txt	all_genes_result	Bcell_activation	Tcell_activation	92	88	7679	7701	15560	180	1	1.04846	0.764762
GSE42158 patients.txt	all_genes_result	GSE60235 CD3+IFNb.txt	all_genes_result	Bcell_activation	Tcell_activation	133	59	9676	8117	17985	192	1	1.89094	3.98595e-05
GSE42158 patients.txt	all_genes_result	GSE60235 CD3+Th17.txt	all_genes_result	Bcell_activation	Tcell_activation	45	147	7209	10584	17985	192	1	0.449459	8.47179e-07
GSE42158 patients.txt	all_genes_result	GSE60235 CD3.txt	all_genes_result	Bcell_activation	Tcell_activation	130	62	9747	8046	17985	192	1	1.7308	0.00033325
GSE42158 patients.txt	all_genes_result	GSE73213 overall time.txt	all_genes_result	Bcell_activation	Tcell_activation	105	92	8204	8071	16472	197	1	1.12279	0.431161
GSE42158 patients.txt	all_genes_result	GSE73213 post 120h.txt	all_genes_result	Bcell_activation	Tcell_activation	98	99	7906	8369	16472	197	1	1.04789	0.774434
GSE42158 patients.txt	all_genes_result	GSE73213 post 24h.txt	all_genes_result	Bcell_activation	Tcell_activation	62	135	6855	9420	16472	197	1	0.631123	0.00281833
GSE42158 patients.txt	all_genes_result	GSE73213 post 336h.txt	all_genes_result	Bcell_activation	Tcell_activation	105	92	8015	8260	16472	197	1	1.17618	0.282286
GSE42158 patients.txt	all_genes_result	GSE112899 ctrlxFvFvM.txt	significant_genes_only	Bcell_activation	Tcell_activation	19	1	783	482	1285	20	1	11.6836	0.001671
GSE42158 patients.txt	all_genes_result	GSE112899 ctrlxFvFvR.txt	significant_genes_only	Bcell_activation	Tcell_activation	22	11	1137	693	1863	33	1	1.21884	0.717971
GSE42158 patients.txt	all_genes_result	GSE112899 ctrlxOKT3.txt	significant_genes_only	Bcell_activation	Tcell_activation	61	14	3320	1791	5186	75	1	2.35016	0.00310014
GSE42158 patients.txt	all_genes_result	GSE17721 Cpg.txt	all_genes_result	Bcell_activation	tolerogenic_Dendritic_cells	79	74	5253	5542	10948	153	1	1.12629	0.514823
GSE42158 patients.txt	all_genes_result	GSE17721 Grd.txt	all_genes_result	Bcell_activation	tolerogenic_Dendritic_cells	84	69	5278	5517	10948	153	1	1.27249	0.143451
GSE42158 patients.txt	all_genes_result	GSE17721 LPS.txt	all_genes_result	Bcell_activation	tolerogenic_Dendritic_cells	77	76	5237	5558	10948	153	1	1.07522	0.684202
GSE42158 patients.txt	all_genes_result	GSE17721 PAM.txt	all_genes_result	Bcell_activation	tolerogenic_Dendritic_cells	83	70	5463	5332	10948	153	1	1.15727	0.415598
GSE42158 patients.txt	all_genes_result	GSE17721 Pic.txt	all_genes_result	Bcell_activation	tolerogenic_Dendritic_cells	76	77	5063	5732	10948	153	1	1.11742	0.51465
GSE42158 patients.txt	all_genes_result	tolerogenicity lumc ANOVA.txt	all_genes_result	Bcell_activation	tolerogenic_Dendritic_cells	102	75	5912	4937	11026	177	1	1.13568	0.44683
GSE42158 patients.txt	all_genes_result	GSE18921 IL10IL6.txt	no_significant_genes_result	Bcell_activation	tolerogenic_Dendritic_cells	61	39	4447	4676	9223	100	1	1.64455	0.0156956
GSE42158 patients.txt	all_genes_result	GSE18921 IL10TGF.txt	no_significant_genes_result	Bcell_activation	tolerogenic_Dendritic_cells	46	54	4574	4549	9223	100	1	0.847212	0.422869
GSE42158 patients.txt	all_genes_result	GSE18921 IL10.txt	no_significant_genes_result	Bcell_activation	tolerogenic_Dendritic_cells	53	47	4552	4571	9223	100	1	1.13235	0.548018
GSE111789 120min.txt	all_genes_result	GSE111475 CD40IFN.txt	all_genes_result	Eosinophils_cytokine_response	Bcell_activation	167	171	4803	5305	10446	338	1	1.07866	0.506767
GSE111789 120min.txt	all_genes_result	GSE111475 CD40IL21.txt	all_genes_result	Eosinophils_cytokine_response	Bcell_activation	165	173	4682	5426	10446	338	1	1.1053	0.375371
GSE111789 120min.txt	all_genes_result	GSE111475 CD40.txt	all_genes_result	Eosinophils_cytokine_response	Bcell_activation	161	177	4679	5429	10446	338	1	1.05543	0.657436
GSE111789 120min.txt	all_genes_result	GSE116999 healthy.txt	all_genes_result	Eosinophils_cytokine_response	Bcell_activation	170	184	5329	5417	11100	354	1	0.93915	0.589154
GSE111789 120min.txt	all_genes_result	GSE116999 patients.txt	all_genes_result	Eosinophils_cytokine_response	Bcell_activation	172	182	4877	5869	11100	354	1	1.13727	0.233406
GSE111789 120min.txt	all_genes_result	GSE42158 healthy.txt	all_genes_result	Eosinophils_cytokine_response	Bcell_activation	124	141	3738	4310	8313	265	1	1.01401	0.95011
GSE111789 120min.txt	all_genes_result	GSE42158 patients.txt	all_genes_result	Eosinophils_cytokine_response	Bcell_activation	144	153	4120	4366	8783	297	1	0.997373	1
GSE111789 120min.txt	all_genes_result	GSE51587 patients.txt	no_significant_genes_result	Eosinophils_cytokine_response	Bcell_activation	189	171	5386	5585	11331	360	1	1.14609	0.217902
GSE111789 120min.txt	all_genes_result	GSE54017 healthy.txt	no_significant_genes_result	Eosinophils_cytokine_response	Bcell_activation	197	163	5050	5921	11331	360	1	1.41698	0.00124814
GSE111789 120min.txt	all_genes_result	GSE111789 30min.txt	all_genes_result	Eosinophils_cytokine_response	Eosinophils_cytokine_response	318	59	7006	5237	12620	377	1	4.02849	1.14311e-28
GSE111789 120min.txt	all_genes_result	GSE111789 60min.txt	all_genes_result	Eosinophils_cytokine_response	Eosinophils_cytokine_response	371	3	7884	3678	11936	374	1	57.6852	1.66439e-55
GSE111789 120min.txt	all_genes_result	GSE112010 CMP expression.txt	all_genes_result	Eosinophils_cytokine_response	Eosinophils_cytokine_response	101	129	3233	3006	6469	230	1	0.728012	0.0187775
GSE111789 120min.txt	all_genes_result	GSE112010 EoP expression.txt	all_genes_result	Eosinophils_cytokine_response	Eosinophils_cytokine_response	119	111	3114	3125	6469	230	1	1.07582	0.591926
GSE111789 120min.txt	all_genes_result	GSE112010 GMP expression.txt	all_genes_result	Eosinophils_cytokine_response	Eosinophils_cytokine_response	107	123	3254	2985	6469	230	1	0.798035	0.10663
GSE111789 120min.txt	all_genes_result	GSE128027 GMSCF.txt	all_genes_result	Eosinophils_cytokine_response	Eosinophils_cytokine_response	158	193	4994	5852	11197	351	1	0.959298	0.744143
GSE111789 120min.txt	all_genes_result	GSE128027 IL3.txt	all_genes_result	Eosinophils_cytokine_response	Eosinophils_cytokine_response	162	190	4910	5999	11261	352	1	1.04176	0.703705
GSE111789 120min.txt	all_genes_result	GSE128027 IL5.txt	all_genes_result	Eosinophils_cytokine_response	Eosinophils_cytokine_response	162	189	5102	5744	11197	351	1	0.964996	0.785934
GSE111789 120min.txt	all_genes_result	GSE5099 hthgu133a.txt	all_genes_result	Eosinophils_cytokine_response	Monocyte_Macrophage_differentiation	124	144	4183	3988	8439	268	1	0.820989	0.120577
GSE111789 120min.txt	all_genes_result	GSE5099 hthgu133b.txt	all_genes_result	Eosinophils_cytokine_response	Monocyte_Macrophage_differentiation	91	105	2953	3100	6249	196	1	0.909837	0.561485
GSE111789 120min.txt	all_genes_result	GSE5099 M1.txt	all_genes_result	Eosinophils_cytokine_response	Monocyte_Macrophage_differentiation	137	131	4125	4046	8439	268	1	1.02577	0.852435
GSE111789 120min.txt	all_genes_result	GSE5099 M2.txt	all_genes_result	Eosinophils_cytokine_response	Monocyte_Macrophage_differentiation	134	134	4110	4061	8439	268	1	0.988078	0.950532
GSE111789 120min.txt	all_genes_result	GSE8286.txt	all_genes_result	Eosinophils_cytokine_response	Monocyte_Macrophage_differentiation	126	142	3918	4253	8439	268	1	0.963189	0.803791
GSE111789 120min.txt	all_genes_result	GSE104152 iTreg vs Th0.txt	all_genes_result	Eosinophils_cytokine_response	Naive_to_Th17_differentiation	132	137	4089	4134	8492	269	1	0.974105	0.852674
GSE111789 120min.txt	all_genes_result	GSE104152 Th17 vs Th0.txt	all_genes_result	Eosinophils_cytokine_response	Naive_to_Th17_differentiation	130	137	4418	3839	8524	267	1	0.824568	0.13459
GSE111789 120min.txt	all_genes_result	GSE113889 Th17 vs Th0.txt	all_genes_result	Eosinophils_cytokine_response	Naive_to_Th17_differentiation	0	356	0	10867	11223	356	NA	NA	NA
GSE111789 120min.txt	all_genes_result	GSE118974 Th17 vs Th0.txt	all_genes_result	Eosinophils_cytokine_response	Naive_to_Th17_differentiation	201	168	5983	5852	12204	369	1	1.17022	0.139203
GSE111789 120min.txt	all_genes_result	GSE140443 Th17 vs Th0 KO.txt	all_genes_result	Eosinophils_cytokine_response	Naive_to_Th17_differentiation	144	170	4339	4587	9240	314	1	0.895486	0.358159
GSE111789 120min.txt	all_genes_result	GSE140443 Th17 vs Th0 WT.txt	all_genes_result	Eosinophils_cytokine_response	Naive_to_Th17_differentiation	138	176	4532	4394	9240	314	1	0.760241	0.0185
GSE111789 120min.txt	all_genes_result	GSE110446 ADCC.txt	all_genes_result	Eosinophils_cytokine_response	NK_IL12	207	150	5856	5351	11564	357	1	1.26097	0.0356893
GSE111789 120min.txt	all_genes_result	GSE110446 Cytokine.txt	all_genes_result	Eosinophils_cytokine_response	NK_IL12	191	166	5551	5656	11564	357	1	1.17235	0.146676
GSE111789 120min.txt	all_genes_result	GSE110446 K562.txt	all_genes_result	Eosinophils_cytokine_response	NK_IL12	189	168	5630	5577	11564	357	1	1.1144	0.333242
GSE111789 120min.txt	all_genes_result	GSE24791 ILmix NK.txt	all_genes_result	Eosinophils_cytokine_response	NK_IL12	160	195	4933	5932	11220	355	1	0.986678	0.913833
GSE111789 120min.txt	all_genes_result	GSE63038 FcR and IgG.txt	all_genes_result	Eosinophils_cytokine_response	NK_IL12	117	137	3623	4137	8014	254	1	0.975174	0.848304
GSE111789 120min.txt	all_genes_result	GSE63038 IL12 and IgG.txt	all_genes_result	Eosinophils_cytokine_response	NK_IL12	125	129	3672	4088	8014	254	1	1.07874	0.565924
GSE111789 120min.txt	all_genes_result	GSE63038 IL12 only.txt	all_genes_result	Eosinophils_cytokine_response	NK_IL12	112	142	3633	4127	8014	254	1	0.896005	0.40659
GSE111789 120min.txt	all_genes_result	GSE22248 LPS(1 dose).txt	all_genes_result	Eosinophils_cytokine_response	PBMC_LPS	152	140	3944	4157	8393	292	1	1.14433	0.258401
GSE111789 120min.txt	all_genes_result	GSE22248 LPS(2 doses).txt	all_genes_result	Eosinophils_cytokine_response	PBMC_LPS	155	137	4327	3774	8393	292	1	0.986793	0.952404
GSE111789 120min.txt	all_genes_result	GSE87290 PBMC high.txt	all_genes_result	Eosinophils_cytokine_response	PBMC_LPS	180	168	5128	5445	10921	348	1	1.13765	0.252416
GSE111789 120min.txt	all_genes_result	GSE87290 PBMC low.txt	all_genes_result	Eosinophils_cytokine_response	PBMC_LPS	174	174	5208	5365	10921	348	1	1.03015	0.785634
GSE111789 120min.txt	all_genes_result	GSE9916 LPS+Heatshock.txt	all_genes_result	Eosinophils_cytokine_response	PBMC_LPS	165	189	5447	5557	11358	354	1	0.890656	0.304898
GSE111789 120min.txt	all_genes_result	GSE9916 LPS only.txt	all_genes_result	Eosinophils_cytokine_response	PBMC_LPS	187	167	5522	5482	11358	354	1	1.11164	0.331609
GSE111789 120min.txt	all_genes_result	GSE29797 CD4deficency.txt	all_genes_result	Eosinophils_cytokine_response	Tcell_activation	149	157	4014	4476	8796	306	1	1.0583	0.641369
GSE111789 120min.txt	all_genes_result	GSE29797 CD4WT.txt	all_genes_result	Eosinophils_cytokine_response	Tcell_activation	156	150	3968	4522	8796	306	1	1.18518	0.145435
GSE111789 120min.txt	all_genes_result	GSE60235 CD3+IFNb.txt	all_genes_result	Eosinophils_cytokine_response	Tcell_activation	163	196	5179	5784	11322	359	1	0.928762	0.519254
GSE111789 120min.txt	all_genes_result	GSE60235 CD3+Th17.txt	all_genes_result	Eosinophils_cytokine_response	Tcell_activation	194	165	5817	5146	11322	359	1	1.04014	0.747198
GSE111789 120min.txt	all_genes_result	GSE60235 CD3.txt	all_genes_result	Eosinophils_cytokine_response	Tcell_activation	165	194	5113	5850	11322	359	1	0.973109	0.829805
GSE111789 120min.txt	all_genes_result	GSE73213 overall time.txt	all_genes_result	Eosinophils_cytokine_response	Tcell_activation	186	174	5398	5629	11387	360	1	1.1147	0.334944
GSE111789 120min.txt	all_genes_result	GSE73213 post 120h.txt	all_genes_result	Eosinophils_cytokine_response	Tcell_activation	183	177	5876	5151	11387	360	1	0.906341	0.362085
GSE111789 120min.txt	all_genes_result	GSE73213 post 24h.txt	all_genes_result	Eosinophils_cytokine_response	Tcell_activation	196	164	5640	5387	11387	360	1	1.1415	0.2385
GSE111789 120min.txt	all_genes_result	GSE73213 post 336h.txt	all_genes_result	Eosinophils_cytokine_response	Tcell_activation	174	186	5424	5603	11387	360	1	0.966351	0.788874
GSE111789 120min.txt	all_genes_result	GSE112899 ctrlxFvFvM.txt	significant_genes_only	Eosinophils_cytokine_response	Tcell_activation	27	23	337	307	694	50	1	1.06934	0.883609
GSE111789 120min.txt	all_genes_result	GSE112899 ctrlxFvFvR.txt	significant_genes_only	Eosinophils_cytokine_response	Tcell_activation	34	27	471	536	1068	61	1	1.43255	0.187971
GSE111789 120min.txt	all_genes_result	GSE112899 ctrlxOKT3.txt	significant_genes_only	Eosinophils_cytokine_response	Tcell_activation	72	76	1571	2084	3803	148	1	1.25664	0.176557
GSE111789 120min.txt	all_genes_result	GSE17721 Cpg.txt	all_genes_result	Eosinophils_cytokine_response	tolerogenic_Dendritic_cells	118	122	3401	3743	7384	240	1	1.06443	0.646048
GSE111789 120min.txt	all_genes_result	GSE17721 Grd.txt	all_genes_result	Eosinophils_cytokine_response	tolerogenic_Dendritic_cells	118	122	3352	3792	7384	240	1	1.09416	0.511222
GSE111789 120min.txt	all_genes_result	GSE17721 LPS.txt	all_genes_result	Eosinophils_cytokine_response	tolerogenic_Dendritic_cells	115	125	3428	3716	7384	240	1	0.997293	1
GSE111789 120min.txt	all_genes_result	GSE17721 PAM.txt	all_genes_result	Eosinophils_cytokine_response	tolerogenic_Dendritic_cells	111	129	3413	3731	7384	240	1	0.940625	0.646362
GSE111789 120min.txt	all_genes_result	GSE17721 Pic.txt	all_genes_result	Eosinophils_cytokine_response	tolerogenic_Dendritic_cells	113	127	3509	3635	7384	240	1	0.921747	0.555057
GSE111789 120min.txt	all_genes_result	tolerogenicity lumc ANOVA.txt	all_genes_result	Eosinophils_cytokine_response	tolerogenic_Dendritic_cells	148	141	4913	4197	9399	289	1	0.896686	0.369167
GSE111789 120min.txt	all_genes_result	GSE18921 IL10IL6.txt	no_significant_genes_result	Eosinophils_cytokine_response	tolerogenic_Dendritic_cells	76	73	2095	1854	4098	149	1	0.921357	0.676074
GSE111789 120min.txt	all_genes_result	GSE18921 IL10TGF.txt	no_significant_genes_result	Eosinophils_cytokine_response	tolerogenic_Dendritic_cells	81	68	1954	1995	4098	149	1	1.21611	0.244132
GSE111789 120min.txt	all_genes_result	GSE18921 IL10.txt	no_significant_genes_result	Eosinophils_cytokine_response	tolerogenic_Dendritic_cells	82	67	2033	1916	4098	149	1	1.1534	0.404911
GSE111789 30min.txt	all_genes_result	GSE111475 CD40IFN.txt	all_genes_result	Eosinophils_cytokine_response	Bcell_activation	9	8	4996	5871	10884	17	1	1.32199	0.630692
GSE111789 30min.txt	all_genes_result	GSE111475 CD40IL21.txt	all_genes_result	Eosinophils_cytokine_response	Bcell_activation	9	8	5277	5590	10884	17	1	1.19171	0.810318
GSE111789 30min.txt	all_genes_result	GSE111475 CD40.txt	all_genes_result	Eosinophils_cytokine_response	Bcell_activation	8	9	5139	5728	10884	17	1	0.990768	1
GSE111789 30min.txt	all_genes_result	GSE116999 healthy.txt	all_genes_result	Eosinophils_cytokine_response	Bcell_activation	4	13	5462	6057	11536	17	1	0.341262	0.0540725
GSE111789 30min.txt	all_genes_result	GSE116999 patients.txt	all_genes_result	Eosinophils_cytokine_response	Bcell_activation	8	9	5820	5699	11536	17	1	0.87042	0.81263
GSE111789 30min.txt	all_genes_result	GSE42158 healthy.txt	all_genes_result	Eosinophils_cytokine_response	Bcell_activation	3	12	4168	4380	8563	15	1	0.262766	0.0358886
GSE111789 30min.txt	all_genes_result	GSE42158 patients.txt	all_genes_result	Eosinophils_cytokine_response	Bcell_activation	6	8	4270	4821	9105	14	1	0.846796	0.795727
GSE111789 30min.txt	all_genes_result	GSE51587 patients.txt	no_significant_genes_result	Eosinophils_cytokine_response	Bcell_activation	9	8	5563	6204	11784	17	1	1.2546	0.808886
GSE111789 30min.txt	all_genes_result	GSE54017 healthy.txt	no_significant_genes_result	Eosinophils_cytokine_response	Bcell_activation	10	7	5769	5998	11784	17	1	1.48522	0.47316
GSE111789 30min.txt	all_genes_result	GSE111789 120min.txt	all_genes_result	Eosinophils_cytokine_response	Eosinophils_cytokine_response	20	0	7304	5296	12620	20	NA	NA	NA
GSE111789 30min.txt	all_genes_result	GSE111789 60min.txt	all_genes_result	Eosinophils_cytokine_response	Eosinophils_cytokine_response	20	0	8286	3630	11936	20	NA	NA	NA
GSE111789 30min.txt	all_genes_result	GSE112010 CMP expression.txt	all_genes_result	Eosinophils_cytokine_response	Eosinophils_cytokine_response	7	8	3187	3497	6699	15	1	0.960108	1
GSE111789 30min.txt	all_genes_result	GSE112010 EoP expression.txt	all_genes_result	Eosinophils_cytokine_response	Eosinophils_cytokine_response	6	9	3133	3551	6699	15	1	0.755645	0.796753
GSE111789 30min.txt	all_genes_result	GSE112010 GMP expression.txt	all_genes_result	Eosinophils_cytokine_response	Eosinophils_cytokine_response	8	7	3122	3562	6699	15	1	1.30387	0.61652
GSE111789 30min.txt	all_genes_result	GSE128027 GMSCF.txt	all_genes_result	Eosinophils_cytokine_response	Eosinophils_cytokine_response	7	10	5604	5972	11593	17	1	0.745988	0.631837
GSE111789 30min.txt	all_genes_result	GSE128027 IL3.txt	all_genes_result	Eosinophils_cytokine_response	Eosinophils_cytokine_response	6	11	5753	5920	11690	17	1	0.561318	0.33285
GSE111789 30min.txt	all_genes_result	GSE128027 IL5.txt	all_genes_result	Eosinophils_cytokine_response	Eosinophils_cytokine_response	7	10	5686	5890	11593	17	1	0.725137	0.629749
GSE111789 30min.txt	all_genes_result	GSE5099 hthgu133a.txt	all_genes_result	Eosinophils_cytokine_response	Monocyte_Macrophage_differentiation	7	8	4391	4290	8696	15	1	0.85489	0.801382
GSE111789 30min.txt	all_genes_result	GSE5099 hthgu133b.txt	all_genes_result	Eosinophils_cytokine_response	Monocyte_Macrophage_differentiation	4	8	3407	3069	6488	12	1	0.450448	0.248746
GSE111789 30min.txt	all_genes_result	GSE5099 M1.txt	all_genes_result	Eosinophils_cytokine_response	Monocyte_Macrophage_differentiation	9	6	4297	4384	8696	15	1	1.53029	0.449996
GSE111789 30min.txt	all_genes_result	GSE5099 M2.txt	all_genes_result	Eosinophils_cytokine_response	Monocyte_Macrophage_differentiation	6	9	4416	4265	8696	15	1	0.643907	0.447258
GSE111789 30min.txt	all_genes_result	GSE8286.txt	all_genes_result	Eosinophils_cytokine_response	Monocyte_Macrophage_differentiation	7	8	4249	4432	8696	15	1	0.912714	1
GSE111789 30min.txt	all_genes_result	GSE104152 iTreg vs Th0.txt	all_genes_result	Eosinophils_cytokine_response	Naive_to_Th17_differentiation	6	8	4074	4565	8653	14	1	0.840408	0.795082
GSE111789 30min.txt	all_genes_result	GSE104152 Th17 vs Th0.txt	all_genes_result	Eosinophils_cytokine_response	Naive_to_Th17_differentiation	7	7	4145	4525	8684	14	1	1.09166	1
GSE111789 30min.txt	all_genes_result	GSE113889 Th17 vs Th0.txt	all_genes_result	Eosinophils_cytokine_response	Naive_to_Th17_differentiation	0	17	0	11725	11742	17	NA	NA	NA
GSE111789 30min.txt	all_genes_result	GSE118974 Th17 vs Th0.txt	all_genes_result	Eosinophils_cytokine_response	Naive_to_Th17_differentiation	12	7	6497	6283	12799	19	1	1.65775	0.360274
GSE111789 30min.txt	all_genes_result	GSE140443 Th17 vs Th0 KO.txt	all_genes_result	Eosinophils_cytokine_response	Naive_to_Th17_differentiation	5	11	4503	5060	9579	16	1	0.510816	0.222341
GSE111789 30min.txt	all_genes_result	GSE140443 Th17 vs Th0 WT.txt	all_genes_result	Eosinophils_cytokine_response	Naive_to_Th17_differentiation	6	10	4784	4779	9579	16	1	0.599408	0.331872
GSE111789 30min.txt	all_genes_result	GSE110446 ADCC.txt	all_genes_result	Eosinophils_cytokine_response	NK_IL12	15	3	5449	6652	12119	18	1	6.1026	0.00133703
GSE111789 30min.txt	all_genes_result	GSE110446 Cytokine.txt	all_genes_result	Eosinophils_cytokine_response	NK_IL12	10	8	5781	6320	12119	18	1	1.3665	0.638324
GSE111789 30min.txt	all_genes_result	GSE110446 K562.txt	all_genes_result	Eosinophils_cytokine_response	NK_IL12	12	6	5658	6443	12119	18	1	2.27734	0.10197
GSE111789 30min.txt	all_genes_result	GSE24791 ILmix NK.txt	all_genes_result	Eosinophils_cytokine_response	NK_IL12	5	13	5664	5981	11663	18	1	0.406197	0.0983071
GSE111789 30min.txt	all_genes_result	GSE63038 FcR and IgG.txt	all_genes_result	Eosinophils_cytokine_response	NK_IL12	5	9	3921	4316	8251	14	1	0.61156	0.431237
GSE111789 30min.txt	all_genes_result	GSE63038 IL12 and IgG.txt	all_genes_result	Eosinophils_cytokine_response	NK_IL12	8	6	3968	4269	8251	14	1	1.4344	0.596866
GSE111789 30min.txt	all_genes_result	GSE63038 IL12 only.txt	all_genes_result	Eosinophils_cytokine_response	NK_IL12	5	9	3977	4260	8251	14	1	0.595127	0.427538
GSE111789 30min.txt	all_genes_result	GSE22248 LPS(1 dose).txt	all_genes_result	Eosinophils_cytokine_response	PBMC_LPS	6	8	4344	4358	8716	14	1	0.752444	0.790364
GSE111789 30min.txt	all_genes_result	GSE22248 LPS(2 doses).txt	all_genes_result	Eosinophils_cytokine_response	PBMC_LPS	7	7	4038	4664	8716	14	1	1.15501	0.79572
GSE111789 30min.txt	all_genes_result	GSE87290 PBMC high.txt	all_genes_result	Eosinophils_cytokine_response	PBMC_LPS	12	5	6099	5231	11347	17	1	2.05827	0.224218
GSE111789 30min.txt	all_genes_result	GSE87290 PBMC low.txt	all_genes_result	Eosinophils_cytokine_response	PBMC_LPS	12	5	5651	5679	11347	17	1	2.41185	0.0954169
GSE111789 30min.txt	all_genes_result	GSE9916 LPS+Heatshock.txt	all_genes_result	Eosinophils_cytokine_response	PBMC_LPS	9	8	6320	5483	11820	17	1	0.976005	1
GSE111789 30min.txt	all_genes_result	GSE9916 LPS only.txt	all_genes_result	Eosinophils_cytokine_response	PBMC_LPS	10	7	6310	5493	11820	17	1	1.24358	0.809034
GSE111789 30min.txt	all_genes_result	GSE29797 CD4deficency.txt	all_genes_result	Eosinophils_cytokine_response	Tcell_activation	5	10	4933	4154	9102	15	1	0.421079	0.123033
GSE111789 30min.txt	all_genes_result	GSE29797 CD4WT.txt	all_genes_result	Eosinophils_cytokine_response	Tcell_activation	7	8	4905	4182	9102	15	1	0.746054	0.61201
GSE111789 30min.txt	all_genes_result	GSE60235 CD3+IFNb.txt	all_genes_result	Eosinophils_cytokine_response	Tcell_activation	7	10	5837	5917	11771	17	1	0.709617	0.628954
GSE111789 30min.txt	all_genes_result	GSE60235 CD3+Th17.txt	all_genes_result	Eosinophils_cytokine_response	Tcell_activation	12	5	6463	5291	11771	17	1	1.96465	0.229377
GSE111789 30min.txt	all_genes_result	GSE60235 CD3.txt	all_genes_result	Eosinophils_cytokine_response	Tcell_activation	9	8	5848	5906	11771	17	1	1.13614	0.813538
GSE111789 30min.txt	all_genes_result	GSE73213 overall time.txt	all_genes_result	Eosinophils_cytokine_response	Tcell_activation	11	7	5497	6330	11845	18	1	1.80945	0.242713
GSE111789 30min.txt	all_genes_result	GSE73213 post 120h.txt	all_genes_result	Eosinophils_cytokine_response	Tcell_activation	8	10	6019	5808	11845	18	1	0.771975	0.642362
GSE111789 30min.txt	all_genes_result	GSE73213 post 24h.txt	all_genes_result	Eosinophils_cytokine_response	Tcell_activation	12	6	6515	5312	11845	18	1	1.63063	0.354216
GSE111789 30min.txt	all_genes_result	GSE73213 post 336h.txt	all_genes_result	Eosinophils_cytokine_response	Tcell_activation	10	8	6540	5287	11845	18	1	1.01051	1
GSE111789 30min.txt	all_genes_result	GSE112899 ctrlxFvFvM.txt	significant_genes_only	Eosinophils_cytokine_response	Tcell_activation	0	0	422	322	744	0	NA	NA	NA
GSE111789 30min.txt	all_genes_result	GSE112899 ctrlxFvFvR.txt	significant_genes_only	Eosinophils_cytokine_response	Tcell_activation	1	1	593	547	1142	2	1	0.922508	1
GSE111789 30min.txt	all_genes_result	GSE112899 ctrlxOKT3.txt	significant_genes_only	Eosinophils_cytokine_response	Tcell_activation	0	6	2037	1919	3962	6	NA	NA	NA
GSE111789 30min.txt	all_genes_result	GSE17721 Cpg.txt	all_genes_result	Eosinophils_cytokine_response	tolerogenic_Dendritic_cells	7	6	4048	3513	7574	13	1	1.01247	1
GSE111789 30min.txt	all_genes_result	GSE17721 Grd.txt	all_genes_result	Eosinophils_cytokine_response	tolerogenic_Dendritic_cells	7	6	4099	3462	7574	13	1	0.985362	1
GSE111789 30min.txt	all_genes_result	GSE17721 LPS.txt	all_genes_result	Eosinophils_cytokine_response	tolerogenic_Dendritic_cells	7	6	4073	3488	7574	13	1	0.9991	1
GSE111789 30min.txt	all_genes_result	GSE17721 PAM.txt	all_genes_result	Eosinophils_cytokine_response	tolerogenic_Dendritic_cells	7	6	3899	3662	7574	13	1	1.09571	1
GSE111789 30min.txt	all_genes_result	GSE17721 Pic.txt	all_genes_result	Eosinophils_cytokine_response	tolerogenic_Dendritic_cells	7	6	4021	3540	7574	13	1	1.02711	1
GSE111789 30min.txt	all_genes_result	tolerogenicity lumc ANOVA.txt	all_genes_result	Eosinophils_cytokine_response	tolerogenic_Dendritic_cells	10	4	3855	5712	9581	14	1	3.70377	0.0261691
GSE111789 30min.txt	all_genes_result	GSE18921 IL10IL6.txt	no_significant_genes_result	Eosinophils_cytokine_response	tolerogenic_Dendritic_cells	7	0	2027	2199	4233	7	NA	NA	NA
GSE111789 30min.txt	all_genes_result	GSE18921 IL10TGF.txt	no_significant_genes_result	Eosinophils_cytokine_response	tolerogenic_Dendritic_cells	4	3	2069	2157	4233	7	1	1.38993	0.721091
GSE111789 30min.txt	all_genes_result	GSE18921 IL10.txt	no_significant_genes_result	Eosinophils_cytokine_response	tolerogenic_Dendritic_cells	6	1	2105	2121	4233	7	1	6.04342	0.0694142
GSE111789 60min.txt	all_genes_result	GSE111475 CD40IFN.txt	all_genes_result	Eosinophils_cytokine_response	Bcell_activation	51	50	4505	5386	9992	101	1	1.21944	0.366272
GSE111789 60min.txt	all_genes_result	GSE111475 CD40IL21.txt	all_genes_result	Eosinophils_cytokine_response	Bcell_activation	58	43	4528	5363	9992	101	1	1.59748	0.0209293
GSE111789 60min.txt	all_genes_result	GSE111475 CD40.txt	all_genes_result	Eosinophils_cytokine_response	Bcell_activation	52	49	4522	5369	9992	101	1	1.25996	0.269897
GSE111789 60min.txt	all_genes_result	GSE116999 healthy.txt	all_genes_result	Eosinophils_cytokine_response	Bcell_activation	49	50	5012	5557	10668	99	1	1.08655	0.687289
GSE111789 60min.txt	all_genes_result	GSE116999 patients.txt	all_genes_result	Eosinophils_cytokine_response	Bcell_activation	60	39	5062	5507	10668	99	1	1.67361	0.0148857
GSE111789 60min.txt	all_genes_result	GSE42158 healthy.txt	all_genes_result	Eosinophils_cytokine_response	Bcell_activation	37	39	3657	4307	8040	76	1	1.11733	0.645249
GSE111789 60min.txt	all_genes_result	GSE42158 patients.txt	all_genes_result	Eosinophils_cytokine_response	Bcell_activation	44	43	3921	4451	8459	87	1	1.16155	0.51792
GSE111789 60min.txt	all_genes_result	GSE51587 patients.txt	no_significant_genes_result	Eosinophils_cytokine_response	Bcell_activation	53	50	5270	5481	10854	103	1	1.10243	0.692239
GSE111789 60min.txt	all_genes_result	GSE54017 healthy.txt	no_significant_genes_result	Eosinophils_cytokine_response	Bcell_activation	59	44	5134	5617	10854	103	1	1.467	0.0596082
GSE111789 60min.txt	all_genes_result	GSE111789 120min.txt	all_genes_result	Eosinophils_cytokine_response	Eosinophils_cytokine_response	111	0	8144	3681	11936	111	NA	NA	NA
GSE111789 60min.txt	all_genes_result	GSE111789 30min.txt	all_genes_result	Eosinophils_cytokine_response	Eosinophils_cytokine_response	111	0	8195	3630	11936	111	NA	NA	NA
GSE111789 60min.txt	all_genes_result	GSE112010 CMP expression.txt	all_genes_result	Eosinophils_cytokine_response	Eosinophils_cytokine_response	32	40	2977	3177	6226	72	1	0.853768	0.553986
GSE111789 60min.txt	all_genes_result	GSE112010 EoP expression.txt	all_genes_result	Eosinophils_cytokine_response	Eosinophils_cytokine_response	39	33	2906	3248	6226	72	1	1.32084	0.285286
GSE111789 60min.txt	all_genes_result	GSE112010 GMP expression.txt	all_genes_result	Eosinophils_cytokine_response	Eosinophils_cytokine_response	32	40	2935	3219	6226	72	1	0.877429	0.635734
GSE111789 60min.txt	all_genes_result	GSE128027 GMSCF.txt	all_genes_result	Eosinophils_cytokine_response	Eosinophils_cytokine_response	47	56	4818	5837	10758	103	1	1.0168	1
GSE111789 60min.txt	all_genes_result	GSE128027 IL3.txt	all_genes_result	Eosinophils_cytokine_response	Eosinophils_cytokine_response	51	52	4906	5793	10802	103	1	1.15807	0.487442
GSE111789 60min.txt	all_genes_result	GSE128027 IL5.txt	all_genes_result	Eosinophils_cytokine_response	Eosinophils_cytokine_response	44	59	4934	5721	10758	103	1	0.864728	0.488407
GSE111789 60min.txt	all_genes_result	GSE5099 hthgu133a.txt	all_genes_result	Eosinophils_cytokine_response	Monocyte_Macrophage_differentiation	33	43	4089	3997	8162	76	1	0.750204	0.249117
GSE111789 60min.txt	all_genes_result	GSE5099 hthgu133b.txt	all_genes_result	Eosinophils_cytokine_response	Monocyte_Macrophage_differentiation	21	32	2976	2962	5991	53	1	0.653212	0.131794
GSE111789 60min.txt	all_genes_result	GSE5099 M1.txt	all_genes_result	Eosinophils_cytokine_response	Monocyte_Macrophage_differentiation	40	36	4045	4041	8162	76	1	1.11	0.729802
GSE111789 60min.txt	all_genes_result	GSE5099 M2.txt	all_genes_result	Eosinophils_cytokine_response	Monocyte_Macrophage_differentiation	35	41	4103	3983	8162	76	1	0.828712	0.422606
GSE111789 60min.txt	all_genes_result	GSE8286.txt	all_genes_result	Eosinophils_cytokine_response	Monocyte_Macrophage_differentiation	30	46	3930	4156	8162	76	1	0.689712	0.133567
GSE111789 60min.txt	all_genes_result	GSE104152 iTreg vs Th0.txt	all_genes_result	Eosinophils_cytokine_response	Naive_to_Th17_differentiation	38	42	3875	4334	8289	80	1	1.01193	1
GSE111789 60min.txt	all_genes_result	GSE104152 Th17 vs Th0.txt	all_genes_result	Eosinophils_cytokine_response	Naive_to_Th17_differentiation	35	44	4184	4051	8314	79	1	0.770195	0.260103
GSE111789 60min.txt	all_genes_result	GSE113889 Th17 vs Th0.txt	all_genes_result	Eosinophils_cytokine_response	Naive_to_Th17_differentiation	0	104	0	10597	10701	104	NA	NA	NA
GSE111789 60min.txt	all_genes_result	GSE118974 Th17 vs Th0.txt	all_genes_result	Eosinophils_cytokine_response	Naive_to_Th17_differentiation	68	42	5741	5748	11599	110	1	1.62095	0.0162495
GSE111789 60min.txt	all_genes_result	GSE140443 Th17 vs Th0 KO.txt	all_genes_result	Eosinophils_cytokine_response	Naive_to_Th17_differentiation	41	51	4151	4638	8881	92	1	0.898264	0.674878
GSE111789 60min.txt	all_genes_result	GSE140443 Th17 vs Th0 WT.txt	all_genes_result	Eosinophils_cytokine_response	Naive_to_Th17_differentiation	47	45	4409	4380	8881	92	1	1.03758	0.916655
GSE111789 60min.txt	all_genes_result	GSE110446 ADCC.txt	all_genes_result	Eosinophils_cytokine_response	NK_IL12	63	42	5242	5653	11000	105	1	1.61752	0.0181617
GSE111789 60min.txt	all_genes_result	GSE110446 Cytokine.txt	all_genes_result	Eosinophils_cytokine_response	NK_IL12	64	41	5262	5633	11000	105	1	1.67094	0.0106009
GSE111789 60min.txt	all_genes_result	GSE110446 K562.txt	all_genes_result	Eosinophils_cytokine_response	NK_IL12	62	43	5198	5697	11000	105	1	1.5802	0.0236591
GSE111789 60min.txt	all_genes_result	GSE24791 ILmix NK.txt	all_genes_result	Eosinophils_cytokine_response	NK_IL12	42	60	4895	5752	10749	102	1	0.822569	0.369366
GSE111789 60min.txt	all_genes_result	GSE63038 FcR and IgG.txt	all_genes_result	Eosinophils_cytokine_response	NK_IL12	34	37	3549	4130	7750	71	1	1.06932	0.811641
GSE111789 60min.txt	all_genes_result	GSE63038 IL12 and IgG.txt	all_genes_result	Eosinophils_cytokine_response	NK_IL12	34	37	3560	4119	7750	71	1	1.06317	0.812043
GSE111789 60min.txt	all_genes_result	GSE63038 IL12 only.txt	all_genes_result	Eosinophils_cytokine_response	NK_IL12	35	36	3511	4168	7750	71	1	1.15413	0.55222
GSE111789 60min.txt	all_genes_result	GSE22248 LPS(1 dose).txt	all_genes_result	Eosinophils_cytokine_response	PBMC_LPS	42	42	3848	4143	8075	84	1	1.07663	0.743368
GSE111789 60min.txt	all_genes_result	GSE22248 LPS(2 doses).txt	all_genes_result	Eosinophils_cytokine_response	PBMC_LPS	37	47	4022	3969	8075	84	1	0.776887	0.2735
GSE111789 60min.txt	all_genes_result	GSE87290 PBMC high.txt	all_genes_result	Eosinophils_cytokine_response	PBMC_LPS	55	44	5422	4970	10491	99	1	1.14578	0.544749
GSE111789 60min.txt	all_genes_result	GSE87290 PBMC low.txt	all_genes_result	Eosinophils_cytokine_response	PBMC_LPS	56	43	5156	5236	10491	99	1	1.32249	0.189295
GSE111789 60min.txt	all_genes_result	GSE9916 LPS+Heatshock.txt	all_genes_result	Eosinophils_cytokine_response	PBMC_LPS	48	56	5450	5314	10868	104	1	0.835769	0.376609
GSE111789 60min.txt	all_genes_result	GSE9916 LPS only.txt	all_genes_result	Eosinophils_cytokine_response	PBMC_LPS	59	45	5545	5219	10868	104	1	1.234	0.324427
GSE111789 60min.txt	all_genes_result	GSE29797 CD4deficency.txt	all_genes_result	Eosinophils_cytokine_response	Tcell_activation	49	41	4253	4130	8473	90	1	1.16054	0.525439
GSE111789 60min.txt	all_genes_result	GSE29797 CD4WT.txt	all_genes_result	Eosinophils_cytokine_response	Tcell_activation	50	40	4179	4204	8473	90	1	1.25744	0.291121
GSE111789 60min.txt	all_genes_result	GSE60235 CD3+IFNb.txt	all_genes_result	Eosinophils_cytokine_response	Tcell_activation	55	48	5065	5680	10848	103	1	1.28493	0.234012
GSE111789 60min.txt	all_genes_result	GSE60235 CD3+Th17.txt	all_genes_result	Eosinophils_cytokine_response	Tcell_activation	58	45	5935	4810	10848	103	1	1.04458	0.842924
GSE111789 60min.txt	all_genes_result	GSE60235 CD3.txt	all_genes_result	Eosinophils_cytokine_response	Tcell_activation	59	44	5059	5686	10848	103	1	1.50703	0.0468649
GSE111789 60min.txt	all_genes_result	GSE73213 overall time.txt	all_genes_result	Eosinophils_cytokine_response	Tcell_activation	59	47	5129	5671	10906	106	1	1.38792	0.0973509
GSE111789 60min.txt	all_genes_result	GSE73213 post 120h.txt	all_genes_result	Eosinophils_cytokine_response	Tcell_activation	51	55	5614	5186	10906	106	1	0.856593	0.436264
GSE111789 60min.txt	all_genes_result	GSE73213 post 24h.txt	all_genes_result	Eosinophils_cytokine_response	Tcell_activation	61	45	5833	4967	10906	106	1	1.15429	0.494062
GSE111789 60min.txt	all_genes_result	GSE73213 post 336h.txt	all_genes_result	Eosinophils_cytokine_response	Tcell_activation	52	54	5727	5073	10906	106	1	0.85301	0.435045
GSE111789 60min.txt	all_genes_result	GSE112899 ctrlxFvFvM.txt	significant_genes_only	Eosinophils_cytokine_response	Tcell_activation	6	6	325	307	644	12	1	0.944675	1
GSE111789 60min.txt	all_genes_result	GSE112899 ctrlxFvFvR.txt	significant_genes_only	Eosinophils_cytokine_response	Tcell_activation	10	9	464	503	986	19	1	1.20427	0.817688
GSE111789 60min.txt	all_genes_result	GSE112899 ctrlxOKT3.txt	significant_genes_only	Eosinophils_cytokine_response	Tcell_activation	19	26	1626	1956	3627	45	1	0.879121	0.76374
GSE111789 60min.txt	all_genes_result	GSE17721 Cpg.txt	all_genes_result	Eosinophils_cytokine_response	tolerogenic_Dendritic_cells	38	35	3680	3424	7177	73	1	1.01019	1
GSE111789 60min.txt	all_genes_result	GSE17721 Grd.txt	all_genes_result	Eosinophils_cytokine_response	tolerogenic_Dendritic_cells	38	35	3703	3401	7177	73	1	0.997169	1
GSE111789 60min.txt	all_genes_result	GSE17721 LPS.txt	all_genes_result	Eosinophils_cytokine_response	tolerogenic_Dendritic_cells	32	41	3713	3391	7177	73	1	0.71284	0.159037
GSE111789 60min.txt	all_genes_result	GSE17721 PAM.txt	all_genes_result	Eosinophils_cytokine_response	tolerogenic_Dendritic_cells	36	37	3661	3443	7177	73	1	0.915055	0.725348
GSE111789 60min.txt	all_genes_result	GSE17721 Pic.txt	all_genes_result	Eosinophils_cytokine_response	tolerogenic_Dendritic_cells	35	38	3714	3390	7177	73	1	0.840724	0.48157
GSE111789 60min.txt	all_genes_result	tolerogenicity lumc ANOVA.txt	all_genes_result	Eosinophils_cytokine_response	tolerogenic_Dendritic_cells	44	45	4073	5035	9197	89	1	1.20869	0.392616
GSE111789 60min.txt	all_genes_result	GSE18921 IL10IL6.txt	no_significant_genes_result	Eosinophils_cytokine_response	tolerogenic_Dendritic_cells	22	17	1989	1925	3953	39	1	1.2524	0.522832
GSE111789 60min.txt	all_genes_result	GSE18921 IL10TGF.txt	no_significant_genes_result	Eosinophils_cytokine_response	tolerogenic_Dendritic_cells	24	15	1920	1994	3953	39	1	1.66144	0.147213
GSE111789 60min.txt	all_genes_result	GSE18921 IL10.txt	no_significant_genes_result	Eosinophils_cytokine_response	tolerogenic_Dendritic_cells	21	18	2014	1900	3953	39	1	1.10058	0.87242
GSE112010 CMP expression.txt	all_genes_result	GSE111475 CD40IFN.txt	all_genes_result	Eosinophils_cytokine_response	Bcell_activation	1452	1429	6231	6114	15226	2881	1	0.997016	0.950507
GSE112010 CMP expression.txt	all_genes_result	GSE111475 CD40IL21.txt	all_genes_result	Eosinophils_cytokine_response	Bcell_activation	1431	1450	6242	6103	15226	2881	1	0.96491	0.396256
GSE112010 CMP expression.txt	all_genes_result	GSE111475 CD40.txt	all_genes_result	Eosinophils_cytokine_response	Bcell_activation	1422	1459	6224	6121	15226	2881	1	0.958497	0.310679
GSE112010 CMP expression.txt	all_genes_result	GSE116999 healthy.txt	all_genes_result	Eosinophils_cytokine_response	Bcell_activation	1385	1320	5746	5931	14382	2705	1	1.08301	0.0633803
GSE112010 CMP expression.txt	all_genes_result	GSE116999 patients.txt	all_genes_result	Eosinophils_cytokine_response	Bcell_activation	1290	1415	5847	5830	14382	2705	1	0.909017	0.0264609
GSE112010 CMP expression.txt	all_genes_result	GSE42158 healthy.txt	all_genes_result	Eosinophils_cytokine_response	Bcell_activation	1094	1073	4549	4610	11326	2167	1	1.03325	0.503595
GSE112010 CMP expression.txt	all_genes_result	GSE42158 patients.txt	all_genes_result	Eosinophils_cytokine_response	Bcell_activation	1452	1421	6215	5979	15067	2873	1	0.983013	0.69352
GSE112010 CMP expression.txt	all_genes_result	GSE51587 patients.txt	no_significant_genes_result	Eosinophils_cytokine_response	Bcell_activation	1385	1290	5909	5717	14301	2675	1	1.03877	0.379249
GSE112010 CMP expression.txt	all_genes_result	GSE54017 healthy.txt	no_significant_genes_result	Eosinophils_cytokine_response	Bcell_activation	1362	1313	5766	5860	14301	2675	1	1.05425	0.22162
GSE112010 CMP expression.txt	all_genes_result	GSE111789 120min.txt	all_genes_result	Eosinophils_cytokine_response	Eosinophils_cytokine_response	1032	981	3795	3684	9492	2013	1	1.02122	0.687844
GSE112010 CMP expression.txt	all_genes_result	GSE111789 30min.txt	all_genes_result	Eosinophils_cytokine_response	Eosinophils_cytokine_response	950	1132	3759	3961	9802	2082	1	0.884332	0.013455
GSE112010 CMP expression.txt	all_genes_result	GSE111789 60min.txt	all_genes_result	Eosinophils_cytokine_response	Eosinophils_cytokine_response	913	1037	3482	3711	9143	1950	1	0.938363	0.22005
GSE112010 CMP expression.txt	all_genes_result	GSE112010 EoP expression.txt	all_genes_result	Eosinophils_cytokine_response	Eosinophils_cytokine_response	2173	2038	9812	10136	24159	4211	1	1.10144	0.00461872
GSE112010 CMP expression.txt	all_genes_result	GSE112010 GMP expression.txt	all_genes_result	Eosinophils_cytokine_response	Eosinophils_cytokine_response	4066	145	14823	5125	24159	4211	1	9.69525	5.05048e-295
GSE112010 CMP expression.txt	all_genes_result	GSE128027 GMSCF.txt	all_genes_result	Eosinophils_cytokine_response	Eosinophils_cytokine_response	1173	1092	4305	4466	11036	2265	1	1.11434	0.0222369
GSE112010 CMP expression.txt	all_genes_result	GSE128027 IL3.txt	all_genes_result	Eosinophils_cytokine_response	Eosinophils_cytokine_response	1182	1113	4405	4563	11263	2295	1	1.10008	0.0418514
GSE112010 CMP expression.txt	all_genes_result	GSE128027 IL5.txt	all_genes_result	Eosinophils_cytokine_response	Eosinophils_cytokine_response	1206	1059	4331	4440	11036	2265	1	1.16745	0.00105163
GSE112010 CMP expression.txt	all_genes_result	GSE5099 hthgu133a.txt	all_genes_result	Eosinophils_cytokine_response	Monocyte_Macrophage_differentiation	1061	1146	4682	4600	11489	2207	1	0.909622	0.0466732
GSE112010 CMP expression.txt	all_genes_result	GSE5099 hthgu133b.txt	all_genes_result	Eosinophils_cytokine_response	Monocyte_Macrophage_differentiation	626	688	2894	2872	7080	1314	1	0.90298	0.0987924
GSE112010 CMP expression.txt	all_genes_result	GSE5099 M1.txt	all_genes_result	Eosinophils_cytokine_response	Monocyte_Macrophage_differentiation	1119	1088	4580	4702	11489	2207	1	1.05591	0.255665
GSE112010 CMP expression.txt	all_genes_result	GSE5099 M2.txt	all_genes_result	Eosinophils_cytokine_response	Monocyte_Macrophage_differentiation	1015	1192	4687	4595	11489	2207	1	0.834811	0.000150408
GSE112010 CMP expression.txt	all_genes_result	GSE8286.txt	all_genes_result	Eosinophils_cytokine_response	Monocyte_Macrophage_differentiation	1118	1089	4804	4478	11489	2207	1	0.956947	0.355551
GSE112010 CMP expression.txt	all_genes_result	GSE104152 iTreg vs Th0.txt	all_genes_result	Eosinophils_cytokine_response	Naive_to_Th17_differentiation	1144	1093	4082	3983	10302	2237	1	1.02128	0.667105
GSE112010 CMP expression.txt	all_genes_result	GSE104152 Th17 vs Th0.txt	all_genes_result	Eosinophils_cytokine_response	Naive_to_Th17_differentiation	1109	1117	4115	3944	10285	2226	1	0.951561	0.303209
GSE112010 CMP expression.txt	all_genes_result	GSE113889 Th17 vs Th0.txt	all_genes_result	Eosinophils_cytokine_response	Naive_to_Th17_differentiation	0	2725	0	11819	14544	2725	NA	NA	NA
GSE112010 CMP expression.txt	all_genes_result	GSE118974 Th17 vs Th0.txt	all_genes_result	Eosinophils_cytokine_response	Naive_to_Th17_differentiation	1305	1265	5266	5424	13260	2570	1	1.06254	0.173144
GSE112010 CMP expression.txt	all_genes_result	GSE140443 Th17 vs Th0 KO.txt	all_genes_result	Eosinophils_cytokine_response	Naive_to_Th17_differentiation	1620	1573	7422	7410	18025	3193	1	1.02822	0.482493
GSE112010 CMP expression.txt	all_genes_result	GSE140443 Th17 vs Th0 WT.txt	all_genes_result	Eosinophils_cytokine_response	Naive_to_Th17_differentiation	1583	1610	7550	7282	18025	3193	1	0.948305	0.178223
GSE112010 CMP expression.txt	all_genes_result	GSE110446 ADCC.txt	all_genes_result	Eosinophils_cytokine_response	NK_IL12	1394	1337	5884	5895	14510	2731	1	1.0446	0.308041
GSE112010 CMP expression.txt	all_genes_result	GSE110446 Cytokine.txt	all_genes_result	Eosinophils_cytokine_response	NK_IL12	1479	1252	6032	5747	14510	2731	1	1.12549	0.00572731
GSE112010 CMP expression.txt	all_genes_result	GSE110446 K562.txt	all_genes_result	Eosinophils_cytokine_response	NK_IL12	1403	1328	5891	5888	14510	2731	1	1.05596	0.202594
GSE112010 CMP expression.txt	all_genes_result	GSE24791 ILmix NK.txt	all_genes_result	Eosinophils_cytokine_response	NK_IL12	1308	1402	5870	5878	14458	2710	1	0.934252	0.114787
GSE112010 CMP expression.txt	all_genes_result	GSE63038 FcR and IgG.txt	all_genes_result	Eosinophils_cytokine_response	NK_IL12	1101	1035	4470	4499	11105	2136	1	1.07064	0.162578
GSE112010 CMP expression.txt	all_genes_result	GSE63038 IL12 and IgG.txt	all_genes_result	Eosinophils_cytokine_response	NK_IL12	1082	1054	4465	4504	11105	2136	1	1.03554	0.470226
GSE112010 CMP expression.txt	all_genes_result	GSE63038 IL12 only.txt	all_genes_result	Eosinophils_cytokine_response	NK_IL12	1017	1119	4577	4392	11105	2136	1	0.872124	0.00484008
GSE112010 CMP expression.txt	all_genes_result	GSE22248 LPS(1 dose).txt	all_genes_result	Eosinophils_cytokine_response	PBMC_LPS	1404	1385	5860	6037	14686	2789	1	1.04435	0.302677
GSE112010 CMP expression.txt	all_genes_result	GSE22248 LPS(2 doses).txt	all_genes_result	Eosinophils_cytokine_response	PBMC_LPS	1427	1362	5992	5905	14686	2789	1	1.03252	0.448881
GSE112010 CMP expression.txt	all_genes_result	GSE87290 PBMC high.txt	all_genes_result	Eosinophils_cytokine_response	PBMC_LPS	1302	1447	5885	5949	14583	2749	1	0.909584	0.0261867
GSE112010 CMP expression.txt	all_genes_result	GSE87290 PBMC low.txt	all_genes_result	Eosinophils_cytokine_response	PBMC_LPS	1357	1392	5882	5952	14583	2749	1	0.986457	0.750831
GSE112010 CMP expression.txt	all_genes_result	GSE9916 LPS+Heatshock.txt	all_genes_result	Eosinophils_cytokine_response	PBMC_LPS	1237	1452	5766	5826	14281	2689	1	0.860804	0.000483124
GSE112010 CMP expression.txt	all_genes_result	GSE9916 LPS only.txt	all_genes_result	Eosinophils_cytokine_response	PBMC_LPS	1286	1403	5824	5768	14281	2689	1	0.9078	0.0246043
GSE112010 CMP expression.txt	all_genes_result	GSE29797 CD4deficency.txt	all_genes_result	Eosinophils_cytokine_response	Tcell_activation	1463	1638	6820	7055	16976	3101	1	0.923957	0.0469556
GSE112010 CMP expression.txt	all_genes_result	GSE29797 CD4WT.txt	all_genes_result	Eosinophils_cytokine_response	Tcell_activation	1454	1647	6891	6984	16976	3101	1	0.894738	0.0054098
GSE112010 CMP expression.txt	all_genes_result	GSE60235 CD3+IFNb.txt	all_genes_result	Eosinophils_cytokine_response	Tcell_activation	1337	1337	5913	5712	14299	2674	1	0.965998	0.427429
GSE112010 CMP expression.txt	all_genes_result	GSE60235 CD3+Th17.txt	all_genes_result	Eosinophils_cytokine_response	Tcell_activation	1349	1325	5710	5915	14299	2674	1	1.05469	0.221477
GSE112010 CMP expression.txt	all_genes_result	GSE60235 CD3.txt	all_genes_result	Eosinophils_cytokine_response	Tcell_activation	1291	1383	5931	5694	14299	2674	1	0.896184	0.0107044
GSE112010 CMP expression.txt	all_genes_result	GSE73213 overall time.txt	all_genes_result	Eosinophils_cytokine_response	Tcell_activation	1330	1276	5423	5449	13478	2606	1	1.04733	0.295156
GSE112010 CMP expression.txt	all_genes_result	GSE73213 post 120h.txt	all_genes_result	Eosinophils_cytokine_response	Tcell_activation	1340	1266	5397	5475	13478	2606	1	1.07372	0.106521
GSE112010 CMP expression.txt	all_genes_result	GSE73213 post 24h.txt	all_genes_result	Eosinophils_cytokine_response	Tcell_activation	1311	1295	5434	5438	13478	2606	1	1.0131	0.776772
GSE112010 CMP expression.txt	all_genes_result	GSE73213 post 336h.txt	all_genes_result	Eosinophils_cytokine_response	Tcell_activation	1224	1382	5418	5454	13478	2606	1	0.891566	0.00885166
GSE112010 CMP expression.txt	all_genes_result	GSE112899 ctrlxFvFvM.txt	significant_genes_only	Eosinophils_cytokine_response	Tcell_activation	85	112	409	427	1033	197	1	0.79251	0.153935
GSE112010 CMP expression.txt	all_genes_result	GSE112899 ctrlxFvFvR.txt	significant_genes_only	Eosinophils_cytokine_response	Tcell_activation	141	152	626	595	1514	293	1	0.881769	0.362416
GSE112010 CMP expression.txt	all_genes_result	GSE112899 ctrlxOKT3.txt	significant_genes_only	Eosinophils_cytokine_response	Tcell_activation	435	454	1673	1760	4322	889	1	1.00797	0.939992
GSE112010 CMP expression.txt	all_genes_result	GSE17721 Cpg.txt	all_genes_result	Eosinophils_cytokine_response	tolerogenic_Dendritic_cells	1073	1116	4141	4687	11017	2189	1	1.08823	0.0768877
GSE112010 CMP expression.txt	all_genes_result	GSE17721 Grd.txt	all_genes_result	Eosinophils_cytokine_response	tolerogenic_Dendritic_cells	1088	1101	4103	4725	11017	2189	1	1.13798	0.00688392
GSE112010 CMP expression.txt	all_genes_result	GSE17721 LPS.txt	all_genes_result	Eosinophils_cytokine_response	tolerogenic_Dendritic_cells	1069	1120	4145	4683	11017	2189	1	1.07834	0.114618
GSE112010 CMP expression.txt	all_genes_result	GSE17721 PAM.txt	all_genes_result	Eosinophils_cytokine_response	tolerogenic_Dendritic_cells	1077	1112	4182	4646	11017	2189	1	1.07597	0.126158
GSE112010 CMP expression.txt	all_genes_result	GSE17721 Pic.txt	all_genes_result	Eosinophils_cytokine_response	tolerogenic_Dendritic_cells	1103	1086	4191	4637	11017	2189	1	1.12372	0.014803
GSE112010 CMP expression.txt	all_genes_result	tolerogenicity lumc ANOVA.txt	all_genes_result	Eosinophils_cytokine_response	tolerogenic_Dendritic_cells	1115	955	3785	3598	9453	2070	1	1.10984	0.0366101
GSE112010 CMP expression.txt	all_genes_result	GSE18921 IL10IL6.txt	no_significant_genes_result	Eosinophils_cytokine_response	tolerogenic_Dendritic_cells	740	721	3025	3197	7683	1461	1	1.08469	0.162924
GSE112010 CMP expression.txt	all_genes_result	GSE18921 IL10TGF.txt	no_significant_genes_result	Eosinophils_cytokine_response	tolerogenic_Dendritic_cells	740	721	3022	3200	7683	1461	1	1.08679	0.15429
GSE112010 CMP expression.txt	all_genes_result	GSE18921 IL10.txt	no_significant_genes_result	Eosinophils_cytokine_response	tolerogenic_Dendritic_cells	752	709	3082	3140	7683	1461	1	1.08059	0.190783
GSE112010 EoP expression.txt	all_genes_result	GSE111475 CD40IFN.txt	all_genes_result	Eosinophils_cytokine_response	Bcell_activation	834	464	7546	6382	15226	1298	1	1.52011	2.24321e-12
GSE112010 EoP expression.txt	all_genes_result	GSE111475 CD40IL21.txt	all_genes_result	Eosinophils_cytokine_response	Bcell_activation	861	437	7411	6517	15226	1298	1	1.73251	5.25726e-20
GSE112010 EoP expression.txt	all_genes_result	GSE111475 CD40.txt	all_genes_result	Eosinophils_cytokine_response	Bcell_activation	860	438	7485	6443	15226	1298	1	1.69007	2.11005e-18
GSE112010 EoP expression.txt	all_genes_result	GSE116999 healthy.txt	all_genes_result	Eosinophils_cytokine_response	Bcell_activation	757	466	7080	6079	14382	1223	1	1.39475	5.27776e-08
GSE112010 EoP expression.txt	all_genes_result	GSE116999 patients.txt	all_genes_result	Eosinophils_cytokine_response	Bcell_activation	705	518	6702	6457	14382	1223	1	1.31122	7.11047e-06
GSE112010 EoP expression.txt	all_genes_result	GSE42158 healthy.txt	all_genes_result	Eosinophils_cytokine_response	Bcell_activation	650	384	5517	4775	11326	1034	1	1.465	1.12328e-08
GSE112010 EoP expression.txt	all_genes_result	GSE42158 patients.txt	all_genes_result	Eosinophils_cytokine_response	Bcell_activation	888	414	7383	6382	15067	1302	1	1.85403	1.55311e-24
GSE112010 EoP expression.txt	all_genes_result	GSE51587 patients.txt	no_significant_genes_result	Eosinophils_cytokine_response	Bcell_activation	617	601	6525	6558	14301	1218	1	1.03182	0.610621
GSE112010 EoP expression.txt	all_genes_result	GSE54017 healthy.txt	no_significant_genes_result	Eosinophils_cytokine_response	Bcell_activation	751	467	6861	6222	14301	1218	1	1.45832	5.83358e-10
GSE112010 EoP expression.txt	all_genes_result	GSE111789 120min.txt	all_genes_result	Eosinophils_cytokine_response	Eosinophils_cytokine_response	494	532	4272	4194	9492	1026	1	0.911627	0.165091
GSE112010 EoP expression.txt	all_genes_result	GSE111789 30min.txt	all_genes_result	Eosinophils_cytokine_response	Eosinophils_cytokine_response	448	602	4108	4644	9802	1050	1	0.841301	0.00881257
GSE112010 EoP expression.txt	all_genes_result	GSE111789 60min.txt	all_genes_result	Eosinophils_cytokine_response	Eosinophils_cytokine_response	418	579	3848	4298	9143	997	1	0.806381	0.00156447
GSE112010 EoP expression.txt	all_genes_result	GSE112010 CMP expression.txt	all_genes_result	Eosinophils_cytokine_response	Eosinophils_cytokine_response	930	914	11055	11260	24159	1844	1	1.03638	0.467317
GSE112010 EoP expression.txt	all_genes_result	GSE112010 GMP expression.txt	all_genes_result	Eosinophils_cytokine_response	Eosinophils_cytokine_response	917	927	11070	11245	24159	1844	1	1.00485	0.922807
GSE112010 EoP expression.txt	all_genes_result	GSE128027 GMSCF.txt	all_genes_result	Eosinophils_cytokine_response	Eosinophils_cytokine_response	652	442	5327	4615	11036	1094	1	1.27792	0.000159997
GSE112010 EoP expression.txt	all_genes_result	GSE128027 IL3.txt	all_genes_result	Eosinophils_cytokine_response	Eosinophils_cytokine_response	661	445	5491	4666	11263	1106	1	1.26219	0.00028759
GSE112010 EoP expression.txt	all_genes_result	GSE128027 IL5.txt	all_genes_result	Eosinophils_cytokine_response	Eosinophils_cytokine_response	648	446	5338	4604	11036	1094	1	1.2531	0.000489472
GSE112010 EoP expression.txt	all_genes_result	GSE5099 hthgu133a.txt	all_genes_result	Eosinophils_cytokine_response	Monocyte_Macrophage_differentiation	510	538	5118	5323	11489	1048	1	0.985925	0.845831
GSE112010 EoP expression.txt	all_genes_result	GSE5099 hthgu133b.txt	all_genes_result	Eosinophils_cytokine_response	Monocyte_Macrophage_differentiation	289	302	3110	3379	7080	591	1	1.03974	0.667272
GSE112010 EoP expression.txt	all_genes_result	GSE5099 M1.txt	all_genes_result	Eosinophils_cytokine_response	Monocyte_Macrophage_differentiation	562	486	5366	5075	11489	1048	1	1.09364	0.173343
GSE112010 EoP expression.txt	all_genes_result	GSE5099 M2.txt	all_genes_result	Eosinophils_cytokine_response	Monocyte_Macrophage_differentiation	483	565	5104	5337	11489	1048	1	0.893902	0.0858411
GSE112010 EoP expression.txt	all_genes_result	GSE8286.txt	all_genes_result	Eosinophils_cytokine_response	Monocyte_Macrophage_differentiation	628	420	5451	4990	11489	1048	1	1.36874	1.77917e-06
GSE112010 EoP expression.txt	all_genes_result	GSE104152 iTreg vs Th0.txt	all_genes_result	Eosinophils_cytokine_response	Naive_to_Th17_differentiation	678	471	4846	4307	10302	1149	1	1.27935	9.91924e-05
GSE112010 EoP expression.txt	all_genes_result	GSE104152 Th17 vs Th0.txt	all_genes_result	Eosinophils_cytokine_response	Naive_to_Th17_differentiation	491	660	4319	4815	10285	1151	1	0.829391	0.00320441
GSE112010 EoP expression.txt	all_genes_result	GSE113889 Th17 vs Th0.txt	all_genes_result	Eosinophils_cytokine_response	Naive_to_Th17_differentiation	0	1248	0	13296	14544	1248	NA	NA	NA
GSE112010 EoP expression.txt	all_genes_result	GSE118974 Th17 vs Th0.txt	all_genes_result	Eosinophils_cytokine_response	Naive_to_Th17_differentiation	577	640	6055	5988	13260	1217	1	0.891595	0.0581066
GSE112010 EoP expression.txt	all_genes_result	GSE140443 Th17 vs Th0 KO.txt	all_genes_result	Eosinophils_cytokine_response	Naive_to_Th17_differentiation	832	596	8613	7984	18025	1428	1	1.294	3.92497e-06
GSE112010 EoP expression.txt	all_genes_result	GSE140443 Th17 vs Th0 WT.txt	all_genes_result	Eosinophils_cytokine_response	Naive_to_Th17_differentiation	655	773	8047	8550	18025	1428	1	0.900321	0.0605717
GSE112010 EoP expression.txt	all_genes_result	GSE110446 ADCC.txt	all_genes_result	Eosinophils_cytokine_response	NK_IL12	685	549	7029	6247	14510	1234	1	1.10889	0.0891417
GSE112010 EoP expression.txt	all_genes_result	GSE110446 Cytokine.txt	all_genes_result	Eosinophils_cytokine_response	NK_IL12	727	507	7114	6162	14510	1234	1	1.24202	0.000336965
GSE112010 EoP expression.txt	all_genes_result	GSE110446 K562.txt	all_genes_result	Eosinophils_cytokine_response	NK_IL12	722	512	7062	6214	14510	1234	1	1.24081	0.000340633
GSE112010 EoP expression.txt	all_genes_result	GSE24791 ILmix NK.txt	all_genes_result	Eosinophils_cytokine_response	NK_IL12	880	355	7245	5978	14458	1235	1	2.04527	6.86113e-30
GSE112010 EoP expression.txt	all_genes_result	GSE63038 FcR and IgG.txt	all_genes_result	Eosinophils_cytokine_response	NK_IL12	610	409	5565	4521	11105	1019	1	1.21162	0.00442413
GSE112010 EoP expression.txt	all_genes_result	GSE63038 IL12 and IgG.txt	all_genes_result	Eosinophils_cytokine_response	NK_IL12	633	386	5636	4450	11105	1019	1	1.29478	0.000135853
GSE112010 EoP expression.txt	all_genes_result	GSE63038 IL12 only.txt	all_genes_result	Eosinophils_cytokine_response	NK_IL12	628	391	5322	4764	11105	1019	1	1.43769	6.14236e-08
GSE112010 EoP expression.txt	all_genes_result	GSE22248 LPS(1 dose).txt	all_genes_result	Eosinophils_cytokine_response	PBMC_LPS	734	525	6776	6651	14686	1259	1	1.37227	1.07043e-07
GSE112010 EoP expression.txt	all_genes_result	GSE22248 LPS(2 doses).txt	all_genes_result	Eosinophils_cytokine_response	PBMC_LPS	597	662	6728	6699	14686	1259	1	0.897933	0.0721487
GSE112010 EoP expression.txt	all_genes_result	GSE87290 PBMC high.txt	all_genes_result	Eosinophils_cytokine_response	PBMC_LPS	482	763	6277	7061	14583	1245	1	0.710638	1.55661e-08
GSE112010 EoP expression.txt	all_genes_result	GSE87290 PBMC low.txt	all_genes_result	Eosinophils_cytokine_response	PBMC_LPS	527	718	6452	6886	14583	1245	1	0.78337	4.76003e-05
GSE112010 EoP expression.txt	all_genes_result	GSE9916 LPS+Heatshock.txt	all_genes_result	Eosinophils_cytokine_response	PBMC_LPS	578	654	6302	6747	14281	1232	1	0.946183	0.355398
GSE112010 EoP expression.txt	all_genes_result	GSE9916 LPS only.txt	all_genes_result	Eosinophils_cytokine_response	PBMC_LPS	538	694	6315	6734	14281	1232	1	0.826664	0.00156103
GSE112010 EoP expression.txt	all_genes_result	GSE29797 CD4deficency.txt	all_genes_result	Eosinophils_cytokine_response	Tcell_activation	757	666	7736	7817	16976	1423	1	1.14853	0.0126827
GSE112010 EoP expression.txt	all_genes_result	GSE29797 CD4WT.txt	all_genes_result	Eosinophils_cytokine_response	Tcell_activation	795	628	7998	7555	16976	1423	1	1.19579	0.00143028
GSE112010 EoP expression.txt	all_genes_result	GSE60235 CD3+IFNb.txt	all_genes_result	Eosinophils_cytokine_response	Tcell_activation	738	480	6712	6369	14299	1218	1	1.45888	5.01791e-10
GSE112010 EoP expression.txt	all_genes_result	GSE60235 CD3+Th17.txt	all_genes_result	Eosinophils_cytokine_response	Tcell_activation	380	838	5827	7254	14299	1218	1	0.564534	8.33049e-20
GSE112010 EoP expression.txt	all_genes_result	GSE60235 CD3.txt	all_genes_result	Eosinophils_cytokine_response	Tcell_activation	761	457	6695	6386	14299	1218	1	1.58829	3.45796e-14
GSE112010 EoP expression.txt	all_genes_result	GSE73213 overall time.txt	all_genes_result	Eosinophils_cytokine_response	Tcell_activation	616	602	6233	6027	13478	1218	1	0.989437	0.880586
GSE112010 EoP expression.txt	all_genes_result	GSE73213 post 120h.txt	all_genes_result	Eosinophils_cytokine_response	Tcell_activation	578	640	6049	6211	13478	1218	1	0.927341	0.217973
GSE112010 EoP expression.txt	all_genes_result	GSE73213 post 24h.txt	all_genes_result	Eosinophils_cytokine_response	Tcell_activation	427	791	5670	6590	13478	1218	1	0.627437	4.78059e-14
GSE112010 EoP expression.txt	all_genes_result	GSE73213 post 336h.txt	all_genes_result	Eosinophils_cytokine_response	Tcell_activation	639	579	6099	6161	13478	1218	1	1.11484	0.0715036
GSE112010 EoP expression.txt	all_genes_result	GSE112899 ctrlxFvFvM.txt	significant_genes_only	Eosinophils_cytokine_response	Tcell_activation	86	29	500	418	1033	115	1	2.47733	2.48255e-05
GSE112010 EoP expression.txt	all_genes_result	GSE112899 ctrlxFvFvR.txt	significant_genes_only	Eosinophils_cytokine_response	Tcell_activation	118	42	766	588	1514	160	1	2.15557	2.85108e-05
GSE112010 EoP expression.txt	all_genes_result	GSE112899 ctrlxOKT3.txt	significant_genes_only	Eosinophils_cytokine_response	Tcell_activation	332	121	2234	1635	4322	453	1	2.0078	7.7307e-11
GSE112010 EoP expression.txt	all_genes_result	GSE17721 Cpg.txt	all_genes_result	Eosinophils_cytokine_response	tolerogenic_Dendritic_cells	551	523	5102	4841	11017	1074	1	0.999634	1
GSE112010 EoP expression.txt	all_genes_result	GSE17721 Grd.txt	all_genes_result	Eosinophils_cytokine_response	tolerogenic_Dendritic_cells	593	481	5179	4764	11017	1074	1	1.13404	0.0536578
GSE112010 EoP expression.txt	all_genes_result	GSE17721 LPS.txt	all_genes_result	Eosinophils_cytokine_response	tolerogenic_Dendritic_cells	522	552	5055	4888	11017	1074	1	0.914422	0.167267
GSE112010 EoP expression.txt	all_genes_result	GSE17721 PAM.txt	all_genes_result	Eosinophils_cytokine_response	tolerogenic_Dendritic_cells	630	444	5272	4671	11017	1074	1	1.25714	0.000444724
GSE112010 EoP expression.txt	all_genes_result	GSE17721 Pic.txt	all_genes_result	Eosinophils_cytokine_response	tolerogenic_Dendritic_cells	475	599	4920	5023	11017	1074	1	0.809607	0.00116741
GSE112010 EoP expression.txt	all_genes_result	tolerogenicity lumc ANOVA.txt	all_genes_result	Eosinophils_cytokine_response	tolerogenic_Dendritic_cells	598	435	4530	3890	9453	1033	1	1.18047	0.0130759
GSE112010 EoP expression.txt	all_genes_result	GSE18921 IL10IL6.txt	no_significant_genes_result	Eosinophils_cytokine_response	tolerogenic_Dendritic_cells	336	359	3403	3585	7683	695	1	0.985989	0.873593
GSE112010 EoP expression.txt	all_genes_result	GSE18921 IL10TGF.txt	no_significant_genes_result	Eosinophils_cytokine_response	tolerogenic_Dendritic_cells	320	375	3452	3536	7683	695	1	0.874114	0.0947945
GSE112010 EoP expression.txt	all_genes_result	GSE18921 IL10.txt	no_significant_genes_result	Eosinophils_cytokine_response	tolerogenic_Dendritic_cells	314	381	3422	3566	7683	695	1	0.858846	0.0614107
GSE112010 GMP expression.txt	all_genes_result	GSE111475 CD40IFN.txt	all_genes_result	Eosinophils_cytokine_response	Bcell_activation	2407	2542	5238	5039	15226	4949	1	0.910924	0.0073186
GSE112010 GMP expression.txt	all_genes_result	GSE111475 CD40IL21.txt	all_genes_result	Eosinophils_cytokine_response	Bcell_activation	2383	2566	5290	4987	15226	4949	1	0.875499	0.000131119
GSE112010 GMP expression.txt	all_genes_result	GSE111475 CD40.txt	all_genes_result	Eosinophils_cytokine_response	Bcell_activation	2375	2574	5313	4964	15226	4949	1	0.862089	1.91624e-05
GSE112010 GMP expression.txt	all_genes_result	GSE116999 healthy.txt	all_genes_result	Eosinophils_cytokine_response	Bcell_activation	2333	2317	4766	4966	14382	4650	1	1.04918	0.18119
GSE112010 GMP expression.txt	all_genes_result	GSE116999 patients.txt	all_genes_result	Eosinophils_cytokine_response	Bcell_activation	2249	2401	4832	4900	14382	4650	1	0.949851	0.153768
GSE112010 GMP expression.txt	all_genes_result	GSE42158 healthy.txt	all_genes_result	Eosinophils_cytokine_response	Bcell_activation	1890	1895	3833	3708	11326	3785	1	0.964824	0.370088
GSE112010 GMP expression.txt	all_genes_result	GSE42158 patients.txt	all_genes_result	Eosinophils_cytokine_response	Bcell_activation	2434	2460	5152	5021	15067	4894	1	0.96426	0.296634
GSE112010 GMP expression.txt	all_genes_result	GSE51587 patients.txt	no_significant_genes_result	Eosinophils_cytokine_response	Bcell_activation	2318	2302	5008	4673	14301	4620	1	0.939614	0.0827496
GSE112010 GMP expression.txt	all_genes_result	GSE54017 healthy.txt	no_significant_genes_result	Eosinophils_cytokine_response	Bcell_activation	2235	2385	4893	4788	14301	4620	1	0.917003	0.0157785
GSE112010 GMP expression.txt	all_genes_result	GSE111789 120min.txt	all_genes_result	Eosinophils_cytokine_response	Eosinophils_cytokine_response	1872	1675	3028	2917	9492	3547	1	1.07663	0.0855287
GSE112010 GMP expression.txt	all_genes_result	GSE111789 30min.txt	all_genes_result	Eosinophils_cytokine_response	Eosinophils_cytokine_response	1637	2001	2915	3249	9802	3638	1	0.911837	0.0292599
GSE112010 GMP expression.txt	all_genes_result	GSE111789 60min.txt	all_genes_result	Eosinophils_cytokine_response	Eosinophils_cytokine_response	1604	1838	2702	2999	9143	3442	1	0.968604	0.462338
GSE112010 GMP expression.txt	all_genes_result	GSE112010 CMP expression.txt	all_genes_result	Eosinophils_cytokine_response	Eosinophils_cytokine_response	7027	305	11862	4965	24159	7332	1	9.64272	0
GSE112010 GMP expression.txt	all_genes_result	GSE112010 EoP expression.txt	all_genes_result	Eosinophils_cytokine_response	Eosinophils_cytokine_response	3661	3671	8326	8501	24159	7332	1	1.01824	0.51979
GSE112010 GMP expression.txt	all_genes_result	GSE128027 GMSCF.txt	all_genes_result	Eosinophils_cytokine_response	Eosinophils_cytokine_response	1952	1941	3634	3509	11036	3893	1	0.971067	0.473234
GSE112010 GMP expression.txt	all_genes_result	GSE128027 IL3.txt	all_genes_result	Eosinophils_cytokine_response	Eosinophils_cytokine_response	1900	2047	3692	3624	11263	3947	1	0.9111	0.018766
GSE112010 GMP expression.txt	all_genes_result	GSE128027 IL5.txt	all_genes_result	Eosinophils_cytokine_response	Eosinophils_cytokine_response	1998	1895	3597	3546	11036	3893	1	1.03942	0.338917
GSE112010 GMP expression.txt	all_genes_result	GSE5099 hthgu133a.txt	all_genes_result	Eosinophils_cytokine_response	Monocyte_Macrophage_differentiation	1897	1943	3920	3729	11489	3840	1	0.928763	0.0630009
GSE112010 GMP expression.txt	all_genes_result	GSE5099 hthgu133b.txt	all_genes_result	Eosinophils_cytokine_response	Monocyte_Macrophage_differentiation	1063	1159	2440	2418	7080	2222	1	0.908913	0.0651682
GSE112010 GMP expression.txt	all_genes_result	GSE5099 M1.txt	all_genes_result	Eosinophils_cytokine_response	Monocyte_Macrophage_differentiation	2039	1801	3756	3893	11489	3840	1	1.17342	5.45992e-05
GSE112010 GMP expression.txt	all_genes_result	GSE5099 M2.txt	all_genes_result	Eosinophils_cytokine_response	Monocyte_Macrophage_differentiation	1884	1956	3926	3723	11489	3840	1	0.913395	0.0229268
GSE112010 GMP expression.txt	all_genes_result	GSE8286.txt	all_genes_result	Eosinophils_cytokine_response	Monocyte_Macrophage_differentiation	1861	1979	3963	3686	11489	3840	1	0.874657	0.000719149
GSE112010 GMP expression.txt	all_genes_result	GSE104152 iTreg vs Th0.txt	all_genes_result	Eosinophils_cytokine_response	Naive_to_Th17_differentiation	1928	1944	3217	3213	10302	3872	1	0.990536	0.822956
GSE112010 GMP expression.txt	all_genes_result	GSE104152 Th17 vs Th0.txt	all_genes_result	Eosinophils_cytokine_response	Naive_to_Th17_differentiation	1976	1887	3172	3250	10285	3863	1	1.0729	0.0871967
GSE112010 GMP expression.txt	all_genes_result	GSE113889 Th17 vs Th0.txt	all_genes_result	Eosinophils_cytokine_response	Naive_to_Th17_differentiation	0	4686	0	9858	14544	4686	NA	NA	NA
GSE112010 GMP expression.txt	all_genes_result	GSE118974 Th17 vs Th0.txt	all_genes_result	Eosinophils_cytokine_response	Naive_to_Th17_differentiation	2240	2205	4396	4419	13260	4445	1	1.02119	0.581032
GSE112010 GMP expression.txt	all_genes_result	GSE140443 Th17 vs Th0 KO.txt	all_genes_result	Eosinophils_cytokine_response	Naive_to_Th17_differentiation	2822	2712	6265	6226	18025	5534	1	1.03409	0.301401
GSE112010 GMP expression.txt	all_genes_result	GSE140443 Th17 vs Th0 WT.txt	all_genes_result	Eosinophils_cytokine_response	Naive_to_Th17_differentiation	2801	2733	6231	6260	18025	5534	1	1.02966	0.365901
GSE112010 GMP expression.txt	all_genes_result	GSE110446 ADCC.txt	all_genes_result	Eosinophils_cytokine_response	NK_IL12	2439	2247	4910	4914	14510	4686	1	1.08632	0.0200274
GSE112010 GMP expression.txt	all_genes_result	GSE110446 Cytokine.txt	all_genes_result	Eosinophils_cytokine_response	NK_IL12	2454	2232	5018	4806	14510	4686	1	1.05304	0.150236
GSE112010 GMP expression.txt	all_genes_result	GSE110446 K562.txt	all_genes_result	Eosinophils_cytokine_response	NK_IL12	2471	2215	4900	4924	14510	4686	1	1.12103	0.00131046
GSE112010 GMP expression.txt	all_genes_result	GSE24791 ILmix NK.txt	all_genes_result	Eosinophils_cytokine_response	NK_IL12	2181	2481	4928	4868	14458	4662	1	0.868388	7.78311e-05
GSE112010 GMP expression.txt	all_genes_result	GSE63038 FcR and IgG.txt	all_genes_result	Eosinophils_cytokine_response	NK_IL12	1873	1845	3700	3687	11105	3718	1	1.01161	0.778341
GSE112010 GMP expression.txt	all_genes_result	GSE63038 IL12 and IgG.txt	all_genes_result	Eosinophils_cytokine_response	NK_IL12	1854	1864	3693	3694	11105	3718	1	0.994905	0.90398
GSE112010 GMP expression.txt	all_genes_result	GSE63038 IL12 only.txt	all_genes_result	Eosinophils_cytokine_response	NK_IL12	1780	1938	3776	3611	11105	3718	1	0.87835	0.00129381
GSE112010 GMP expression.txt	all_genes_result	GSE22248 LPS(1 dose).txt	all_genes_result	Eosinophils_cytokine_response	PBMC_LPS	2300	2436	4940	5010	14686	4736	1	0.957532	0.223151
GSE112010 GMP expression.txt	all_genes_result	GSE22248 LPS(2 doses).txt	all_genes_result	Eosinophils_cytokine_response	PBMC_LPS	2511	2225	5084	4866	14686	4736	1	1.08014	0.0298061
GSE112010 GMP expression.txt	all_genes_result	GSE87290 PBMC high.txt	all_genes_result	Eosinophils_cytokine_response	PBMC_LPS	2269	2454	4963	4897	14583	4723	1	0.912323	0.00977405
GSE112010 GMP expression.txt	all_genes_result	GSE87290 PBMC low.txt	all_genes_result	Eosinophils_cytokine_response	PBMC_LPS	2342	2381	4964	4896	14583	4723	1	0.970137	0.395681
GSE112010 GMP expression.txt	all_genes_result	GSE9916 LPS+Heatshock.txt	all_genes_result	Eosinophils_cytokine_response	PBMC_LPS	2262	2374	4760	4885	14281	4636	1	0.97784	0.531649
GSE112010 GMP expression.txt	all_genes_result	GSE9916 LPS only.txt	all_genes_result	Eosinophils_cytokine_response	PBMC_LPS	2305	2331	4774	4871	14281	4636	1	1.00894	0.816279
GSE112010 GMP expression.txt	all_genes_result	GSE29797 CD4deficency.txt	all_genes_result	Eosinophils_cytokine_response	Tcell_activation	2594	2792	5656	5934	16976	5386	1	0.974743	0.447928
GSE112010 GMP expression.txt	all_genes_result	GSE29797 CD4WT.txt	all_genes_result	Eosinophils_cytokine_response	Tcell_activation	2570	2816	5742	5848	16976	5386	1	0.929503	0.0270927
GSE112010 GMP expression.txt	all_genes_result	GSE60235 CD3+IFNb.txt	all_genes_result	Eosinophils_cytokine_response	Tcell_activation	2302	2316	5078	4603	14299	4618	1	0.900987	0.00374461
GSE112010 GMP expression.txt	all_genes_result	GSE60235 CD3+Th17.txt	all_genes_result	Eosinophils_cytokine_response	Tcell_activation	2367	2251	4666	5015	14299	4618	1	1.13017	0.000634738
GSE112010 GMP expression.txt	all_genes_result	GSE60235 CD3.txt	all_genes_result	Eosinophils_cytokine_response	Tcell_activation	2252	2366	4954	4727	14299	4618	1	0.90821	0.00730236
GSE112010 GMP expression.txt	all_genes_result	GSE73213 overall time.txt	all_genes_result	Eosinophils_cytokine_response	Tcell_activation	2271	2210	4527	4470	13478	4481	1	1.01466	0.700996
GSE112010 GMP expression.txt	all_genes_result	GSE73213 post 120h.txt	all_genes_result	Eosinophils_cytokine_response	Tcell_activation	2282	2199	4462	4535	13478	4481	1	1.05468	0.148614
GSE112010 GMP expression.txt	all_genes_result	GSE73213 post 24h.txt	all_genes_result	Eosinophils_cytokine_response	Tcell_activation	2241	2240	4481	4516	13478	4481	1	1.00826	0.826345
GSE112010 GMP expression.txt	all_genes_result	GSE73213 post 336h.txt	all_genes_result	Eosinophils_cytokine_response	Tcell_activation	2207	2274	4360	4637	13478	4481	1	1.03221	0.390021
GSE112010 GMP expression.txt	all_genes_result	GSE112899 ctrlxFvFvM.txt	significant_genes_only	Eosinophils_cytokine_response	Tcell_activation	163	188	357	325	1033	351	1	0.789492	0.0762851
GSE112010 GMP expression.txt	all_genes_result	GSE112899 ctrlxFvFvR.txt	significant_genes_only	Eosinophils_cytokine_response	Tcell_activation	269	264	522	459	1514	533	1	0.89603	0.332269
GSE112010 GMP expression.txt	all_genes_result	GSE112899 ctrlxOKT3.txt	significant_genes_only	Eosinophils_cytokine_response	Tcell_activation	756	794	1405	1367	4322	1550	1	0.926406	0.240592
GSE112010 GMP expression.txt	all_genes_result	GSE17721 Cpg.txt	all_genes_result	Eosinophils_cytokine_response	tolerogenic_Dendritic_cells	1855	1969	3354	3839	11017	3824	1	1.07833	0.0623166
GSE112010 GMP expression.txt	all_genes_result	GSE17721 Grd.txt	all_genes_result	Eosinophils_cytokine_response	tolerogenic_Dendritic_cells	1854	1970	3324	3869	11017	3824	1	1.09541	0.0234803
GSE112010 GMP expression.txt	all_genes_result	GSE17721 LPS.txt	all_genes_result	Eosinophils_cytokine_response	tolerogenic_Dendritic_cells	1857	1967	3390	3803	11017	3824	1	1.05906	0.154881
GSE112010 GMP expression.txt	all_genes_result	GSE17721 PAM.txt	all_genes_result	Eosinophils_cytokine_response	tolerogenic_Dendritic_cells	1869	1955	3413	3780	11017	3824	1	1.05878	0.155028
GSE112010 GMP expression.txt	all_genes_result	GSE17721 Pic.txt	all_genes_result	Eosinophils_cytokine_response	tolerogenic_Dendritic_cells	1899	1925	3412	3781	11017	3824	1	1.09317	0.0262407
GSE112010 GMP expression.txt	all_genes_result	tolerogenicity lumc ANOVA.txt	all_genes_result	Eosinophils_cytokine_response	tolerogenic_Dendritic_cells	1911	1687	3013	2842	9453	3598	1	1.06847	0.121693
GSE112010 GMP expression.txt	all_genes_result	GSE18921 IL10IL6.txt	no_significant_genes_result	Eosinophils_cytokine_response	tolerogenic_Dendritic_cells	1222	1292	2563	2606	7683	2514	1	0.961677	0.422403
GSE112010 GMP expression.txt	all_genes_result	GSE18921 IL10TGF.txt	no_significant_genes_result	Eosinophils_cytokine_response	tolerogenic_Dendritic_cells	1271	1243	2547	2622	7683	2514	1	1.05266	0.29581
GSE112010 GMP expression.txt	all_genes_result	GSE18921 IL10.txt	no_significant_genes_result	Eosinophils_cytokine_response	tolerogenic_Dendritic_cells	1269	1245	2605	2564	7683	2514	1	1.00323	0.961214
GSE128027 GMSCF.txt	all_genes_result	GSE111475 CD40IFN.txt	all_genes_result	Eosinophils_cytokine_response	Bcell_activation	2967	1849	3885	3294	11995	4816	1	1.3605	4.16757e-16
GSE128027 GMSCF.txt	all_genes_result	GSE111475 CD40IL21.txt	all_genes_result	Eosinophils_cytokine_response	Bcell_activation	3021	1795	3844	3335	11995	4816	1	1.46009	1.7807e-23
GSE128027 GMSCF.txt	all_genes_result	GSE111475 CD40.txt	all_genes_result	Eosinophils_cytokine_response	Bcell_activation	2996	1820	3926	3253	11995	4816	1	1.36392	2.71063e-16
GSE128027 GMSCF.txt	all_genes_result	GSE116999 healthy.txt	all_genes_result	Eosinophils_cytokine_response	Bcell_activation	2747	2476	4119	3741	13083	5223	1	1.00764	0.844133
GSE128027 GMSCF.txt	all_genes_result	GSE116999 patients.txt	all_genes_result	Eosinophils_cytokine_response	Bcell_activation	2836	2387	4107	3753	13083	5223	1	1.08569	0.0220616
GSE128027 GMSCF.txt	all_genes_result	GSE42158 healthy.txt	all_genes_result	Eosinophils_cytokine_response	Bcell_activation	2435	1569	3024	2617	9645	4004	1	1.34301	2.08171e-12
GSE128027 GMSCF.txt	all_genes_result	GSE42158 patients.txt	all_genes_result	Eosinophils_cytokine_response	Bcell_activation	2353	1867	3115	3018	10353	4220	1	1.22103	6.7375e-07
GSE128027 GMSCF.txt	all_genes_result	GSE51587 patients.txt	no_significant_genes_result	Eosinophils_cytokine_response	Bcell_activation	2730	2507	3943	4007	13187	5237	1	1.10662	0.00465369
GSE128027 GMSCF.txt	all_genes_result	GSE54017 healthy.txt	no_significant_genes_result	Eosinophils_cytokine_response	Bcell_activation	2925	2312	4150	3800	13187	5237	1	1.15842	4.04867e-05
GSE128027 GMSCF.txt	all_genes_result	GSE111789 120min.txt	all_genes_result	Eosinophils_cytokine_response	Eosinophils_cytokine_response	2121	2798	3031	3247	11197	4919	1	0.812082	5.75428e-08
GSE128027 GMSCF.txt	all_genes_result	GSE111789 30min.txt	all_genes_result	Eosinophils_cytokine_response	Eosinophils_cytokine_response	2377	2637	3234	3345	11593	5014	1	0.932352	0.0633332
GSE128027 GMSCF.txt	all_genes_result	GSE111789 60min.txt	all_genes_result	Eosinophils_cytokine_response	Eosinophils_cytokine_response	2044	2771	2821	3122	10758	4815	1	0.816366	2.19029e-07
GSE128027 GMSCF.txt	all_genes_result	GSE112010 CMP expression.txt	all_genes_result	Eosinophils_cytokine_response	Eosinophils_cytokine_response	1592	1581	2198	2229	7600	3173	1	1.02116	0.658566
GSE128027 GMSCF.txt	all_genes_result	GSE112010 EoP expression.txt	all_genes_result	Eosinophils_cytokine_response	Eosinophils_cytokine_response	1799	1374	2328	2099	7600	3173	1	1.18049	0.000387737
GSE128027 GMSCF.txt	all_genes_result	GSE112010 GMP expression.txt	all_genes_result	Eosinophils_cytokine_response	Eosinophils_cytokine_response	1586	1587	2237	2190	7600	3173	1	0.978369	0.641837
GSE128027 GMSCF.txt	all_genes_result	GSE128027 IL3.txt	all_genes_result	Eosinophils_cytokine_response	Eosinophils_cytokine_response	6539	130	10337	3441	20447	6669	1	16.7448	0
GSE128027 GMSCF.txt	all_genes_result	GSE128027 IL5.txt	all_genes_result	Eosinophils_cytokine_response	Eosinophils_cytokine_response	6589	80	10503	3275	20447	6669	1	25.6807	0
GSE128027 GMSCF.txt	all_genes_result	GSE5099 hthgu133a.txt	all_genes_result	Eosinophils_cytokine_response	Monocyte_Macrophage_differentiation	1560	2434	2663	2951	9608	3994	1	0.710271	3.39254e-16
GSE128027 GMSCF.txt	all_genes_result	GSE5099 hthgu133b.txt	all_genes_result	Eosinophils_cytokine_response	Monocyte_Macrophage_differentiation	1204	1565	2090	2257	7116	2769	1	0.830827	0.000157029
GSE128027 GMSCF.txt	all_genes_result	GSE5099 M1.txt	all_genes_result	Eosinophils_cytokine_response	Monocyte_Macrophage_differentiation	1804	2190	2705	2909	9608	3994	1	0.88588	0.00368788
GSE128027 GMSCF.txt	all_genes_result	GSE5099 M2.txt	all_genes_result	Eosinophils_cytokine_response	Monocyte_Macrophage_differentiation	1597	2397	2647	2967	9608	3994	1	0.746824	3.29326e-12
GSE128027 GMSCF.txt	all_genes_result	GSE8286.txt	all_genes_result	Eosinophils_cytokine_response	Monocyte_Macrophage_differentiation	2349	1645	2949	2665	9608	3994	1	1.2904	1.06474e-09
GSE128027 GMSCF.txt	all_genes_result	GSE104152 iTreg vs Th0.txt	all_genes_result	Eosinophils_cytokine_response	Naive_to_Th17_differentiation	2176	1667	2577	2445	8865	3843	1	1.23844	6.89549e-07
GSE128027 GMSCF.txt	all_genes_result	GSE104152 Th17 vs Th0.txt	all_genes_result	Eosinophils_cytokine_response	Naive_to_Th17_differentiation	1954	1886	2442	2597	8879	3840	1	1.1018	0.0244899
GSE128027 GMSCF.txt	all_genes_result	GSE113889 Th17 vs Th0.txt	all_genes_result	Eosinophils_cytokine_response	Naive_to_Th17_differentiation	0	5138	0	7888	13026	5138	NA	NA	NA
GSE128027 GMSCF.txt	all_genes_result	GSE118974 Th17 vs Th0.txt	all_genes_result	Eosinophils_cytokine_response	Naive_to_Th17_differentiation	2674	2727	4158	4018	13577	5401	1	0.947579	0.127131
GSE128027 GMSCF.txt	all_genes_result	GSE140443 Th17 vs Th0 KO.txt	all_genes_result	Eosinophils_cytokine_response	Naive_to_Th17_differentiation	2499	1942	3347	3025	10813	4441	1	1.163	0.000121113
GSE128027 GMSCF.txt	all_genes_result	GSE140443 Th17 vs Th0 WT.txt	all_genes_result	Eosinophils_cytokine_response	Naive_to_Th17_differentiation	2317	2124	3194	3178	10813	4441	1	1.08539	0.0364589
GSE128027 GMSCF.txt	all_genes_result	GSE110446 ADCC.txt	all_genes_result	Eosinophils_cytokine_response	NK_IL12	3013	2285	4219	3990	13507	5298	1	1.247	4.9517e-10
GSE128027 GMSCF.txt	all_genes_result	GSE110446 Cytokine.txt	all_genes_result	Eosinophils_cytokine_response	NK_IL12	3347	1951	4490	3719	13507	5298	1	1.42089	1.47907e-22
GSE128027 GMSCF.txt	all_genes_result	GSE110446 K562.txt	all_genes_result	Eosinophils_cytokine_response	NK_IL12	3128	2170	4261	3948	13507	5298	1	1.33555	4.3288e-16
GSE128027 GMSCF.txt	all_genes_result	GSE24791 ILmix NK.txt	all_genes_result	Eosinophils_cytokine_response	NK_IL12	3526	1695	4418	3618	13257	5221	1	1.70345	1.60904e-47
GSE128027 GMSCF.txt	all_genes_result	GSE63038 FcR and IgG.txt	all_genes_result	Eosinophils_cytokine_response	NK_IL12	2448	1343	2903	2396	9090	3791	1	1.50435	7.39412e-21
GSE128027 GMSCF.txt	all_genes_result	GSE63038 IL12 and IgG.txt	all_genes_result	Eosinophils_cytokine_response	NK_IL12	2478	1313	2897	2402	9090	3791	1	1.5647	1.23536e-24
GSE128027 GMSCF.txt	all_genes_result	GSE63038 IL12 only.txt	all_genes_result	Eosinophils_cytokine_response	NK_IL12	2376	1415	2875	2424	9090	3791	1	1.41567	1.09388e-15
GSE128027 GMSCF.txt	all_genes_result	GSE22248 LPS(1 dose).txt	all_genes_result	Eosinophils_cytokine_response	PBMC_LPS	2243	1788	2990	2889	9910	4031	1	1.21207	3.00122e-06
GSE128027 GMSCF.txt	all_genes_result	GSE22248 LPS(2 doses).txt	all_genes_result	Eosinophils_cytokine_response	PBMC_LPS	1985	2046	2902	2977	9910	4031	1	0.99526	0.918556
GSE128027 GMSCF.txt	all_genes_result	GSE87290 PBMC high.txt	all_genes_result	Eosinophils_cytokine_response	PBMC_LPS	2535	2666	3914	3957	13072	5201	1	0.961293	0.275656
GSE128027 GMSCF.txt	all_genes_result	GSE87290 PBMC low.txt	all_genes_result	Eosinophils_cytokine_response	PBMC_LPS	2589	2612	3986	3885	13072	5201	1	0.966066	0.334632
GSE128027 GMSCF.txt	all_genes_result	GSE9916 LPS+Heatshock.txt	all_genes_result	Eosinophils_cytokine_response	PBMC_LPS	2916	2338	4097	3821	13172	5254	1	1.16318	2.37483e-05
GSE128027 GMSCF.txt	all_genes_result	GSE9916 LPS only.txt	all_genes_result	Eosinophils_cytokine_response	PBMC_LPS	3059	2195	4075	3843	13172	5254	1	1.31424	2.40493e-14
GSE128027 GMSCF.txt	all_genes_result	GSE29797 CD4deficency.txt	all_genes_result	Eosinophils_cytokine_response	Tcell_activation	2474	1779	3133	2907	10293	4253	1	1.29031	2.73906e-10
GSE128027 GMSCF.txt	all_genes_result	GSE29797 CD4WT.txt	all_genes_result	Eosinophils_cytokine_response	Tcell_activation	2484	1769	3214	2826	10293	4253	1	1.23464	1.83408e-07
GSE128027 GMSCF.txt	all_genes_result	GSE60235 CD3+IFNb.txt	all_genes_result	Eosinophils_cytokine_response	Tcell_activation	3145	2089	4224	3698	13156	5234	1	1.31799	1.80249e-14
GSE128027 GMSCF.txt	all_genes_result	GSE60235 CD3+Th17.txt	all_genes_result	Eosinophils_cytokine_response	Tcell_activation	2065	3169	3685	4237	13156	5234	1	0.74926	1.30625e-15
GSE128027 GMSCF.txt	all_genes_result	GSE60235 CD3.txt	all_genes_result	Eosinophils_cytokine_response	Tcell_activation	3368	1866	4342	3580	13156	5234	1	1.48811	1.20487e-27
GSE128027 GMSCF.txt	all_genes_result	GSE73213 overall time.txt	all_genes_result	Eosinophils_cytokine_response	Tcell_activation	2716	2471	3827	3822	12836	5187	1	1.09771	0.0100905
GSE128027 GMSCF.txt	all_genes_result	GSE73213 post 120h.txt	all_genes_result	Eosinophils_cytokine_response	Tcell_activation	2378	2809	3694	3955	12836	5187	1	0.906386	0.00652963
GSE128027 GMSCF.txt	all_genes_result	GSE73213 post 24h.txt	all_genes_result	Eosinophils_cytokine_response	Tcell_activation	2349	2838	3632	4017	12836	5187	1	0.91544	0.0149351
GSE128027 GMSCF.txt	all_genes_result	GSE73213 post 336h.txt	all_genes_result	Eosinophils_cytokine_response	Tcell_activation	2658	2529	3839	3810	12836	5187	1	1.04309	0.242364
GSE128027 GMSCF.txt	all_genes_result	GSE112899 ctrlxFvFvM.txt	significant_genes_only	Eosinophils_cytokine_response	Tcell_activation	227	213	273	283	996	440	1	1.10465	0.444426
GSE128027 GMSCF.txt	all_genes_result	GSE112899 ctrlxFvFvR.txt	significant_genes_only	Eosinophils_cytokine_response	Tcell_activation	372	268	464	357	1461	640	1	1.0679	0.55788
GSE128027 GMSCF.txt	all_genes_result	GSE112899 ctrlxOKT3.txt	significant_genes_only	Eosinophils_cytokine_response	Tcell_activation	1219	798	1395	1125	4537	2017	1	1.23185	0.000633989
GSE128027 GMSCF.txt	all_genes_result	GSE17721 Cpg.txt	all_genes_result	Eosinophils_cytokine_response	tolerogenic_Dendritic_cells	1782	1783	2254	2357	8176	3565	1	1.04513	0.326464
GSE128027 GMSCF.txt	all_genes_result	GSE17721 Grd.txt	all_genes_result	Eosinophils_cytokine_response	tolerogenic_Dendritic_cells	1863	1702	2297	2314	8176	3565	1	1.10268	0.0288387
GSE128027 GMSCF.txt	all_genes_result	GSE17721 LPS.txt	all_genes_result	Eosinophils_cytokine_response	tolerogenic_Dendritic_cells	1753	1812	2259	2352	8176	3565	1	1.00727	0.875939
GSE128027 GMSCF.txt	all_genes_result	GSE17721 PAM.txt	all_genes_result	Eosinophils_cytokine_response	tolerogenic_Dendritic_cells	1930	1635	2299	2312	8176	3565	1	1.18707	0.000124068
GSE128027 GMSCF.txt	all_genes_result	GSE17721 Pic.txt	all_genes_result	Eosinophils_cytokine_response	tolerogenic_Dendritic_cells	1686	1879	2203	2408	8176	3565	1	0.98078	0.671416
GSE128027 GMSCF.txt	all_genes_result	tolerogenicity lumc ANOVA.txt	all_genes_result	Eosinophils_cytokine_response	tolerogenic_Dendritic_cells	2133	2201	2672	2731	9737	4334	1	0.990503	0.822515
GSE128027 GMSCF.txt	all_genes_result	GSE18921 IL10IL6.txt	no_significant_genes_result	Eosinophils_cytokine_response	tolerogenic_Dendritic_cells	1024	1024	1349	1399	4796	2048	1	1.03708	0.539908
GSE128027 GMSCF.txt	all_genes_result	GSE18921 IL10TGF.txt	no_significant_genes_result	Eosinophils_cytokine_response	tolerogenic_Dendritic_cells	993	1055	1363	1385	4796	2048	1	0.956409	0.447936
GSE128027 GMSCF.txt	all_genes_result	GSE18921 IL10.txt	no_significant_genes_result	Eosinophils_cytokine_response	tolerogenic_Dendritic_cells	1017	1031	1361	1387	4796	2048	1	1.00526	0.930237
GSE128027 IL3.txt	all_genes_result	GSE111475 CD40IFN.txt	all_genes_result	Eosinophils_cytokine_response	Bcell_activation	3750	2200	3470	2911	12331	5950	1	1.42988	2.08515e-22
GSE128027 IL3.txt	all_genes_result	GSE111475 CD40IL21.txt	all_genes_result	Eosinophils_cytokine_response	Bcell_activation	3830	2120	3436	2945	12331	5950	1	1.54835	1.4968e-32
GSE128027 IL3.txt	all_genes_result	GSE111475 CD40.txt	all_genes_result	Eosinophils_cytokine_response	Bcell_activation	3792	2158	3427	2954	12331	5950	1	1.51457	1.37459e-29
GSE128027 IL3.txt	all_genes_result	GSE116999 healthy.txt	all_genes_result	Eosinophils_cytokine_response	Bcell_activation	3415	3063	3617	3340	13435	6478	1	1.02955	0.406732
GSE128027 IL3.txt	all_genes_result	GSE116999 patients.txt	all_genes_result	Eosinophils_cytokine_response	Bcell_activation	3645	2833	3641	3316	13435	6478	1	1.17176	5.16901e-06
GSE128027 IL3.txt	all_genes_result	GSE42158 healthy.txt	all_genes_result	Eosinophils_cytokine_response	Bcell_activation	2961	2022	2646	2221	9850	4983	1	1.22915	4.4712e-07
GSE128027 IL3.txt	all_genes_result	GSE42158 patients.txt	all_genes_result	Eosinophils_cytokine_response	Bcell_activation	2879	2333	2872	2541	10625	5212	1	1.0918	0.0251284
GSE128027 IL3.txt	all_genes_result	GSE51587 patients.txt	no_significant_genes_result	Eosinophils_cytokine_response	Bcell_activation	3350	3149	3592	3465	13556	6499	1	1.02622	0.459619
GSE128027 IL3.txt	all_genes_result	GSE54017 healthy.txt	no_significant_genes_result	Eosinophils_cytokine_response	Bcell_activation	3769	2730	3755	3302	13556	6499	1	1.21401	2.29593e-08
GSE128027 IL3.txt	all_genes_result	GSE111789 120min.txt	all_genes_result	Eosinophils_cytokine_response	Eosinophils_cytokine_response	2671	3470	2401	2719	11261	6141	1	0.871702	0.000324568
GSE128027 IL3.txt	all_genes_result	GSE111789 30min.txt	all_genes_result	Eosinophils_cytokine_response	Eosinophils_cytokine_response	3099	3167	2660	2764	11690	6266	1	1.01679	0.656246
GSE128027 IL3.txt	all_genes_result	GSE111789 60min.txt	all_genes_result	Eosinophils_cytokine_response	Eosinophils_cytokine_response	2647	3356	2310	2489	10802	6003	1	0.849872	2.94442e-05
GSE128027 IL3.txt	all_genes_result	GSE112010 CMP expression.txt	all_genes_result	Eosinophils_cytokine_response	Eosinophils_cytokine_response	1959	1988	1916	1913	7776	3947	1	0.983868	0.733675
GSE128027 IL3.txt	all_genes_result	GSE112010 EoP expression.txt	all_genes_result	Eosinophils_cytokine_response	Eosinophils_cytokine_response	2261	1686	1965	1864	7776	3947	1	1.27206	1.43096e-07
GSE128027 IL3.txt	all_genes_result	GSE112010 GMP expression.txt	all_genes_result	Eosinophils_cytokine_response	Eosinophils_cytokine_response	1957	1990	1902	1927	7776	3947	1	0.996343	0.945748
GSE128027 IL3.txt	all_genes_result	GSE128027 GMSCF.txt	all_genes_result	Eosinophils_cytokine_response	Eosinophils_cytokine_response	8094	276	8782	3295	20447	8370	1	11.0019	0
GSE128027 IL3.txt	all_genes_result	GSE128027 IL5.txt	all_genes_result	Eosinophils_cytokine_response	Eosinophils_cytokine_response	7633	737	8204	3873	20447	8370	1	4.88898	0
GSE128027 IL3.txt	all_genes_result	GSE5099 hthgu133a.txt	all_genes_result	Eosinophils_cytokine_response	Monocyte_Macrophage_differentiation	1916	3053	2230	2618	9817	4969	1	0.736807	8.56787e-14
GSE128027 IL3.txt	all_genes_result	GSE5099 hthgu133b.txt	all_genes_result	Eosinophils_cytokine_response	Monocyte_Macrophage_differentiation	1497	1983	1824	1960	7264	3480	1	0.811233	9.35269e-06
GSE128027 IL3.txt	all_genes_result	GSE5099 M1.txt	all_genes_result	Eosinophils_cytokine_response	Monocyte_Macrophage_differentiation	2225	2744	2347	2501	9817	4969	1	0.864081	0.000315978
GSE128027 IL3.txt	all_genes_result	GSE5099 M2.txt	all_genes_result	Eosinophils_cytokine_response	Monocyte_Macrophage_differentiation	1959	3010	2257	2591	9817	4969	1	0.747176	1.08149e-12
GSE128027 IL3.txt	all_genes_result	GSE8286.txt	all_genes_result	Eosinophils_cytokine_response	Monocyte_Macrophage_differentiation	2861	2108	2476	2372	9817	4969	1	1.30015	1.00744e-10
GSE128027 IL3.txt	all_genes_result	GSE104152 iTreg vs Th0.txt	all_genes_result	Eosinophils_cytokine_response	Naive_to_Th17_differentiation	2807	2038	2047	2029	8921	4845	1	1.36515	3.35615e-13
GSE128027 IL3.txt	all_genes_result	GSE104152 Th17 vs Th0.txt	all_genes_result	Eosinophils_cytokine_response	Naive_to_Th17_differentiation	2435	2427	1975	2103	8940	4862	1	1.0683	0.121124
GSE128027 IL3.txt	all_genes_result	GSE113889 Th17 vs Th0.txt	all_genes_result	Eosinophils_cytokine_response	Naive_to_Th17_differentiation	0	6355	0	7079	13434	6355	NA	NA	NA
GSE128027 IL3.txt	all_genes_result	GSE118974 Th17 vs Th0.txt	all_genes_result	Eosinophils_cytokine_response	Naive_to_Th17_differentiation	3315	3383	3660	3564	13922	6698	1	0.95417	0.169468
GSE128027 IL3.txt	all_genes_result	GSE140443 Th17 vs Th0 KO.txt	all_genes_result	Eosinophils_cytokine_response	Naive_to_Th17_differentiation	3111	2399	2897	2661	11068	5510	1	1.19112	4.66353e-06
GSE128027 IL3.txt	all_genes_result	GSE140443 Th17 vs Th0 WT.txt	all_genes_result	Eosinophils_cytokine_response	Naive_to_Th17_differentiation	2877	2633	2800	2758	11068	5510	1	1.07627	0.0547674
GSE128027 IL3.txt	all_genes_result	GSE110446 ADCC.txt	all_genes_result	Eosinophils_cytokine_response	NK_IL12	3731	2830	3769	3612	13942	6561	1	1.26342	6.93449e-12
GSE128027 IL3.txt	all_genes_result	GSE110446 Cytokine.txt	all_genes_result	Eosinophils_cytokine_response	NK_IL12	4280	2281	3972	3409	13942	6561	1	1.61032	7.55355e-43
GSE128027 IL3.txt	all_genes_result	GSE110446 K562.txt	all_genes_result	Eosinophils_cytokine_response	NK_IL12	3882	2679	3735	3646	13942	6561	1	1.41446	3.49381e-24
GSE128027 IL3.txt	all_genes_result	GSE24791 ILmix NK.txt	all_genes_result	Eosinophils_cytokine_response	NK_IL12	4489	2001	4032	3158	13680	6490	1	1.75705	2.2688e-56
GSE128027 IL3.txt	all_genes_result	GSE63038 FcR and IgG.txt	all_genes_result	Eosinophils_cytokine_response	NK_IL12	3081	1638	2489	2082	9290	4719	1	1.57326	1.51827e-26
GSE128027 IL3.txt	all_genes_result	GSE63038 IL12 and IgG.txt	all_genes_result	Eosinophils_cytokine_response	NK_IL12	3151	1568	2503	2068	9290	4719	1	1.66027	1.91408e-32
GSE128027 IL3.txt	all_genes_result	GSE63038 IL12 only.txt	all_genes_result	Eosinophils_cytokine_response	NK_IL12	3045	1674	2474	2097	9290	4719	1	1.5417	2.07448e-24
GSE128027 IL3.txt	all_genes_result	GSE22248 LPS(1 dose).txt	all_genes_result	Eosinophils_cytokine_response	PBMC_LPS	2825	2158	2617	2570	10170	4983	1	1.28553	2.88544e-10
GSE128027 IL3.txt	all_genes_result	GSE22248 LPS(2 doses).txt	all_genes_result	Eosinophils_cytokine_response	PBMC_LPS	2426	2557	2621	2566	10170	4983	1	0.928866	0.0650627
GSE128027 IL3.txt	all_genes_result	GSE87290 PBMC high.txt	all_genes_result	Eosinophils_cytokine_response	PBMC_LPS	3237	3215	3600	3396	13448	6452	1	0.949817	0.13766
GSE128027 IL3.txt	all_genes_result	GSE87290 PBMC low.txt	all_genes_result	Eosinophils_cytokine_response	PBMC_LPS	3255	3197	3525	3471	13448	6452	1	1.00254	0.944959
GSE128027 IL3.txt	all_genes_result	GSE9916 LPS+Heatshock.txt	all_genes_result	Eosinophils_cytokine_response	PBMC_LPS	3721	2806	3595	3411	13533	6527	1	1.25818	3.36444e-11
GSE128027 IL3.txt	all_genes_result	GSE9916 LPS only.txt	all_genes_result	Eosinophils_cytokine_response	PBMC_LPS	3764	2763	3594	3412	13533	6527	1	1.29326	1.10241e-13
GSE128027 IL3.txt	all_genes_result	GSE29797 CD4deficency.txt	all_genes_result	Eosinophils_cytokine_response	Tcell_activation	2989	2322	2710	2491	10512	5311	1	1.1832	1.80481e-05
GSE128027 IL3.txt	all_genes_result	GSE29797 CD4WT.txt	all_genes_result	Eosinophils_cytokine_response	Tcell_activation	3044	2267	2777	2424	10512	5311	1	1.17204	5.30165e-05
GSE128027 IL3.txt	all_genes_result	GSE60235 CD3+IFNb.txt	all_genes_result	Eosinophils_cytokine_response	Tcell_activation	4048	2444	3780	3246	13518	6492	1	1.42225	7.79078e-24
GSE128027 IL3.txt	all_genes_result	GSE60235 CD3+Th17.txt	all_genes_result	Eosinophils_cytokine_response	Tcell_activation	2548	3944	3312	3714	13518	6492	1	0.724488	2.33835e-20
GSE128027 IL3.txt	all_genes_result	GSE60235 CD3.txt	all_genes_result	Eosinophils_cytokine_response	Tcell_activation	4335	2157	3871	3155	13518	6492	1	1.6379	5.72596e-44
GSE128027 IL3.txt	all_genes_result	GSE73213 overall time.txt	all_genes_result	Eosinophils_cytokine_response	Tcell_activation	3365	3064	3370	3358	13157	6429	1	1.09432	0.00983158
GSE128027 IL3.txt	all_genes_result	GSE73213 post 120h.txt	all_genes_result	Eosinophils_cytokine_response	Tcell_activation	2901	3528	3325	3403	13157	6429	1	0.841583	8.39671e-07
GSE128027 IL3.txt	all_genes_result	GSE73213 post 24h.txt	all_genes_result	Eosinophils_cytokine_response	Tcell_activation	2986	3443	3295	3433	13157	6429	1	0.903598	0.0037553
GSE128027 IL3.txt	all_genes_result	GSE73213 post 336h.txt	all_genes_result	Eosinophils_cytokine_response	Tcell_activation	3329	3100	3377	3351	13157	6429	1	1.06559	0.0696625
GSE128027 IL3.txt	all_genes_result	GSE112899 ctrlxFvFvM.txt	significant_genes_only	Eosinophils_cytokine_response	Tcell_activation	259	241	288	234	1022	500	1	0.873303	0.286789
GSE128027 IL3.txt	all_genes_result	GSE112899 ctrlxFvFvR.txt	significant_genes_only	Eosinophils_cytokine_response	Tcell_activation	443	297	441	322	1503	740	1	1.08903	0.431886
GSE128027 IL3.txt	all_genes_result	GSE112899 ctrlxOKT3.txt	significant_genes_only	Eosinophils_cytokine_response	Tcell_activation	1470	947	1284	928	4629	2417	1	1.12186	0.0551888
GSE128027 IL3.txt	all_genes_result	GSE17721 Cpg.txt	all_genes_result	Eosinophils_cytokine_response	tolerogenic_Dendritic_cells	2246	2171	1894	1979	8290	4417	1	1.08096	0.0782504
GSE128027 IL3.txt	all_genes_result	GSE17721 Grd.txt	all_genes_result	Eosinophils_cytokine_response	tolerogenic_Dendritic_cells	2349	2068	1929	1944	8290	4417	1	1.14469	0.00220361
GSE128027 IL3.txt	all_genes_result	GSE17721 LPS.txt	all_genes_result	Eosinophils_cytokine_response	tolerogenic_Dendritic_cells	2216	2201	1896	1977	8290	4417	1	1.04979	0.271102
GSE128027 IL3.txt	all_genes_result	GSE17721 PAM.txt	all_genes_result	Eosinophils_cytokine_response	tolerogenic_Dendritic_cells	2398	2019	1950	1923	8290	4417	1	1.17124	0.000355872
GSE128027 IL3.txt	all_genes_result	GSE17721 Pic.txt	all_genes_result	Eosinophils_cytokine_response	tolerogenic_Dendritic_cells	2092	2325	1890	1983	8290	4417	1	0.944083	0.193717
GSE128027 IL3.txt	all_genes_result	tolerogenicity lumc ANOVA.txt	all_genes_result	Eosinophils_cytokine_response	tolerogenic_Dendritic_cells	2601	2804	2137	2262	9804	5405	1	0.981859	0.654934
GSE128027 IL3.txt	all_genes_result	GSE18921 IL10IL6.txt	no_significant_genes_result	Eosinophils_cytokine_response	tolerogenic_Dendritic_cells	1209	1270	1178	1255	4912	2479	1	1.01419	0.819353
GSE128027 IL3.txt	all_genes_result	GSE18921 IL10TGF.txt	no_significant_genes_result	Eosinophils_cytokine_response	tolerogenic_Dendritic_cells	1222	1257	1172	1261	4912	2479	1	1.046	0.440882
GSE128027 IL3.txt	all_genes_result	GSE18921 IL10.txt	no_significant_genes_result	Eosinophils_cytokine_response	tolerogenic_Dendritic_cells	1212	1267	1208	1225	4912	2479	1	0.970045	0.607458
GSE128027 IL5.txt	all_genes_result	GSE111475 CD40IFN.txt	all_genes_result	Eosinophils_cytokine_response	Bcell_activation	2016	1389	4679	3911	11995	3405	1	1.21315	2.46676e-06
GSE128027 IL5.txt	all_genes_result	GSE111475 CD40IL21.txt	all_genes_result	Eosinophils_cytokine_response	Bcell_activation	2078	1327	4650	3940	11995	3405	1	1.3268	6.03272e-12
GSE128027 IL5.txt	all_genes_result	GSE111475 CD40.txt	all_genes_result	Eosinophils_cytokine_response	Bcell_activation	2063	1342	4702	3888	11995	3405	1	1.2711	5.81511e-09
GSE128027 IL5.txt	all_genes_result	GSE116999 healthy.txt	all_genes_result	Eosinophils_cytokine_response	Bcell_activation	1905	1779	4925	4474	13083	3684	1	0.97276	0.483669
GSE128027 IL5.txt	all_genes_result	GSE116999 patients.txt	all_genes_result	Eosinophils_cytokine_response	Bcell_activation	1895	1789	4858	4541	13083	3684	1	0.990131	0.800432
GSE128027 IL5.txt	all_genes_result	GSE42158 healthy.txt	all_genes_result	Eosinophils_cytokine_response	Bcell_activation	1701	1153	3694	3097	9645	2854	1	1.23683	2.64219e-06
GSE128027 IL5.txt	all_genes_result	GSE42158 patients.txt	all_genes_result	Eosinophils_cytokine_response	Bcell_activation	1614	1397	3882	3460	10353	3011	1	1.02975	0.501572
GSE128027 IL5.txt	all_genes_result	GSE51587 patients.txt	no_significant_genes_result	Eosinophils_cytokine_response	Bcell_activation	1869	1813	4860	4645	13187	3682	1	0.985281	0.712216
GSE128027 IL5.txt	all_genes_result	GSE54017 healthy.txt	no_significant_genes_result	Eosinophils_cytokine_response	Bcell_activation	1930	1752	4967	4538	13187	3682	1	1.00645	0.87647
GSE128027 IL5.txt	all_genes_result	GSE111789 120min.txt	all_genes_result	Eosinophils_cytokine_response	Eosinophils_cytokine_response	1468	1946	3796	3987	11197	3414	1	0.792345	1.73758e-08
GSE128027 IL5.txt	all_genes_result	GSE111789 30min.txt	all_genes_result	Eosinophils_cytokine_response	Eosinophils_cytokine_response	1641	1845	4052	4055	11593	3486	1	0.890099	0.00428404
GSE128027 IL5.txt	all_genes_result	GSE111789 60min.txt	all_genes_result	Eosinophils_cytokine_response	Eosinophils_cytokine_response	1428	1907	3550	3873	10758	3335	1	0.816971	1.51516e-06
GSE128027 IL5.txt	all_genes_result	GSE112010 CMP expression.txt	all_genes_result	Eosinophils_cytokine_response	Eosinophils_cytokine_response	1111	1152	2680	2657	7600	2263	1	0.956117	0.379976
GSE128027 IL5.txt	all_genes_result	GSE112010 EoP expression.txt	all_genes_result	Eosinophils_cytokine_response	Eosinophils_cytokine_response	1258	1005	2848	2489	7600	2263	1	1.09394	0.0781161
GSE128027 IL5.txt	all_genes_result	GSE112010 GMP expression.txt	all_genes_result	Eosinophils_cytokine_response	Eosinophils_cytokine_response	1127	1136	2701	2636	7600	2263	1	0.968195	0.530583
GSE128027 IL5.txt	all_genes_result	GSE128027 GMSCF.txt	all_genes_result	Eosinophils_cytokine_response	Eosinophils_cytokine_response	4582	15	12510	3340	20447	4597	1	81.5491	0
GSE128027 IL5.txt	all_genes_result	GSE128027 IL3.txt	all_genes_result	Eosinophils_cytokine_response	Eosinophils_cytokine_response	4390	207	11447	4403	20447	4597	1	8.15487	7.83248e-308
GSE128027 IL5.txt	all_genes_result	GSE5099 hthgu133a.txt	all_genes_result	Eosinophils_cytokine_response	Monocyte_Macrophage_differentiation	1199	1643	3101	3665	9608	2842	1	0.862504	0.00111533
GSE128027 IL5.txt	all_genes_result	GSE5099 hthgu133b.txt	all_genes_result	Eosinophils_cytokine_response	Monocyte_Macrophage_differentiation	826	1089	2527	2674	7116	1915	1	0.802645	4.67852e-05
GSE128027 IL5.txt	all_genes_result	GSE5099 M1.txt	all_genes_result	Eosinophils_cytokine_response	Monocyte_Macrophage_differentiation	1310	1532	3308	3458	9608	2842	1	0.893876	0.0130186
GSE128027 IL5.txt	all_genes_result	GSE5099 M2.txt	all_genes_result	Eosinophils_cytokine_response	Monocyte_Macrophage_differentiation	1212	1630	3109	3657	9608	2842	1	0.874633	0.00302007
GSE128027 IL5.txt	all_genes_result	GSE8286.txt	all_genes_result	Eosinophils_cytokine_response	Monocyte_Macrophage_differentiation	1652	1190	3587	3179	9608	2842	1	1.2303	4.64321e-06
GSE128027 IL5.txt	all_genes_result	GSE104152 iTreg vs Th0.txt	all_genes_result	Eosinophils_cytokine_response	Naive_to_Th17_differentiation	1448	1208	3226	2983	8865	2656	1	1.10837	0.0274019
GSE128027 IL5.txt	all_genes_result	GSE104152 Th17 vs Th0.txt	all_genes_result	Eosinophils_cytokine_response	Naive_to_Th17_differentiation	1381	1280	3140	3078	8879	2661	1	1.05756	0.228373
GSE128027 IL5.txt	all_genes_result	GSE113889 Th17 vs Th0.txt	all_genes_result	Eosinophils_cytokine_response	Naive_to_Th17_differentiation	0	3628	0	9398	13026	3628	NA	NA	NA
GSE128027 IL5.txt	all_genes_result	GSE118974 Th17 vs Th0.txt	all_genes_result	Eosinophils_cytokine_response	Naive_to_Th17_differentiation	1851	1911	4843	4972	13577	3762	1	0.994403	0.893215
GSE128027 IL5.txt	all_genes_result	GSE140443 Th17 vs Th0 KO.txt	all_genes_result	Eosinophils_cytokine_response	Naive_to_Th17_differentiation	1743	1401	3979	3690	10813	3144	1	1.15373	0.000802203
GSE128027 IL5.txt	all_genes_result	GSE140443 Th17 vs Th0 WT.txt	all_genes_result	Eosinophils_cytokine_response	Naive_to_Th17_differentiation	1641	1503	3846	3823	10813	3144	1	1.08528	0.0539669
GSE128027 IL5.txt	all_genes_result	GSE110446 ADCC.txt	all_genes_result	Eosinophils_cytokine_response	NK_IL12	2072	1648	5038	4749	13507	3720	1	1.18514	1.19038e-05
GSE128027 IL5.txt	all_genes_result	GSE110446 Cytokine.txt	all_genes_result	Eosinophils_cytokine_response	NK_IL12	2230	1490	5381	4406	13507	3720	1	1.22544	1.93868e-07
GSE128027 IL5.txt	all_genes_result	GSE110446 K562.txt	all_genes_result	Eosinophils_cytokine_response	NK_IL12	2135	1585	5154	4633	13507	3720	1	1.21082	8.3035e-07
GSE128027 IL5.txt	all_genes_result	GSE24791 ILmix NK.txt	all_genes_result	Eosinophils_cytokine_response	NK_IL12	2336	1339	5341	4241	13257	3675	1	1.38524	2.39629e-16
GSE128027 IL5.txt	all_genes_result	GSE63038 FcR and IgG.txt	all_genes_result	Eosinophils_cytokine_response	NK_IL12	1667	1010	3514	2899	9090	2677	1	1.36158	4.69335e-11
GSE128027 IL5.txt	all_genes_result	GSE63038 IL12 and IgG.txt	all_genes_result	Eosinophils_cytokine_response	NK_IL12	1654	1023	3553	2860	9090	2677	1	1.30142	2.04513e-08
GSE128027 IL5.txt	all_genes_result	GSE63038 IL12 only.txt	all_genes_result	Eosinophils_cytokine_response	NK_IL12	1576	1101	3471	2942	9090	2677	1	1.21324	3.39576e-05
GSE128027 IL5.txt	all_genes_result	GSE22248 LPS(1 dose).txt	all_genes_result	Eosinophils_cytokine_response	PBMC_LPS	1594	1304	3616	3396	9910	2898	1	1.148	0.00196025
GSE128027 IL5.txt	all_genes_result	GSE22248 LPS(2 doses).txt	all_genes_result	Eosinophils_cytokine_response	PBMC_LPS	1460	1438	3488	3524	9910	2898	1	1.02578	0.565934
GSE128027 IL5.txt	all_genes_result	GSE87290 PBMC high.txt	all_genes_result	Eosinophils_cytokine_response	PBMC_LPS	1749	1913	4651	4759	13072	3662	1	0.935525	0.0900995
GSE128027 IL5.txt	all_genes_result	GSE87290 PBMC low.txt	all_genes_result	Eosinophils_cytokine_response	PBMC_LPS	1756	1906	4700	4710	13072	3662	1	0.92327	0.0408514
GSE128027 IL5.txt	all_genes_result	GSE9916 LPS+Heatshock.txt	all_genes_result	Eosinophils_cytokine_response	PBMC_LPS	2048	1635	4800	4689	13172	3683	1	1.22361	2.34426e-07
GSE128027 IL5.txt	all_genes_result	GSE9916 LPS only.txt	all_genes_result	Eosinophils_cytokine_response	PBMC_LPS	2187	1496	4888	4601	13172	3683	1	1.37602	3.84577e-16
GSE128027 IL5.txt	all_genes_result	GSE29797 CD4deficency.txt	all_genes_result	Eosinophils_cytokine_response	Tcell_activation	1762	1252	3834	3445	10293	3014	1	1.26452	7.79702e-08
GSE128027 IL5.txt	all_genes_result	GSE29797 CD4WT.txt	all_genes_result	Eosinophils_cytokine_response	Tcell_activation	1730	1284	3927	3352	10293	3014	1	1.15005	0.00137564
GSE128027 IL5.txt	all_genes_result	GSE60235 CD3+IFNb.txt	all_genes_result	Eosinophils_cytokine_response	Tcell_activation	2114	1566	5008	4468	13156	3680	1	1.20436	2.16489e-06
GSE128027 IL5.txt	all_genes_result	GSE60235 CD3+Th17.txt	all_genes_result	Eosinophils_cytokine_response	Tcell_activation	1522	2158	4371	5105	13156	3680	1	0.823732	7.74358e-07
GSE128027 IL5.txt	all_genes_result	GSE60235 CD3.txt	all_genes_result	Eosinophils_cytokine_response	Tcell_activation	2273	1407	5142	4334	13156	3680	1	1.3616	6.19694e-15
GSE128027 IL5.txt	all_genes_result	GSE73213 overall time.txt	all_genes_result	Eosinophils_cytokine_response	Tcell_activation	1825	1817	4626	4568	12836	3642	1	0.99181	0.844776
GSE128027 IL5.txt	all_genes_result	GSE73213 post 120h.txt	all_genes_result	Eosinophils_cytokine_response	Tcell_activation	1746	1896	4532	4662	12836	3642	1	0.947277	0.17043
GSE128027 IL5.txt	all_genes_result	GSE73213 post 24h.txt	all_genes_result	Eosinophils_cytokine_response	Tcell_activation	1727	1915	4390	4804	12836	3642	1	0.986874	0.739011
GSE128027 IL5.txt	all_genes_result	GSE73213 post 336h.txt	all_genes_result	Eosinophils_cytokine_response	Tcell_activation	1900	1742	4655	4539	12836	3642	1	1.06349	0.117221
GSE128027 IL5.txt	all_genes_result	GSE112899 ctrlxFvFvM.txt	significant_genes_only	Eosinophils_cytokine_response	Tcell_activation	185	173	339	299	996	358	1	0.94326	0.691632
GSE128027 IL5.txt	all_genes_result	GSE112899 ctrlxFvFvR.txt	significant_genes_only	Eosinophils_cytokine_response	Tcell_activation	266	205	572	418	1461	471	1	0.948271	0.650979
GSE128027 IL5.txt	all_genes_result	GSE112899 ctrlxOKT3.txt	significant_genes_only	Eosinophils_cytokine_response	Tcell_activation	835	624	1722	1356	4537	1459	1	1.05374	0.423143
GSE128027 IL5.txt	all_genes_result	GSE17721 Cpg.txt	all_genes_result	Eosinophils_cytokine_response	tolerogenic_Dendritic_cells	1270	1218	2775	2913	8176	2488	1	1.09453	0.0608429
GSE128027 IL5.txt	all_genes_result	GSE17721 Grd.txt	all_genes_result	Eosinophils_cytokine_response	tolerogenic_Dendritic_cells	1311	1177	2836	2852	8176	2488	1	1.12012	0.0185016
GSE128027 IL5.txt	all_genes_result	GSE17721 LPS.txt	all_genes_result	Eosinophils_cytokine_response	tolerogenic_Dendritic_cells	1249	1239	2768	2920	8176	2488	1	1.0634	0.2027
GSE128027 IL5.txt	all_genes_result	GSE17721 PAM.txt	all_genes_result	Eosinophils_cytokine_response	tolerogenic_Dendritic_cells	1369	1119	2853	2835	8176	2488	1	1.21566	5.32117e-05
GSE128027 IL5.txt	all_genes_result	GSE17721 Pic.txt	all_genes_result	Eosinophils_cytokine_response	tolerogenic_Dendritic_cells	1224	1264	2716	2972	8176	2488	1	1.05959	0.229242
GSE128027 IL5.txt	all_genes_result	tolerogenicity lumc ANOVA.txt	all_genes_result	Eosinophils_cytokine_response	tolerogenic_Dendritic_cells	1433	1600	3251	3453	9737	3033	1	0.951255	0.254912
GSE128027 IL5.txt	all_genes_result	GSE18921 IL10IL6.txt	no_significant_genes_result	Eosinophils_cytokine_response	tolerogenic_Dendritic_cells	735	733	1671	1657	4796	1468	1	0.994328	0.950036
GSE128027 IL5.txt	all_genes_result	GSE18921 IL10TGF.txt	no_significant_genes_result	Eosinophils_cytokine_response	tolerogenic_Dendritic_cells	708	760	1619	1709	4796	1468	1	0.983366	0.802023
GSE128027 IL5.txt	all_genes_result	GSE18921 IL10.txt	no_significant_genes_result	Eosinophils_cytokine_response	tolerogenic_Dendritic_cells	745	723	1660	1668	4796	1468	1	1.0354	0.594304
GSE5099 hthgu133a.txt	all_genes_result	GSE111475 CD40IFN.txt	all_genes_result	Monocyte_Macrophage_differentiation	Bcell_activation	1813	2292	7510	7848	19463	4105	1	0.826623	7.31665e-08
GSE5099 hthgu133a.txt	all_genes_result	GSE111475 CD40IL21.txt	all_genes_result	Monocyte_Macrophage_differentiation	Bcell_activation	1732	2373	7676	7682	19463	4105	1	0.730466	6.35707e-19
GSE5099 hthgu133a.txt	all_genes_result	GSE111475 CD40.txt	all_genes_result	Monocyte_Macrophage_differentiation	Bcell_activation	1766	2339	7647	7711	19463	4105	1	0.761358	1.14333e-14
GSE5099 hthgu133a.txt	all_genes_result	GSE116999 healthy.txt	all_genes_result	Monocyte_Macrophage_differentiation	Bcell_activation	2119	2179	7958	8056	20312	4298	1	0.984438	0.655131
GSE5099 hthgu133a.txt	all_genes_result	GSE116999 patients.txt	all_genes_result	Monocyte_Macrophage_differentiation	Bcell_activation	2005	2293	7865	8149	20312	4298	1	0.905979	0.00432997
GSE5099 hthgu133a.txt	all_genes_result	GSE42158 healthy.txt	all_genes_result	Monocyte_Macrophage_differentiation	Bcell_activation	2010	2279	8274	7985	20548	4289	1	0.851168	2.77288e-06
GSE5099 hthgu133a.txt	all_genes_result	GSE42158 patients.txt	all_genes_result	Monocyte_Macrophage_differentiation	Bcell_activation	1890	1907	6883	7005	17685	3797	1	1.00865	0.826058
GSE5099 hthgu133a.txt	all_genes_result	GSE51587 patients.txt	no_significant_genes_result	Monocyte_Macrophage_differentiation	Bcell_activation	1959	2342	7900	8154	20355	4301	1	0.863366	2.03627e-05
GSE5099 hthgu133a.txt	all_genes_result	GSE54017 healthy.txt	no_significant_genes_result	Monocyte_Macrophage_differentiation	Bcell_activation	2013	2288	7820	8234	20355	4301	1	0.926405	0.0266817
GSE5099 hthgu133a.txt	all_genes_result	GSE111789 120min.txt	all_genes_result	Monocyte_Macrophage_differentiation	Eosinophils_cytokine_response	1941	1773	5377	5303	14394	3714	1	1.07967	0.0454473
GSE5099 hthgu133a.txt	all_genes_result	GSE111789 30min.txt	all_genes_result	Monocyte_Macrophage_differentiation	Eosinophils_cytokine_response	1882	1930	5567	5420	14799	3812	1	0.949357	0.17
GSE5099 hthgu133a.txt	all_genes_result	GSE111789 60min.txt	all_genes_result	Monocyte_Macrophage_differentiation	Eosinophils_cytokine_response	1842	1747	5166	5192	13947	3589	1	1.05965	0.135876
GSE5099 hthgu133a.txt	all_genes_result	GSE112010 CMP expression.txt	all_genes_result	Monocyte_Macrophage_differentiation	Eosinophils_cytokine_response	1434	1486	5210	5259	13389	2920	1	0.974078	0.5439
GSE5099 hthgu133a.txt	all_genes_result	GSE112010 EoP expression.txt	all_genes_result	Monocyte_Macrophage_differentiation	Eosinophils_cytokine_response	1338	1582	5203	5266	13389	2920	1	0.856017	0.000211037
GSE5099 hthgu133a.txt	all_genes_result	GSE112010 GMP expression.txt	all_genes_result	Monocyte_Macrophage_differentiation	Eosinophils_cytokine_response	1438	1482	5271	5198	13389	2920	1	0.956857	0.29542
GSE5099 hthgu133a.txt	all_genes_result	GSE128027 GMSCF.txt	all_genes_result	Monocyte_Macrophage_differentiation	Eosinophils_cytokine_response	1500	2514	5664	6623	16301	4014	1	0.697702	2.55761e-22
GSE5099 hthgu133a.txt	all_genes_result	GSE128027 IL3.txt	all_genes_result	Monocyte_Macrophage_differentiation	Eosinophils_cytokine_response	1433	2617	5601	6959	16610	4050	1	0.680357	3.6244e-25
GSE5099 hthgu133a.txt	all_genes_result	GSE128027 IL5.txt	all_genes_result	Monocyte_Macrophage_differentiation	Eosinophils_cytokine_response	1552	2462	5782	6505	16301	4014	1	0.709227	1.28231e-20
GSE5099 hthgu133a.txt	all_genes_result	GSE5099 hthgu133b.txt	all_genes_result	Monocyte_Macrophage_differentiation	Monocyte_Macrophage_differentiation	1237	311	3735	2426	7709	1548	1	2.58305	1.23679e-48
GSE5099 hthgu133a.txt	all_genes_result	GSE5099 M1.txt	all_genes_result	Monocyte_Macrophage_differentiation	Monocyte_Macrophage_differentiation	2921	1470	9477	7258	21126	4391	1	1.52177	7.66903e-33
GSE5099 hthgu133a.txt	all_genes_result	GSE5099 M2.txt	all_genes_result	Monocyte_Macrophage_differentiation	Monocyte_Macrophage_differentiation	4278	113	13010	3725	21126	4391	1	10.8393	9.03818e-269
GSE5099 hthgu133a.txt	all_genes_result	GSE8286.txt	all_genes_result	Monocyte_Macrophage_differentiation	Monocyte_Macrophage_differentiation	2742	1649	9283	7452	21126	4391	1	1.33482	7.19733e-17
GSE5099 hthgu133a.txt	all_genes_result	GSE104152 iTreg vs Th0.txt	all_genes_result	Monocyte_Macrophage_differentiation	Naive_to_Th17_differentiation	1662	1693	4801	4966	13122	3355	1	1.01543	0.703803
GSE5099 hthgu133a.txt	all_genes_result	GSE104152 Th17 vs Th0.txt	all_genes_result	Monocyte_Macrophage_differentiation	Naive_to_Th17_differentiation	1758	1587	4757	5038	13140	3345	1	1.17317	7.30406e-05
GSE5099 hthgu133a.txt	all_genes_result	GSE113889 Th17 vs Th0.txt	all_genes_result	Monocyte_Macrophage_differentiation	Naive_to_Th17_differentiation	0	4180	0	15834	20014	4180	NA	NA	NA
GSE5099 hthgu133a.txt	all_genes_result	GSE118974 Th17 vs Th0.txt	all_genes_result	Monocyte_Macrophage_differentiation	Naive_to_Th17_differentiation	2103	2220	7401	7471	19195	4323	1	0.956241	0.201
GSE5099 hthgu133a.txt	all_genes_result	GSE140443 Th17 vs Th0 KO.txt	all_genes_result	Monocyte_Macrophage_differentiation	Naive_to_Th17_differentiation	1862	2013	7022	6960	17857	3875	1	0.916825	0.017389
GSE5099 hthgu133a.txt	all_genes_result	GSE140443 Th17 vs Th0 WT.txt	all_genes_result	Monocyte_Macrophage_differentiation	Naive_to_Th17_differentiation	1914	1961	7145	6837	17857	3875	1	0.93398	0.0614653
GSE5099 hthgu133a.txt	all_genes_result	GSE110446 ADCC.txt	all_genes_result	Monocyte_Macrophage_differentiation	NK_IL12	1758	2517	7583	8434	20292	4275	1	0.776847	3.93961e-13
GSE5099 hthgu133a.txt	all_genes_result	GSE110446 Cytokine.txt	all_genes_result	Monocyte_Macrophage_differentiation	NK_IL12	1478	2797	7418	8599	20292	4275	1	0.612572	1.4234e-43
GSE5099 hthgu133a.txt	all_genes_result	GSE110446 K562.txt	all_genes_result	Monocyte_Macrophage_differentiation	NK_IL12	1693	2582	7749	8268	20292	4275	1	0.699627	1.2293e-24
GSE5099 hthgu133a.txt	all_genes_result	GSE24791 ILmix NK.txt	all_genes_result	Monocyte_Macrophage_differentiation	NK_IL12	1621	2682	7744	8265	20312	4303	1	0.645083	3.40392e-36
GSE5099 hthgu133a.txt	all_genes_result	GSE63038 FcR and IgG.txt	all_genes_result	Monocyte_Macrophage_differentiation	NK_IL12	1494	2678	7129	8708	20009	4172	1	0.68146	7.02994e-27
GSE5099 hthgu133a.txt	all_genes_result	GSE63038 IL12 and IgG.txt	all_genes_result	Monocyte_Macrophage_differentiation	NK_IL12	1502	2670	7064	8773	20009	4172	1	0.69866	1.05175e-23
GSE5099 hthgu133a.txt	all_genes_result	GSE63038 IL12 only.txt	all_genes_result	Monocyte_Macrophage_differentiation	NK_IL12	1537	2635	7561	8276	20009	4172	1	0.638482	1.23451e-36
GSE5099 hthgu133a.txt	all_genes_result	GSE22248 LPS(1 dose).txt	all_genes_result	Monocyte_Macrophage_differentiation	PBMC_LPS	1264	2442	6361	7165	17232	3706	1	0.583056	1.87656e-45
GSE5099 hthgu133a.txt	all_genes_result	GSE22248 LPS(2 doses).txt	all_genes_result	Monocyte_Macrophage_differentiation	PBMC_LPS	1620	2086	6577	6949	17232	3706	1	0.820543	1.09548e-07
GSE5099 hthgu133a.txt	all_genes_result	GSE87290 PBMC high.txt	all_genes_result	Monocyte_Macrophage_differentiation	PBMC_LPS	1531	2756	7381	8544	20212	4287	1	0.643065	4.88971e-36
GSE5099 hthgu133a.txt	all_genes_result	GSE87290 PBMC low.txt	all_genes_result	Monocyte_Macrophage_differentiation	PBMC_LPS	1622	2665	7438	8487	20212	4287	1	0.694484	2.22464e-25
GSE5099 hthgu133a.txt	all_genes_result	GSE9916 LPS+Heatshock.txt	all_genes_result	Monocyte_Macrophage_differentiation	PBMC_LPS	1726	2562	7739	8539	20566	4288	1	0.743348	1.4453e-17
GSE5099 hthgu133a.txt	all_genes_result	GSE9916 LPS only.txt	all_genes_result	Monocyte_Macrophage_differentiation	PBMC_LPS	1501	2787	7614	8664	20566	4288	1	0.612863	5.8136e-44
GSE5099 hthgu133a.txt	all_genes_result	GSE29797 CD4deficency.txt	all_genes_result	Monocyte_Macrophage_differentiation	Tcell_activation	1466	2304	6498	6966	17234	3770	1	0.682132	1.39906e-24
GSE5099 hthgu133a.txt	all_genes_result	GSE29797 CD4WT.txt	all_genes_result	Monocyte_Macrophage_differentiation	Tcell_activation	1527	2243	6438	7026	17234	3770	1	0.74298	1.57055e-15
GSE5099 hthgu133a.txt	all_genes_result	GSE60235 CD3+IFNb.txt	all_genes_result	Monocyte_Macrophage_differentiation	Tcell_activation	1550	2748	7703	8332	20333	4298	1	0.610126	4.42061e-45
GSE5099 hthgu133a.txt	all_genes_result	GSE60235 CD3+Th17.txt	all_genes_result	Monocyte_Macrophage_differentiation	Tcell_activation	2083	2215	7780	8255	20333	4298	1	0.997822	0.958887
GSE5099 hthgu133a.txt	all_genes_result	GSE60235 CD3.txt	all_genes_result	Monocyte_Macrophage_differentiation	Tcell_activation	1430	2868	7563	8472	20333	4298	1	0.558554	1.13597e-60
GSE5099 hthgu133a.txt	all_genes_result	GSE73213 overall time.txt	all_genes_result	Monocyte_Macrophage_differentiation	Tcell_activation	1990	2277	7312	7405	18984	4267	1	0.885079	0.000472519
GSE5099 hthgu133a.txt	all_genes_result	GSE73213 post 120h.txt	all_genes_result	Monocyte_Macrophage_differentiation	Tcell_activation	2307	1960	7409	7308	18984	4267	1	1.16098	1.87725e-05
GSE5099 hthgu133a.txt	all_genes_result	GSE73213 post 24h.txt	all_genes_result	Monocyte_Macrophage_differentiation	Tcell_activation	2364	1903	7572	7145	18984	4267	1	1.17218	5.52215e-06
GSE5099 hthgu133a.txt	all_genes_result	GSE73213 post 336h.txt	all_genes_result	Monocyte_Macrophage_differentiation	Tcell_activation	2215	2052	7289	7428	18984	4267	1	1.10001	0.00633539
GSE5099 hthgu133a.txt	all_genes_result	GSE112899 ctrlxFvFvM.txt	significant_genes_only	Monocyte_Macrophage_differentiation	Tcell_activation	81	448	434	545	1508	529	1	0.22726	9.90528e-32
GSE5099 hthgu133a.txt	all_genes_result	GSE112899 ctrlxFvFvR.txt	significant_genes_only	Monocyte_Macrophage_differentiation	Tcell_activation	166	481	683	806	2136	647	1	0.407431	5.46677e-19
GSE5099 hthgu133a.txt	all_genes_result	GSE112899 ctrlxOKT3.txt	significant_genes_only	Monocyte_Macrophage_differentiation	Tcell_activation	529	1311	1973	2458	6271	1840	1	0.502749	6.03e-32
GSE5099 hthgu133a.txt	all_genes_result	GSE17721 Cpg.txt	all_genes_result	Monocyte_Macrophage_differentiation	tolerogenic_Dendritic_cells	1347	2052	5088	5549	14036	3399	1	0.715932	5.68189e-17
GSE5099 hthgu133a.txt	all_genes_result	GSE17721 Grd.txt	all_genes_result	Monocyte_Macrophage_differentiation	tolerogenic_Dendritic_cells	1257	2142	5035	5602	14036	3399	1	0.652945	2.54179e-26
GSE5099 hthgu133a.txt	all_genes_result	GSE17721 LPS.txt	all_genes_result	Monocyte_Macrophage_differentiation	tolerogenic_Dendritic_cells	1394	2005	5174	5463	14036	3399	1	0.734118	8.10408e-15
GSE5099 hthgu133a.txt	all_genes_result	GSE17721 PAM.txt	all_genes_result	Monocyte_Macrophage_differentiation	tolerogenic_Dendritic_cells	1309	2090	4979	5658	14036	3399	1	0.71175	2.1062e-17
GSE5099 hthgu133a.txt	all_genes_result	GSE17721 Pic.txt	all_genes_result	Monocyte_Macrophage_differentiation	tolerogenic_Dendritic_cells	1473	1926	5176	5461	14036	3399	1	0.806924	6.36801e-08
GSE5099 hthgu133a.txt	all_genes_result	tolerogenicity lumc ANOVA.txt	all_genes_result	Monocyte_Macrophage_differentiation	tolerogenic_Dendritic_cells	2482	1470	5456	4775	14183	3952	1	1.47764	1.37554e-24
GSE5099 hthgu133a.txt	all_genes_result	GSE18921 IL10IL6.txt	no_significant_genes_result	Monocyte_Macrophage_differentiation	tolerogenic_Dendritic_cells	1217	1087	4153	4050	10507	2304	1	1.09182	0.0658194
GSE5099 hthgu133a.txt	all_genes_result	GSE18921 IL10TGF.txt	no_significant_genes_result	Monocyte_Macrophage_differentiation	tolerogenic_Dendritic_cells	1205	1099	4101	4102	10507	2304	1	1.09671	0.0531583
GSE5099 hthgu133a.txt	all_genes_result	GSE18921 IL10.txt	no_significant_genes_result	Monocyte_Macrophage_differentiation	tolerogenic_Dendritic_cells	1202	1102	4198	4005	10507	2304	1	1.04061	0.409066
GSE5099 hthgu133b.txt	all_genes_result	GSE111475 CD40IFN.txt	all_genes_result	Monocyte_Macrophage_differentiation	Bcell_activation	604	858	6044	5636	13142	1462	1	0.65647	5.92737e-14
GSE5099 hthgu133b.txt	all_genes_result	GSE111475 CD40IL21.txt	all_genes_result	Monocyte_Macrophage_differentiation	Bcell_activation	622	840	6141	5539	13142	1462	1	0.667916	4.7738e-13
GSE5099 hthgu133b.txt	all_genes_result	GSE111475 CD40.txt	all_genes_result	Monocyte_Macrophage_differentiation	Bcell_activation	612	850	6034	5646	13142	1462	1	0.673729	1.64155e-12
GSE5099 hthgu133b.txt	all_genes_result	GSE116999 healthy.txt	all_genes_result	Monocyte_Macrophage_differentiation	Bcell_activation	772	820	6194	6611	14397	1592	1	1.00485	0.936432
GSE5099 hthgu133b.txt	all_genes_result	GSE116999 patients.txt	all_genes_result	Monocyte_Macrophage_differentiation	Bcell_activation	818	774	6573	6232	14397	1592	1	1.00202	0.978795
GSE5099 hthgu133b.txt	all_genes_result	GSE42158 healthy.txt	all_genes_result	Monocyte_Macrophage_differentiation	Bcell_activation	358	428	3410	3038	7234	786	1	0.745236	0.000112817
GSE5099 hthgu133b.txt	all_genes_result	GSE42158 patients.txt	all_genes_result	Monocyte_Macrophage_differentiation	Bcell_activation	584	641	4731	4938	10894	1225	1	0.950926	0.412855
GSE5099 hthgu133b.txt	all_genes_result	GSE51587 patients.txt	no_significant_genes_result	Monocyte_Macrophage_differentiation	Bcell_activation	787	822	6286	6593	14488	1609	1	1.00418	0.957815
GSE5099 hthgu133b.txt	all_genes_result	GSE54017 healthy.txt	no_significant_genes_result	Monocyte_Macrophage_differentiation	Bcell_activation	790	819	6373	6506	14488	1609	1	0.98472	0.771234
GSE5099 hthgu133b.txt	all_genes_result	GSE111789 120min.txt	all_genes_result	Monocyte_Macrophage_differentiation	Eosinophils_cytokine_response	653	753	4614	4718	10738	1406	1	0.886755	0.0367416
GSE5099 hthgu133b.txt	all_genes_result	GSE111789 30min.txt	all_genes_result	Monocyte_Macrophage_differentiation	Eosinophils_cytokine_response	828	629	5029	4610	11096	1457	1	1.20668	0.000983451
GSE5099 hthgu133b.txt	all_genes_result	GSE111789 60min.txt	all_genes_result	Monocyte_Macrophage_differentiation	Eosinophils_cytokine_response	698	658	4503	4494	10353	1356	1	1.05869	0.336423
GSE5099 hthgu133b.txt	all_genes_result	GSE112010 CMP expression.txt	all_genes_result	Monocyte_Macrophage_differentiation	Eosinophils_cytokine_response	427	502	3528	3591	8048	929	1	0.865803	0.0396037
GSE5099 hthgu133b.txt	all_genes_result	GSE112010 EoP expression.txt	all_genes_result	Monocyte_Macrophage_differentiation	Eosinophils_cytokine_response	434	495	3395	3724	8048	929	1	0.961727	0.600384
GSE5099 hthgu133b.txt	all_genes_result	GSE112010 GMP expression.txt	all_genes_result	Monocyte_Macrophage_differentiation	Eosinophils_cytokine_response	422	507	3512	3607	8048	929	1	0.85488	0.0255513
GSE5099 hthgu133b.txt	all_genes_result	GSE128027 GMSCF.txt	all_genes_result	Monocyte_Macrophage_differentiation	Eosinophils_cytokine_response	570	957	4946	5563	12036	1527	1	0.669938	8.04906e-13
GSE5099 hthgu133b.txt	all_genes_result	GSE128027 IL3.txt	all_genes_result	Monocyte_Macrophage_differentiation	Eosinophils_cytokine_response	537	1009	5003	5702	12251	1546	1	0.606597	3.9919e-19
GSE5099 hthgu133b.txt	all_genes_result	GSE128027 IL5.txt	all_genes_result	Monocyte_Macrophage_differentiation	Eosinophils_cytokine_response	626	901	4979	5530	12036	1527	1	0.77169	3.00537e-06
GSE5099 hthgu133b.txt	all_genes_result	GSE5099 hthgu133a.txt	all_genes_result	Monocyte_Macrophage_differentiation	Monocyte_Macrophage_differentiation	721	93	4033	2589	7436	814	1	4.97597	4.71312e-63
GSE5099 hthgu133b.txt	all_genes_result	GSE5099 M1.txt	all_genes_result	Monocyte_Macrophage_differentiation	Monocyte_Macrophage_differentiation	501	313	3405	3217	7436	814	1	1.51217	4.31577e-08
GSE5099 hthgu133b.txt	all_genes_result	GSE5099 M2.txt	all_genes_result	Monocyte_Macrophage_differentiation	Monocyte_Macrophage_differentiation	690	124	4017	2605	7436	814	1	3.60793	4.39719e-46
GSE5099 hthgu133b.txt	all_genes_result	GSE8286.txt	all_genes_result	Monocyte_Macrophage_differentiation	Monocyte_Macrophage_differentiation	440	374	3588	3034	7436	814	1	0.99482	0.970271
GSE5099 hthgu133b.txt	all_genes_result	GSE104152 iTreg vs Th0.txt	all_genes_result	Monocyte_Macrophage_differentiation	Naive_to_Th17_differentiation	628	607	3933	3764	8932	1235	1	0.99014	0.878195
GSE5099 hthgu133b.txt	all_genes_result	GSE104152 Th17 vs Th0.txt	all_genes_result	Monocyte_Macrophage_differentiation	Naive_to_Th17_differentiation	621	614	3759	3930	8924	1235	1	1.05743	0.373938
GSE5099 hthgu133b.txt	all_genes_result	GSE113889 Th17 vs Th0.txt	all_genes_result	Monocyte_Macrophage_differentiation	Naive_to_Th17_differentiation	0	1575	0	12867	14442	1575	NA	NA	NA
GSE5099 hthgu133b.txt	all_genes_result	GSE118974 Th17 vs Th0.txt	all_genes_result	Monocyte_Macrophage_differentiation	Naive_to_Th17_differentiation	781	911	6357	6563	14612	1692	1	0.885089	0.0186177
GSE5099 hthgu133b.txt	all_genes_result	GSE140443 Th17 vs Th0 KO.txt	all_genes_result	Monocyte_Macrophage_differentiation	Naive_to_Th17_differentiation	668	726	5106	5389	11889	1394	1	0.971103	0.627819
GSE5099 hthgu133b.txt	all_genes_result	GSE140443 Th17 vs Th0 WT.txt	all_genes_result	Monocyte_Macrophage_differentiation	Naive_to_Th17_differentiation	714	680	5336	5159	11889	1394	1	1.01517	0.79754
GSE5099 hthgu133b.txt	all_genes_result	GSE110446 ADCC.txt	all_genes_result	Monocyte_Macrophage_differentiation	NK_IL12	662	973	5740	7644	15019	1635	1	0.906086	0.0675758
GSE5099 hthgu133b.txt	all_genes_result	GSE110446 Cytokine.txt	all_genes_result	Monocyte_Macrophage_differentiation	NK_IL12	592	1043	5998	7386	15019	1635	1	0.698959	2.69802e-11
GSE5099 hthgu133b.txt	all_genes_result	GSE110446 K562.txt	all_genes_result	Monocyte_Macrophage_differentiation	NK_IL12	668	967	6083	7301	15019	1635	1	0.829126	0.00041671
GSE5099 hthgu133b.txt	all_genes_result	GSE24791 ILmix NK.txt	all_genes_result	Monocyte_Macrophage_differentiation	NK_IL12	594	1016	6555	6260	14425	1610	1	0.558363	2.28559e-27
GSE5099 hthgu133b.txt	all_genes_result	GSE63038 FcR and IgG.txt	all_genes_result	Monocyte_Macrophage_differentiation	NK_IL12	309	458	2979	3266	7012	767	1	0.739705	0.000106237
GSE5099 hthgu133b.txt	all_genes_result	GSE63038 IL12 and IgG.txt	all_genes_result	Monocyte_Macrophage_differentiation	NK_IL12	305	462	2937	3308	7012	767	1	0.743599	0.000143354
GSE5099 hthgu133b.txt	all_genes_result	GSE63038 IL12 only.txt	all_genes_result	Monocyte_Macrophage_differentiation	NK_IL12	287	480	3167	3078	7012	767	1	0.581164	3.53843e-12
GSE5099 hthgu133b.txt	all_genes_result	GSE22248 LPS(1 dose).txt	all_genes_result	Monocyte_Macrophage_differentiation	PBMC_LPS	454	730	4395	4799	10378	1184	1	0.679115	6.93507e-10
GSE5099 hthgu133b.txt	all_genes_result	GSE22248 LPS(2 doses).txt	all_genes_result	Monocyte_Macrophage_differentiation	PBMC_LPS	444	740	4515	4679	10378	1184	1	0.621827	3.95849e-14
GSE5099 hthgu133b.txt	all_genes_result	GSE87290 PBMC high.txt	all_genes_result	Monocyte_Macrophage_differentiation	PBMC_LPS	554	1049	5904	6827	14334	1603	1	0.61071	1.69414e-19
GSE5099 hthgu133b.txt	all_genes_result	GSE87290 PBMC low.txt	all_genes_result	Monocyte_Macrophage_differentiation	PBMC_LPS	559	1044	5884	6847	14334	1603	1	0.623096	4.81251e-18
GSE5099 hthgu133b.txt	all_genes_result	GSE9916 LPS+Heatshock.txt	all_genes_result	Monocyte_Macrophage_differentiation	PBMC_LPS	697	985	7141	7110	15933	1682	1	0.704562	1.58571e-11
GSE5099 hthgu133b.txt	all_genes_result	GSE9916 LPS only.txt	all_genes_result	Monocyte_Macrophage_differentiation	PBMC_LPS	591	1091	6892	7359	15933	1682	1	0.578434	4.2068e-25
GSE5099 hthgu133b.txt	all_genes_result	GSE29797 CD4deficency.txt	all_genes_result	Monocyte_Macrophage_differentiation	Tcell_activation	584	749	4811	5090	11234	1333	1	0.824939	0.0010709
GSE5099 hthgu133b.txt	all_genes_result	GSE29797 CD4WT.txt	all_genes_result	Monocyte_Macrophage_differentiation	Tcell_activation	566	767	4696	5205	11234	1333	1	0.817941	0.00069176
GSE5099 hthgu133b.txt	all_genes_result	GSE60235 CD3+IFNb.txt	all_genes_result	Monocyte_Macrophage_differentiation	Tcell_activation	595	1010	6287	6563	14455	1605	1	0.614996	2.00139e-19
GSE5099 hthgu133b.txt	all_genes_result	GSE60235 CD3+Th17.txt	all_genes_result	Monocyte_Macrophage_differentiation	Tcell_activation	802	803	5926	6924	14455	1605	1	1.16694	0.00381048
GSE5099 hthgu133b.txt	all_genes_result	GSE60235 CD3.txt	all_genes_result	Monocyte_Macrophage_differentiation	Tcell_activation	577	1028	6445	6405	14455	1605	1	0.557828	3.35537e-27
GSE5099 hthgu133b.txt	all_genes_result	GSE73213 overall time.txt	all_genes_result	Monocyte_Macrophage_differentiation	Tcell_activation	713	898	5915	6229	13755	1611	1	0.836148	0.00082464
GSE5099 hthgu133b.txt	all_genes_result	GSE73213 post 120h.txt	all_genes_result	Monocyte_Macrophage_differentiation	Tcell_activation	886	725	6173	5971	13755	1611	1	1.18206	0.00174328
GSE5099 hthgu133b.txt	all_genes_result	GSE73213 post 24h.txt	all_genes_result	Monocyte_Macrophage_differentiation	Tcell_activation	955	656	6184	5960	13755	1611	1	1.40302	2.55679e-10
GSE5099 hthgu133b.txt	all_genes_result	GSE73213 post 336h.txt	all_genes_result	Monocyte_Macrophage_differentiation	Tcell_activation	953	658	6065	6079	13755	1611	1	1.45162	3.38259e-12
GSE5099 hthgu133b.txt	all_genes_result	GSE112899 ctrlxFvFvM.txt	significant_genes_only	Monocyte_Macrophage_differentiation	Tcell_activation	19	155	248	390	812	174	1	0.193099	1.21038e-13
GSE5099 hthgu133b.txt	all_genes_result	GSE112899 ctrlxFvFvR.txt	significant_genes_only	Monocyte_Macrophage_differentiation	Tcell_activation	67	178	443	583	1271	245	1	0.495622	4.49174e-06
GSE5099 hthgu133b.txt	all_genes_result	GSE112899 ctrlxOKT3.txt	significant_genes_only	Monocyte_Macrophage_differentiation	Tcell_activation	161	477	1524	1890	4052	638	1	0.418669	1.26074e-20
GSE5099 hthgu133b.txt	all_genes_result	GSE17721 Cpg.txt	all_genes_result	Monocyte_Macrophage_differentiation	tolerogenic_Dendritic_cells	495	566	3225	3764	8050	1061	1	1.02073	0.766218
GSE5099 hthgu133b.txt	all_genes_result	GSE17721 Grd.txt	all_genes_result	Monocyte_Macrophage_differentiation	tolerogenic_Dendritic_cells	476	585	3214	3775	8050	1061	1	0.955694	0.508489
GSE5099 hthgu133b.txt	all_genes_result	GSE17721 LPS.txt	all_genes_result	Monocyte_Macrophage_differentiation	tolerogenic_Dendritic_cells	494	567	3222	3767	8050	1061	1	1.01863	0.791536
GSE5099 hthgu133b.txt	all_genes_result	GSE17721 PAM.txt	all_genes_result	Monocyte_Macrophage_differentiation	tolerogenic_Dendritic_cells	498	563	3120	3869	8050	1061	1	1.09688	0.164323
GSE5099 hthgu133b.txt	all_genes_result	GSE17721 Pic.txt	all_genes_result	Monocyte_Macrophage_differentiation	tolerogenic_Dendritic_cells	505	556	3258	3731	8050	1061	1	1.04015	0.55248
GSE5099 hthgu133b.txt	all_genes_result	tolerogenicity lumc ANOVA.txt	all_genes_result	Monocyte_Macrophage_differentiation	tolerogenic_Dendritic_cells	787	639	4119	4012	9557	1426	1	1.19959	0.00173827
GSE5099 hthgu133b.txt	all_genes_result	GSE18921 IL10IL6.txt	no_significant_genes_result	Monocyte_Macrophage_differentiation	tolerogenic_Dendritic_cells	235	219	1731	1642	3827	454	1	1.01789	0.880791
GSE5099 hthgu133b.txt	all_genes_result	GSE18921 IL10TGF.txt	no_significant_genes_result	Monocyte_Macrophage_differentiation	tolerogenic_Dendritic_cells	259	195	1683	1690	3827	454	1	1.33362	0.00436153
GSE5099 hthgu133b.txt	all_genes_result	GSE18921 IL10.txt	no_significant_genes_result	Monocyte_Macrophage_differentiation	tolerogenic_Dendritic_cells	239	215	1672	1701	3827	454	1	1.13087	0.230289
GSE5099 M1.txt	all_genes_result	GSE111475 CD40IFN.txt	all_genes_result	Monocyte_Macrophage_differentiation	Bcell_activation	3087	2805	6028	7543	19463	5892	1	1.37708	1.43273e-24
GSE5099 M1.txt	all_genes_result	GSE111475 CD40IL21.txt	all_genes_result	Monocyte_Macrophage_differentiation	Bcell_activation	2989	2903	5725	7846	19463	5892	1	1.41103	4.22582e-28
GSE5099 M1.txt	all_genes_result	GSE111475 CD40.txt	all_genes_result	Monocyte_Macrophage_differentiation	Bcell_activation	2858	3034	5773	7798	19463	5892	1	1.27238	1.57143e-14
GSE5099 M1.txt	all_genes_result	GSE116999 healthy.txt	all_genes_result	Monocyte_Macrophage_differentiation	Bcell_activation	3350	2829	7522	6611	20312	6179	1	1.04076	0.193766
GSE5099 M1.txt	all_genes_result	GSE116999 patients.txt	all_genes_result	Monocyte_Macrophage_differentiation	Bcell_activation	2719	3460	6282	7851	20312	6179	1	0.982108	0.559703
GSE5099 M1.txt	all_genes_result	GSE42158 healthy.txt	all_genes_result	Monocyte_Macrophage_differentiation	Bcell_activation	3155	3004	6117	8272	20548	6159	1	1.42022	1.85236e-30
GSE5099 M1.txt	all_genes_result	GSE42158 patients.txt	all_genes_result	Monocyte_Macrophage_differentiation	Bcell_activation	2864	2496	6301	6024	17685	5360	1	1.09699	0.00486024
GSE5099 M1.txt	all_genes_result	GSE51587 patients.txt	no_significant_genes_result	Monocyte_Macrophage_differentiation	Bcell_activation	3066	3100	6812	7377	20355	6166	1	1.07105	0.0248865
GSE5099 M1.txt	all_genes_result	GSE54017 healthy.txt	no_significant_genes_result	Monocyte_Macrophage_differentiation	Bcell_activation	2618	3548	6070	8119	20355	6166	1	0.98696	0.677188
GSE5099 M1.txt	all_genes_result	GSE111789 120min.txt	all_genes_result	Monocyte_Macrophage_differentiation	Eosinophils_cytokine_response	2578	2674	4782	4360	14394	5252	1	0.879029	0.000210067
GSE5099 M1.txt	all_genes_result	GSE111789 30min.txt	all_genes_result	Monocyte_Macrophage_differentiation	Eosinophils_cytokine_response	2622	2741	4670	4766	14799	5363	1	0.976244	0.483228
GSE5099 M1.txt	all_genes_result	GSE111789 60min.txt	all_genes_result	Monocyte_Macrophage_differentiation	Eosinophils_cytokine_response	2511	2613	4400	4423	13947	5124	1	0.965976	0.32536
GSE5099 M1.txt	all_genes_result	GSE112010 CMP expression.txt	all_genes_result	Monocyte_Macrophage_differentiation	Eosinophils_cytokine_response	2040	2020	4577	4752	13389	4060	1	1.04854	0.207823
GSE5099 M1.txt	all_genes_result	GSE112010 EoP expression.txt	all_genes_result	Monocyte_Macrophage_differentiation	Eosinophils_cytokine_response	2116	1944	4784	4545	13389	4060	1	1.03411	0.376684
GSE5099 M1.txt	all_genes_result	GSE112010 GMP expression.txt	all_genes_result	Monocyte_Macrophage_differentiation	Eosinophils_cytokine_response	2079	1981	4671	4658	13389	4060	1	1.04657	0.228878
GSE5099 M1.txt	all_genes_result	GSE128027 GMSCF.txt	all_genes_result	Monocyte_Macrophage_differentiation	Eosinophils_cytokine_response	2616	3036	4951	5698	16301	5652	1	0.991666	0.804541
GSE5099 M1.txt	all_genes_result	GSE128027 IL3.txt	all_genes_result	Monocyte_Macrophage_differentiation	Eosinophils_cytokine_response	2693	3006	4976	5935	16610	5699	1	1.06852	0.0437828
GSE5099 M1.txt	all_genes_result	GSE128027 IL5.txt	all_genes_result	Monocyte_Macrophage_differentiation	Eosinophils_cytokine_response	2636	3016	5111	5538	16301	5652	1	0.946998	0.0994352
GSE5099 M1.txt	all_genes_result	GSE5099 hthgu133a.txt	all_genes_result	Monocyte_Macrophage_differentiation	Monocyte_Macrophage_differentiation	4101	2229	8297	6499	21126	6330	1	1.4411	2.68674e-32
GSE5099 M1.txt	all_genes_result	GSE5099 hthgu133b.txt	all_genes_result	Monocyte_Macrophage_differentiation	Monocyte_Macrophage_differentiation	1500	928	2571	2710	7709	2428	1	1.70362	7.49399e-27
GSE5099 M1.txt	all_genes_result	GSE5099 M2.txt	all_genes_result	Monocyte_Macrophage_differentiation	Monocyte_Macrophage_differentiation	4167	2163	7713	7083	21126	6330	1	1.76906	1.63395e-76
GSE5099 M1.txt	all_genes_result	GSE8286.txt	all_genes_result	Monocyte_Macrophage_differentiation	Monocyte_Macrophage_differentiation	3214	3116	6031	8765	21126	6330	1	1.49896	6.16685e-41
GSE5099 M1.txt	all_genes_result	GSE104152 iTreg vs Th0.txt	all_genes_result	Monocyte_Macrophage_differentiation	Naive_to_Th17_differentiation	2395	2372	4217	4138	13122	4767	1	0.990781	0.79943
GSE5099 M1.txt	all_genes_result	GSE104152 Th17 vs Th0.txt	all_genes_result	Monocyte_Macrophage_differentiation	Naive_to_Th17_differentiation	2322	2440	4299	4079	13140	4762	1	0.902947	0.00518898
GSE5099 M1.txt	all_genes_result	GSE113889 Th17 vs Th0.txt	all_genes_result	Monocyte_Macrophage_differentiation	Naive_to_Th17_differentiation	0	6001	0	14013	20014	6001	NA	NA	NA
GSE5099 M1.txt	all_genes_result	GSE118974 Th17 vs Th0.txt	all_genes_result	Monocyte_Macrophage_differentiation	Naive_to_Th17_differentiation	3477	2680	6811	6227	19195	6157	1	1.18613	4.0418e-08
GSE5099 M1.txt	all_genes_result	GSE140443 Th17 vs Th0 KO.txt	all_genes_result	Monocyte_Macrophage_differentiation	Naive_to_Th17_differentiation	2980	2542	6433	5902	17857	5522	1	1.07552	0.0252424
GSE5099 M1.txt	all_genes_result	GSE140443 Th17 vs Th0 WT.txt	all_genes_result	Monocyte_Macrophage_differentiation	Naive_to_Th17_differentiation	2861	2661	6185	6150	17857	5522	1	1.06905	0.0397413
GSE5099 M1.txt	all_genes_result	GSE110446 ADCC.txt	all_genes_result	Monocyte_Macrophage_differentiation	NK_IL12	3313	2809	8257	5913	20292	6122	1	0.84462	4.5138e-08
GSE5099 M1.txt	all_genes_result	GSE110446 Cytokine.txt	all_genes_result	Monocyte_Macrophage_differentiation	NK_IL12	3295	2827	7366	6804	20292	6122	1	1.0766	0.0162059
GSE5099 M1.txt	all_genes_result	GSE110446 K562.txt	all_genes_result	Monocyte_Macrophage_differentiation	NK_IL12	3436	2686	7957	6213	20292	6122	1	0.998847	0.975412
GSE5099 M1.txt	all_genes_result	GSE24791 ILmix NK.txt	all_genes_result	Monocyte_Macrophage_differentiation	NK_IL12	3203	2956	5968	8185	20312	6159	1	1.48601	3.0945e-38
GSE5099 M1.txt	all_genes_result	GSE63038 FcR and IgG.txt	all_genes_result	Monocyte_Macrophage_differentiation	NK_IL12	3482	2533	7181	6813	20009	6015	1	1.30418	1.24075e-17
GSE5099 M1.txt	all_genes_result	GSE63038 IL12 and IgG.txt	all_genes_result	Monocyte_Macrophage_differentiation	NK_IL12	3517	2498	7513	6481	20009	6015	1	1.21452	4.58849e-10
GSE5099 M1.txt	all_genes_result	GSE63038 IL12 only.txt	all_genes_result	Monocyte_Macrophage_differentiation	NK_IL12	3375	2640	6303	7691	20009	6015	1	1.55986	8.29035e-47
GSE5099 M1.txt	all_genes_result	GSE22248 LPS(1 dose).txt	all_genes_result	Monocyte_Macrophage_differentiation	PBMC_LPS	3335	1927	6125	5845	17232	5262	1	1.65148	3.17575e-50
GSE5099 M1.txt	all_genes_result	GSE22248 LPS(2 doses).txt	all_genes_result	Monocyte_Macrophage_differentiation	PBMC_LPS	3061	2201	6285	5685	17232	5262	1	1.25794	6.1987e-12
GSE5099 M1.txt	all_genes_result	GSE87290 PBMC high.txt	all_genes_result	Monocyte_Macrophage_differentiation	PBMC_LPS	2954	3187	6859	7212	20212	6141	1	0.974587	0.408677
GSE5099 M1.txt	all_genes_result	GSE87290 PBMC low.txt	all_genes_result	Monocyte_Macrophage_differentiation	PBMC_LPS	2902	3239	6755	7316	20212	6141	1	0.970357	0.327232
GSE5099 M1.txt	all_genes_result	GSE9916 LPS+Heatshock.txt	all_genes_result	Monocyte_Macrophage_differentiation	PBMC_LPS	3445	2741	7011	7369	20566	6186	1	1.32099	6.92029e-20
GSE5099 M1.txt	all_genes_result	GSE9916 LPS only.txt	all_genes_result	Monocyte_Macrophage_differentiation	PBMC_LPS	3396	2790	7252	7128	20566	6186	1	1.19638	4.24974e-09
GSE5099 M1.txt	all_genes_result	GSE29797 CD4deficency.txt	all_genes_result	Monocyte_Macrophage_differentiation	Tcell_activation	2713	2651	5811	6059	17234	5364	1	1.06704	0.0502342
GSE5099 M1.txt	all_genes_result	GSE29797 CD4WT.txt	all_genes_result	Monocyte_Macrophage_differentiation	Tcell_activation	2674	2690	5709	6161	17234	5364	1	1.07274	0.0337421
GSE5099 M1.txt	all_genes_result	GSE60235 CD3+IFNb.txt	all_genes_result	Monocyte_Macrophage_differentiation	Tcell_activation	3650	2511	6732	7440	20333	6161	1	1.60641	1.10224e-53
GSE5099 M1.txt	all_genes_result	GSE60235 CD3+Th17.txt	all_genes_result	Monocyte_Macrophage_differentiation	Tcell_activation	3034	3127	8198	5974	20333	6161	1	0.707069	1.25094e-29
GSE5099 M1.txt	all_genes_result	GSE60235 CD3.txt	all_genes_result	Monocyte_Macrophage_differentiation	Tcell_activation	3214	2947	5952	8220	20333	6161	1	1.5061	8.77213e-41
GSE5099 M1.txt	all_genes_result	GSE73213 overall time.txt	all_genes_result	Monocyte_Macrophage_differentiation	Tcell_activation	3112	2975	6445	6452	18984	6087	1	1.04721	0.139603
GSE5099 M1.txt	all_genes_result	GSE73213 post 120h.txt	all_genes_result	Monocyte_Macrophage_differentiation	Tcell_activation	3058	3029	6539	6358	18984	6087	1	0.981626	0.55457
GSE5099 M1.txt	all_genes_result	GSE73213 post 24h.txt	all_genes_result	Monocyte_Macrophage_differentiation	Tcell_activation	3073	3014	6816	6081	18984	6087	1	0.909635	0.00240432
GSE5099 M1.txt	all_genes_result	GSE73213 post 336h.txt	all_genes_result	Monocyte_Macrophage_differentiation	Tcell_activation	2906	3181	6503	6394	18984	6087	1	0.898243	0.000588066
GSE5099 M1.txt	all_genes_result	GSE112899 ctrlxFvFvM.txt	significant_genes_only	Monocyte_Macrophage_differentiation	Tcell_activation	355	185	544	424	1508	540	1	1.49521	0.000301895
GSE5099 M1.txt	all_genes_result	GSE112899 ctrlxFvFvR.txt	significant_genes_only	Monocyte_Macrophage_differentiation	Tcell_activation	496	232	767	641	2136	728	1	1.78621	1.08939e-09
GSE5099 M1.txt	all_genes_result	GSE112899 ctrlxOKT3.txt	significant_genes_only	Monocyte_Macrophage_differentiation	Tcell_activation	1470	786	2089	1926	6271	2256	1	1.72412	4.99935e-24
GSE5099 M1.txt	all_genes_result	GSE17721 Cpg.txt	all_genes_result	Monocyte_Macrophage_differentiation	tolerogenic_Dendritic_cells	2962	1814	5422	3838	14036	4776	1	1.15581	7.49927e-05
GSE5099 M1.txt	all_genes_result	GSE17721 Grd.txt	all_genes_result	Monocyte_Macrophage_differentiation	tolerogenic_Dendritic_cells	2847	1929	5278	3982	14036	4776	1	1.11348	0.0030877
GSE5099 M1.txt	all_genes_result	GSE17721 LPS.txt	all_genes_result	Monocyte_Macrophage_differentiation	tolerogenic_Dendritic_cells	3042	1734	5435	3825	14036	4776	1	1.23462	9.53534e-09
GSE5099 M1.txt	all_genes_result	GSE17721 PAM.txt	all_genes_result	Monocyte_Macrophage_differentiation	tolerogenic_Dendritic_cells	2844	1932	5411	3849	14036	4776	1	1.04713	0.205249
GSE5099 M1.txt	all_genes_result	GSE17721 Pic.txt	all_genes_result	Monocyte_Macrophage_differentiation	tolerogenic_Dendritic_cells	3066	1710	5548	3712	14036	4776	1	1.19961	7.80007e-07
GSE5099 M1.txt	all_genes_result	tolerogenicity lumc ANOVA.txt	all_genes_result	Monocyte_Macrophage_differentiation	tolerogenic_Dendritic_cells	2524	3015	4384	4260	14183	5539	1	0.813486	2.29118e-09
GSE5099 M1.txt	all_genes_result	GSE18921 IL10IL6.txt	no_significant_genes_result	Monocyte_Macrophage_differentiation	tolerogenic_Dendritic_cells	1752	1481	3808	3466	10507	3233	1	1.07672	0.0825434
GSE5099 M1.txt	all_genes_result	GSE18921 IL10TGF.txt	no_significant_genes_result	Monocyte_Macrophage_differentiation	tolerogenic_Dendritic_cells	1697	1536	3851	3423	10507	3233	1	0.982026	0.672036
GSE5099 M1.txt	all_genes_result	GSE18921 IL10.txt	no_significant_genes_result	Monocyte_Macrophage_differentiation	tolerogenic_Dendritic_cells	1740	1493	3840	3434	10507	3233	1	1.04223	0.330054
GSE5099 M2.txt	all_genes_result	GSE111475 CD40IFN.txt	all_genes_result	Monocyte_Macrophage_differentiation	Bcell_activation	1665	2064	8232	7502	19463	3729	1	0.735169	3.65165e-17
GSE5099 M2.txt	all_genes_result	GSE111475 CD40IL21.txt	all_genes_result	Monocyte_Macrophage_differentiation	Bcell_activation	1604	2125	8476	7258	19463	3729	1	0.646381	8.71059e-33
GSE5099 M2.txt	all_genes_result	GSE111475 CD40.txt	all_genes_result	Monocyte_Macrophage_differentiation	Bcell_activation	1623	2106	8406	7328	19463	3729	1	0.671849	1.46353e-27
GSE5099 M2.txt	all_genes_result	GSE116999 healthy.txt	all_genes_result	Monocyte_Macrophage_differentiation	Bcell_activation	1922	1958	8001	8431	20312	3880	1	1.03438	0.344095
GSE5099 M2.txt	all_genes_result	GSE116999 patients.txt	all_genes_result	Monocyte_Macrophage_differentiation	Bcell_activation	1821	2059	8449	7983	20312	3880	1	0.835641	5.2367e-07
GSE5099 M2.txt	all_genes_result	GSE42158 healthy.txt	all_genes_result	Monocyte_Macrophage_differentiation	Bcell_activation	1876	1997	8910	7765	20548	3873	1	0.8187	2.23981e-08
GSE5099 M2.txt	all_genes_result	GSE42158 patients.txt	all_genes_result	Monocyte_Macrophage_differentiation	Bcell_activation	1700	1712	7187	7086	17685	3412	1	0.979033	0.58056
GSE5099 M2.txt	all_genes_result	GSE51587 patients.txt	no_significant_genes_result	Monocyte_Macrophage_differentiation	Bcell_activation	1840	2049	8271	8195	20355	3889	1	0.889753	0.00110198
GSE5099 M2.txt	all_genes_result	GSE54017 healthy.txt	no_significant_genes_result	Monocyte_Macrophage_differentiation	Bcell_activation	1858	2031	8625	7841	20355	3889	1	0.831675	2.51484e-07
GSE5099 M2.txt	all_genes_result	GSE111789 120min.txt	all_genes_result	Monocyte_Macrophage_differentiation	Eosinophils_cytokine_response	1741	1598	5424	5631	14394	3339	1	1.13105	0.00193055
GSE5099 M2.txt	all_genes_result	GSE111789 30min.txt	all_genes_result	Monocyte_Macrophage_differentiation	Eosinophils_cytokine_response	1699	1742	5810	5548	14799	3441	1	0.931352	0.070303
GSE5099 M2.txt	all_genes_result	GSE111789 60min.txt	all_genes_result	Monocyte_Macrophage_differentiation	Eosinophils_cytokine_response	1670	1567	5354	5356	13947	3237	1	1.0661	0.113069
GSE5099 M2.txt	all_genes_result	GSE112010 CMP expression.txt	all_genes_result	Monocyte_Macrophage_differentiation	Eosinophils_cytokine_response	1256	1343	5242	5548	13389	2599	1	0.989813	0.82697
GSE5099 M2.txt	all_genes_result	GSE112010 EoP expression.txt	all_genes_result	Monocyte_Macrophage_differentiation	Eosinophils_cytokine_response	1196	1403	5337	5453	13389	2599	1	0.870997	0.00164594
GSE5099 M2.txt	all_genes_result	GSE112010 GMP expression.txt	all_genes_result	Monocyte_Macrophage_differentiation	Eosinophils_cytokine_response	1302	1297	5317	5473	13389	2599	1	1.03332	0.457559
GSE5099 M2.txt	all_genes_result	GSE128027 GMSCF.txt	all_genes_result	Monocyte_Macrophage_differentiation	Eosinophils_cytokine_response	1405	2231	5770	6895	16301	3636	1	0.752566	1.21103e-13
GSE5099 M2.txt	all_genes_result	GSE128027 IL3.txt	all_genes_result	Monocyte_Macrophage_differentiation	Eosinophils_cytokine_response	1337	2334	5806	7133	16610	3671	1	0.703781	4.71436e-20
GSE5099 M2.txt	all_genes_result	GSE128027 IL5.txt	all_genes_result	Monocyte_Macrophage_differentiation	Eosinophils_cytokine_response	1450	2186	5903	6762	16301	3636	1	0.759853	5.71199e-13
GSE5099 M2.txt	all_genes_result	GSE5099 hthgu133a.txt	all_genes_result	Monocyte_Macrophage_differentiation	Monocyte_Macrophage_differentiation	3825	135	13463	3703	21126	3960	1	7.7931	6.34316e-207
GSE5099 M2.txt	all_genes_result	GSE5099 hthgu133b.txt	all_genes_result	Monocyte_Macrophage_differentiation	Monocyte_Macrophage_differentiation	1074	309	3761	2565	7709	1383	1	2.37008	6.05539e-39
GSE5099 M2.txt	all_genes_result	GSE5099 M1.txt	all_genes_result	Monocyte_Macrophage_differentiation	Monocyte_Macrophage_differentiation	2747	1213	9133	8033	21126	3960	1	1.99183	2.66545e-78
GSE5099 M2.txt	all_genes_result	GSE8286.txt	all_genes_result	Monocyte_Macrophage_differentiation	Monocyte_Macrophage_differentiation	2486	1474	10177	6989	21126	3960	1	1.15823	5.16781e-05
GSE5099 M2.txt	all_genes_result	GSE104152 iTreg vs Th0.txt	all_genes_result	Monocyte_Macrophage_differentiation	Naive_to_Th17_differentiation	1466	1550	4939	5167	13122	3016	1	0.989468	0.803341
GSE5099 M2.txt	all_genes_result	GSE104152 Th17 vs Th0.txt	all_genes_result	Monocyte_Macrophage_differentiation	Naive_to_Th17_differentiation	1531	1463	4860	5286	13140	2994	1	1.1382	0.00193269
GSE5099 M2.txt	all_genes_result	GSE113889 Th17 vs Th0.txt	all_genes_result	Monocyte_Macrophage_differentiation	Naive_to_Th17_differentiation	0	3766	0	16248	20014	3766	NA	NA	NA
GSE5099 M2.txt	all_genes_result	GSE118974 Th17 vs Th0.txt	all_genes_result	Monocyte_Macrophage_differentiation	Naive_to_Th17_differentiation	1898	2000	7530	7767	19195	3898	1	0.978866	0.553782
GSE5099 M2.txt	all_genes_result	GSE140443 Th17 vs Th0 KO.txt	all_genes_result	Monocyte_Macrophage_differentiation	Naive_to_Th17_differentiation	1704	1779	7092	7282	17857	3483	1	0.983501	0.664011
GSE5099 M2.txt	all_genes_result	GSE140443 Th17 vs Th0 WT.txt	all_genes_result	Monocyte_Macrophage_differentiation	Naive_to_Th17_differentiation	1762	1721	7301	7073	17857	3483	1	0.991851	0.83542
GSE5099 M2.txt	all_genes_result	GSE110446 ADCC.txt	all_genes_result	Monocyte_Macrophage_differentiation	NK_IL12	1601	2251	7402	9038	20292	3852	1	0.868445	9.94868e-05
GSE5099 M2.txt	all_genes_result	GSE110446 Cytokine.txt	all_genes_result	Monocyte_Macrophage_differentiation	NK_IL12	1441	2411	7557	8883	20292	3852	1	0.702566	4.07868e-22
GSE5099 M2.txt	all_genes_result	GSE110446 K562.txt	all_genes_result	Monocyte_Macrophage_differentiation	NK_IL12	1538	2314	7686	8754	20292	3852	1	0.757019	1.58316e-14
GSE5099 M2.txt	all_genes_result	GSE24791 ILmix NK.txt	all_genes_result	Monocyte_Macrophage_differentiation	NK_IL12	1541	2336	8238	8197	20312	3877	1	0.656412	1.80962e-31
GSE5099 M2.txt	all_genes_result	GSE63038 FcR and IgG.txt	all_genes_result	Monocyte_Macrophage_differentiation	NK_IL12	1406	2350	7540	8713	20009	3756	1	0.691392	1.65141e-23
GSE5099 M2.txt	all_genes_result	GSE63038 IL12 and IgG.txt	all_genes_result	Monocyte_Macrophage_differentiation	NK_IL12	1422	2334	7089	9164	20009	3756	1	0.787599	1.12805e-10
GSE5099 M2.txt	all_genes_result	GSE63038 IL12 only.txt	all_genes_result	Monocyte_Macrophage_differentiation	NK_IL12	1376	2380	8113	8140	20009	3756	1	0.580098	2.34655e-49
GSE5099 M2.txt	all_genes_result	GSE22248 LPS(1 dose).txt	all_genes_result	Monocyte_Macrophage_differentiation	PBMC_LPS	1248	2073	6597	7314	17232	3321	1	0.667478	9.05847e-25
GSE5099 M2.txt	all_genes_result	GSE22248 LPS(2 doses).txt	all_genes_result	Monocyte_Macrophage_differentiation	PBMC_LPS	1487	1834	6738	7173	17232	3321	1	0.863149	0.000150722
GSE5099 M2.txt	all_genes_result	GSE87290 PBMC high.txt	all_genes_result	Monocyte_Macrophage_differentiation	PBMC_LPS	1423	2453	7483	8853	20212	3876	1	0.686329	6.51832e-25
GSE5099 M2.txt	all_genes_result	GSE87290 PBMC low.txt	all_genes_result	Monocyte_Macrophage_differentiation	PBMC_LPS	1478	2398	7556	8780	20212	3876	1	0.716205	4.53606e-20
GSE5099 M2.txt	all_genes_result	GSE9916 LPS+Heatshock.txt	all_genes_result	Monocyte_Macrophage_differentiation	PBMC_LPS	1491	2381	7942	8752	20566	3872	1	0.690091	1.37701e-24
GSE5099 M2.txt	all_genes_result	GSE9916 LPS only.txt	all_genes_result	Monocyte_Macrophage_differentiation	PBMC_LPS	1344	2528	7463	9231	20566	3872	1	0.657611	3.66913e-30
GSE5099 M2.txt	all_genes_result	GSE29797 CD4deficency.txt	all_genes_result	Monocyte_Macrophage_differentiation	Tcell_activation	1290	2117	6728	7099	17234	3407	1	0.642977	7.01355e-30
GSE5099 M2.txt	all_genes_result	GSE29797 CD4WT.txt	all_genes_result	Monocyte_Macrophage_differentiation	Tcell_activation	1342	2065	6765	7062	17234	3407	1	0.678432	1.27849e-23
GSE5099 M2.txt	all_genes_result	GSE60235 CD3+IFNb.txt	all_genes_result	Monocyte_Macrophage_differentiation	Tcell_activation	1473	2413	8225	8222	20333	3886	1	0.610243	2.26017e-42
GSE5099 M2.txt	all_genes_result	GSE60235 CD3+Th17.txt	all_genes_result	Monocyte_Macrophage_differentiation	Tcell_activation	1804	2082	7424	9023	20333	3886	1	1.05306	0.151848
GSE5099 M2.txt	all_genes_result	GSE60235 CD3.txt	all_genes_result	Monocyte_Macrophage_differentiation	Tcell_activation	1378	2508	8280	8167	20333	3886	1	0.541967	1.76399e-63
GSE5099 M2.txt	all_genes_result	GSE73213 overall time.txt	all_genes_result	Monocyte_Macrophage_differentiation	Tcell_activation	1874	1984	7560	7566	18984	3858	1	0.945281	0.120875
GSE5099 M2.txt	all_genes_result	GSE73213 post 120h.txt	all_genes_result	Monocyte_Macrophage_differentiation	Tcell_activation	2061	1797	7527	7599	18984	3858	1	1.15787	4.9361e-05
GSE5099 M2.txt	all_genes_result	GSE73213 post 24h.txt	all_genes_result	Monocyte_Macrophage_differentiation	Tcell_activation	2085	1773	7585	7541	18984	3858	1	1.16914	1.61443e-05
GSE5099 M2.txt	all_genes_result	GSE73213 post 336h.txt	all_genes_result	Monocyte_Macrophage_differentiation	Tcell_activation	1961	1897	7443	7683	18984	3858	1	1.06704	0.0741442
GSE5099 M2.txt	all_genes_result	GSE112899 ctrlxFvFvM.txt	significant_genes_only	Monocyte_Macrophage_differentiation	Tcell_activation	104	353	423	628	1508	457	1	0.437627	2.63017e-11
GSE5099 M2.txt	all_genes_result	GSE112899 ctrlxFvFvR.txt	significant_genes_only	Monocyte_Macrophage_differentiation	Tcell_activation	190	358	717	871	2136	548	1	0.644854	1.98689e-05
GSE5099 M2.txt	all_genes_result	GSE112899 ctrlxOKT3.txt	significant_genes_only	Monocyte_Macrophage_differentiation	Tcell_activation	552	1132	2121	2466	6271	1684	1	0.567008	6.68484e-22
GSE5099 M2.txt	all_genes_result	GSE17721 Cpg.txt	all_genes_result	Monocyte_Macrophage_differentiation	tolerogenic_Dendritic_cells	1212	1809	4841	6174	14036	3021	1	0.854478	0.000174126
GSE5099 M2.txt	all_genes_result	GSE17721 Grd.txt	all_genes_result	Monocyte_Macrophage_differentiation	tolerogenic_Dendritic_cells	1136	1885	4852	6163	14036	3021	1	0.765505	2.04731e-10
GSE5099 M2.txt	all_genes_result	GSE17721 LPS.txt	all_genes_result	Monocyte_Macrophage_differentiation	tolerogenic_Dendritic_cells	1238	1783	4934	6081	14036	3021	1	0.855757	0.000180506
GSE5099 M2.txt	all_genes_result	GSE17721 PAM.txt	all_genes_result	Monocyte_Macrophage_differentiation	tolerogenic_Dendritic_cells	1192	1829	4828	6187	14036	3021	1	0.835183	1.73674e-05
GSE5099 M2.txt	all_genes_result	GSE17721 Pic.txt	all_genes_result	Monocyte_Macrophage_differentiation	tolerogenic_Dendritic_cells	1324	1697	4885	6130	14036	3021	1	0.979042	0.619754
GSE5099 M2.txt	all_genes_result	tolerogenicity lumc ANOVA.txt	all_genes_result	Monocyte_Macrophage_differentiation	tolerogenic_Dendritic_cells	2135	1438	5548	5062	14183	3573	1	1.3546	9.12952e-15
GSE5099 M2.txt	all_genes_result	GSE18921 IL10IL6.txt	no_significant_genes_result	Monocyte_Macrophage_differentiation	tolerogenic_Dendritic_cells	1057	1012	4218	4220	10507	2069	1	1.04498	0.377178
GSE5099 M2.txt	all_genes_result	GSE18921 IL10TGF.txt	no_significant_genes_result	Monocyte_Macrophage_differentiation	tolerogenic_Dendritic_cells	1111	958	4096	4342	10507	2069	1	1.22933	2.71196e-05
GSE5099 M2.txt	all_genes_result	GSE18921 IL10.txt	no_significant_genes_result	Monocyte_Macrophage_differentiation	tolerogenic_Dendritic_cells	1075	994	4304	4134	10507	2069	1	1.03878	0.446855
GSE8286.txt	all_genes_result	GSE111475 CD40IFN.txt	all_genes_result	Monocyte_Macrophage_differentiation	Bcell_activation	6858	4018	4846	3731	19453	10876	1	1.31406	1.93891e-20
GSE8286.txt	all_genes_result	GSE111475 CD40IL21.txt	all_genes_result	Monocyte_Macrophage_differentiation	Bcell_activation	7128	3748	5049	3528	19453	10876	1	1.32886	1.44045e-21
GSE8286.txt	all_genes_result	GSE111475 CD40.txt	all_genes_result	Monocyte_Macrophage_differentiation	Bcell_activation	7069	3807	4977	3600	19453	10876	1	1.34306	3.29851e-23
GSE8286.txt	all_genes_result	GSE116999 healthy.txt	all_genes_result	Monocyte_Macrophage_differentiation	Bcell_activation	6096	5279	4286	4641	20302	11375	1	1.25039	2.93903e-15
GSE8286.txt	all_genes_result	GSE116999 patients.txt	all_genes_result	Monocyte_Macrophage_differentiation	Bcell_activation	6413	4962	4756	4171	20302	11375	1	1.13344	1.05494e-05
GSE8286.txt	all_genes_result	GSE42158 healthy.txt	all_genes_result	Monocyte_Macrophage_differentiation	Bcell_activation	7740	3726	5387	3685	20538	11466	1	1.42092	2.79052e-33
GSE8286.txt	all_genes_result	GSE42158 patients.txt	all_genes_result	Monocyte_Macrophage_differentiation	Bcell_activation	5476	4443	4029	3727	17675	9919	1	1.14011	1.69102e-05
GSE8286.txt	all_genes_result	GSE51587 patients.txt	no_significant_genes_result	Monocyte_Macrophage_differentiation	Bcell_activation	6133	5238	4525	4449	20345	11371	1	1.15119	6.48534e-07
GSE8286.txt	all_genes_result	GSE54017 healthy.txt	no_significant_genes_result	Monocyte_Macrophage_differentiation	Bcell_activation	6924	4447	4974	4000	20345	11371	1	1.25209	4.52346e-15
GSE8286.txt	all_genes_result	GSE111789 120min.txt	all_genes_result	Monocyte_Macrophage_differentiation	Eosinophils_cytokine_response	3941	4535	2917	2991	14384	8476	1	0.891073	0.000690477
GSE8286.txt	all_genes_result	GSE111789 30min.txt	all_genes_result	Monocyte_Macrophage_differentiation	Eosinophils_cytokine_response	4284	4403	3027	3075	14789	8687	1	0.988401	0.738318
GSE8286.txt	all_genes_result	GSE111789 60min.txt	all_genes_result	Monocyte_Macrophage_differentiation	Eosinophils_cytokine_response	4017	4228	2764	2928	13937	8245	1	1.00647	0.863132
GSE8286.txt	all_genes_result	GSE112010 CMP expression.txt	all_genes_result	Monocyte_Macrophage_differentiation	Eosinophils_cytokine_response	3789	3690	3114	2786	13379	7479	1	0.918679	0.015451
GSE8286.txt	all_genes_result	GSE112010 EoP expression.txt	all_genes_result	Monocyte_Macrophage_differentiation	Eosinophils_cytokine_response	4011	3468	3003	2897	13379	7479	1	1.11574	0.001702
GSE8286.txt	all_genes_result	GSE112010 GMP expression.txt	all_genes_result	Monocyte_Macrophage_differentiation	Eosinophils_cytokine_response	3796	3683	2996	2904	13379	7479	1	0.999032	0.986106
GSE8286.txt	all_genes_result	GSE128027 GMSCF.txt	all_genes_result	Monocyte_Macrophage_differentiation	Eosinophils_cytokine_response	5425	3993	3599	3274	16291	9418	1	1.23591	3.15477e-11
GSE8286.txt	all_genes_result	GSE128027 IL3.txt	all_genes_result	Monocyte_Macrophage_differentiation	Eosinophils_cytokine_response	5415	4142	3628	3415	16600	9557	1	1.23056	4.8265e-11
GSE8286.txt	all_genes_result	GSE128027 IL5.txt	all_genes_result	Monocyte_Macrophage_differentiation	Eosinophils_cytokine_response	5383	4035	3571	3302	16291	9418	1	1.23356	5.02639e-11
GSE8286.txt	all_genes_result	GSE5099 hthgu133a.txt	all_genes_result	Monocyte_Macrophage_differentiation	Monocyte_Macrophage_differentiation	7208	4580	4813	4515	21116	11788	1	1.47629	5.78876e-44
GSE8286.txt	all_genes_result	GSE5099 hthgu133b.txt	all_genes_result	Monocyte_Macrophage_differentiation	Monocyte_Macrophage_differentiation	2420	1870	1799	1610	7699	4290	1	1.15813	0.00146872
GSE8286.txt	all_genes_result	GSE5099 M1.txt	all_genes_result	Monocyte_Macrophage_differentiation	Monocyte_Macrophage_differentiation	5424	6364	3814	5514	21116	11788	1	1.23216	8.67436e-14
GSE8286.txt	all_genes_result	GSE5099 M2.txt	all_genes_result	Monocyte_Macrophage_differentiation	Monocyte_Macrophage_differentiation	7543	4245	5116	4212	21116	11788	1	1.46287	3.28807e-41
GSE8286.txt	all_genes_result	GSE104152 iTreg vs Th0.txt	all_genes_result	Monocyte_Macrophage_differentiation	Naive_to_Th17_differentiation	4138	3521	2802	2651	13112	7659	1	1.11189	0.00286523
GSE8286.txt	all_genes_result	GSE104152 Th17 vs Th0.txt	all_genes_result	Monocyte_Macrophage_differentiation	Naive_to_Th17_differentiation	3566	4083	2714	2767	13130	7649	1	0.890442	0.00111591
GSE8286.txt	all_genes_result	GSE113889 Th17 vs Th0.txt	all_genes_result	Monocyte_Macrophage_differentiation	Naive_to_Th17_differentiation	0	11156	0	8848	20004	11156	NA	NA	NA
GSE8286.txt	all_genes_result	GSE118974 Th17 vs Th0.txt	all_genes_result	Monocyte_Macrophage_differentiation	Naive_to_Th17_differentiation	5110	5718	4032	4325	19185	10828	1	0.958588	0.149002
GSE8286.txt	all_genes_result	GSE140443 Th17 vs Th0 KO.txt	all_genes_result	Monocyte_Macrophage_differentiation	Naive_to_Th17_differentiation	5131	4897	3902	3917	17847	10028	1	1.05178	0.0969754
GSE8286.txt	all_genes_result	GSE140443 Th17 vs Th0 WT.txt	all_genes_result	Monocyte_Macrophage_differentiation	Naive_to_Th17_differentiation	5073	4955	3928	3891	17847	10028	1	1.01417	0.650821
GSE8286.txt	all_genes_result	GSE110446 ADCC.txt	all_genes_result	Monocyte_Macrophage_differentiation	NK_IL12	4756	6563	3872	5091	20282	11319	1	0.952841	0.0915597
GSE8286.txt	all_genes_result	GSE110446 Cytokine.txt	all_genes_result	Monocyte_Macrophage_differentiation	NK_IL12	5726	5593	4391	4572	20282	11319	1	1.06597	0.0245655
GSE8286.txt	all_genes_result	GSE110446 K562.txt	all_genes_result	Monocyte_Macrophage_differentiation	NK_IL12	5197	6122	4158	4805	20282	11319	1	0.980994	0.505066
GSE8286.txt	all_genes_result	GSE24791 ILmix NK.txt	all_genes_result	Monocyte_Macrophage_differentiation	NK_IL12	7016	4330	5089	3867	20302	11346	1	1.23122	5.26676e-13
GSE8286.txt	all_genes_result	GSE63038 FcR and IgG.txt	all_genes_result	Monocyte_Macrophage_differentiation	NK_IL12	6016	5132	4348	4503	19999	11148	1	1.21402	1.07076e-11
GSE8286.txt	all_genes_result	GSE63038 IL12 and IgG.txt	all_genes_result	Monocyte_Macrophage_differentiation	NK_IL12	5706	5442	4189	4662	19999	11148	1	1.16689	6.2749e-08
GSE8286.txt	all_genes_result	GSE63038 IL12 only.txt	all_genes_result	Monocyte_Macrophage_differentiation	NK_IL12	6562	4586	4922	3929	19999	11148	1	1.14219	4.08062e-06
GSE8286.txt	all_genes_result	GSE22248 LPS(1 dose).txt	all_genes_result	Monocyte_Macrophage_differentiation	PBMC_LPS	4626	4996	3754	3846	17222	9622	1	0.94866	0.0883697
GSE8286.txt	all_genes_result	GSE22248 LPS(2 doses).txt	all_genes_result	Monocyte_Macrophage_differentiation	PBMC_LPS	4467	5155	3700	3900	17222	9622	1	0.913383	0.0033339
GSE8286.txt	all_genes_result	GSE87290 PBMC high.txt	all_genes_result	Monocyte_Macrophage_differentiation	PBMC_LPS	4751	6552	4345	4554	20202	11303	1	0.760023	5.90694e-22
GSE8286.txt	all_genes_result	GSE87290 PBMC low.txt	all_genes_result	Monocyte_Macrophage_differentiation	PBMC_LPS	5084	6219	4340	4559	20202	11303	1	0.858756	8.54095e-08
GSE8286.txt	all_genes_result	GSE9916 LPS+Heatshock.txt	all_genes_result	Monocyte_Macrophage_differentiation	PBMC_LPS	5098	6366	4592	4500	20556	11464	1	0.78479	8.16191e-18
GSE8286.txt	all_genes_result	GSE9916 LPS only.txt	all_genes_result	Monocyte_Macrophage_differentiation	PBMC_LPS	5025	6439	4588	4504	20556	11464	1	0.766133	3.08671e-21
GSE8286.txt	all_genes_result	GSE29797 CD4deficency.txt	all_genes_result	Monocyte_Macrophage_differentiation	Tcell_activation	4592	5098	3819	3715	17224	9690	1	0.876225	1.81113e-05
GSE8286.txt	all_genes_result	GSE29797 CD4WT.txt	all_genes_result	Monocyte_Macrophage_differentiation	Tcell_activation	4776	4914	3772	3762	17224	9690	1	0.969329	0.318071
GSE8286.txt	all_genes_result	GSE60235 CD3+IFNb.txt	all_genes_result	Monocyte_Macrophage_differentiation	Tcell_activation	6184	5175	4810	4154	20323	11359	1	1.03202	0.268881
GSE8286.txt	all_genes_result	GSE60235 CD3+Th17.txt	all_genes_result	Monocyte_Macrophage_differentiation	Tcell_activation	3527	7832	3681	5283	20323	11359	1	0.646353	1.85525e-49
GSE8286.txt	all_genes_result	GSE60235 CD3.txt	all_genes_result	Monocyte_Macrophage_differentiation	Tcell_activation	6509	4850	5123	3841	20323	11359	1	1.00622	0.830425
GSE8286.txt	all_genes_result	GSE73213 overall time.txt	all_genes_result	Monocyte_Macrophage_differentiation	Tcell_activation	5845	4871	4245	4013	18974	10716	1	1.13437	1.82971e-05
GSE8286.txt	all_genes_result	GSE73213 post 120h.txt	all_genes_result	Monocyte_Macrophage_differentiation	Tcell_activation	4780	5936	4004	4254	18974	10716	1	0.855545	1.1497e-07
GSE8286.txt	all_genes_result	GSE73213 post 24h.txt	all_genes_result	Monocyte_Macrophage_differentiation	Tcell_activation	4635	6081	3849	4409	18974	10716	1	0.873115	4.33226e-06
GSE8286.txt	all_genes_result	GSE73213 post 336h.txt	all_genes_result	Monocyte_Macrophage_differentiation	Tcell_activation	5082	5634	3926	4332	18974	10716	1	0.995304	0.883436
GSE8286.txt	all_genes_result	GSE112899 ctrlxFvFvM.txt	significant_genes_only	Monocyte_Macrophage_differentiation	Tcell_activation	312	620	248	328	1508	932	1	0.665763	0.000234435
GSE8286.txt	all_genes_result	GSE112899 ctrlxFvFvR.txt	significant_genes_only	Monocyte_Macrophage_differentiation	Tcell_activation	627	574	433	495	2129	1201	1	1.2486	0.0112932
GSE8286.txt	all_genes_result	GSE112899 ctrlxOKT3.txt	significant_genes_only	Monocyte_Macrophage_differentiation	Tcell_activation	1996	1703	1261	1308	6268	3699	1	1.21569	0.000157475
GSE8286.txt	all_genes_result	GSE17721 Cpg.txt	all_genes_result	Monocyte_Macrophage_differentiation	tolerogenic_Dendritic_cells	3191	4904	2571	3360	14026	8095	1	0.850395	3.22378e-06
GSE8286.txt	all_genes_result	GSE17721 Grd.txt	all_genes_result	Monocyte_Macrophage_differentiation	tolerogenic_Dendritic_cells	3342	4753	2616	3315	14026	8095	1	0.891023	0.000847995
GSE8286.txt	all_genes_result	GSE17721 LPS.txt	all_genes_result	Monocyte_Macrophage_differentiation	tolerogenic_Dendritic_cells	3156	4939	2605	3326	14026	8095	1	0.815873	4.76104e-09
GSE8286.txt	all_genes_result	GSE17721 PAM.txt	all_genes_result	Monocyte_Macrophage_differentiation	tolerogenic_Dendritic_cells	3441	4654	2578	3353	14026	8095	1	0.961611	0.261736
GSE8286.txt	all_genes_result	GSE17721 Pic.txt	all_genes_result	Monocyte_Macrophage_differentiation	tolerogenic_Dendritic_cells	3033	5062	2473	3458	14026	8095	1	0.837837	4.23067e-07
GSE8286.txt	all_genes_result	tolerogenicity lumc ANOVA.txt	all_genes_result	Monocyte_Macrophage_differentiation	tolerogenic_Dendritic_cells	4515	3885	3074	2699	14173	8400	1	1.02039	0.560103
GSE8286.txt	all_genes_result	GSE18921 IL10IL6.txt	no_significant_genes_result	Monocyte_Macrophage_differentiation	tolerogenic_Dendritic_cells	2933	3057	2181	2332	10503	5990	1	1.02587	0.528064
GSE8286.txt	all_genes_result	GSE18921 IL10TGF.txt	no_significant_genes_result	Monocyte_Macrophage_differentiation	tolerogenic_Dendritic_cells	2786	3204	2090	2423	10503	5990	1	1.00808	0.843361
GSE8286.txt	all_genes_result	GSE18921 IL10.txt	no_significant_genes_result	Monocyte_Macrophage_differentiation	tolerogenic_Dendritic_cells	2916	3074	2294	2219	10503	5990	1	0.917596	0.0301352
GSE104152 iTreg vs Th0.txt	all_genes_result	GSE111475 CD40IFN.txt	all_genes_result	Naive_to_Th17_differentiation	Bcell_activation	2226	1861	2647	2274	9008	4087	1	1.02759	0.524166
GSE104152 iTreg vs Th0.txt	all_genes_result	GSE111475 CD40IL21.txt	all_genes_result	Naive_to_Th17_differentiation	Bcell_activation	2182	1905	2670	2251	9008	4087	1	0.965645	0.419892
GSE104152 iTreg vs Th0.txt	all_genes_result	GSE111475 CD40.txt	all_genes_result	Naive_to_Th17_differentiation	Bcell_activation	2182	1905	2676	2245	9008	4087	1	0.960907	0.350328
GSE104152 iTreg vs Th0.txt	all_genes_result	GSE116999 healthy.txt	all_genes_result	Naive_to_Th17_differentiation	Bcell_activation	2141	2179	2679	2578	9577	4320	1	0.945544	0.175328
GSE104152 iTreg vs Th0.txt	all_genes_result	GSE116999 patients.txt	all_genes_result	Naive_to_Th17_differentiation	Bcell_activation	2175	2145	2678	2579	9577	4320	1	0.976495	0.565317
GSE104152 iTreg vs Th0.txt	all_genes_result	GSE42158 healthy.txt	all_genes_result	Naive_to_Th17_differentiation	Bcell_activation	1684	1721	2120	1865	7390	3405	1	0.860824	0.00138067
GSE104152 iTreg vs Th0.txt	all_genes_result	GSE42158 patients.txt	all_genes_result	Naive_to_Th17_differentiation	Bcell_activation	1871	1752	2270	2055	7948	3623	1	0.966763	0.457019
GSE104152 iTreg vs Th0.txt	all_genes_result	GSE51587 patients.txt	no_significant_genes_result	Naive_to_Th17_differentiation	Bcell_activation	2131	2168	2583	2659	9541	4299	1	1.01186	0.789079
GSE104152 iTreg vs Th0.txt	all_genes_result	GSE54017 healthy.txt	no_significant_genes_result	Naive_to_Th17_differentiation	Bcell_activation	2178	2121	2713	2529	9541	4299	1	0.957208	0.293863
GSE104152 iTreg vs Th0.txt	all_genes_result	GSE111789 120min.txt	all_genes_result	Naive_to_Th17_differentiation	Eosinophils_cytokine_response	1837	1830	2384	2441	8492	3667	1	1.02783	0.53961
GSE104152 iTreg vs Th0.txt	all_genes_result	GSE111789 30min.txt	all_genes_result	Naive_to_Th17_differentiation	Eosinophils_cytokine_response	1688	2057	2392	2516	8653	3745	1	0.86317	0.000754913
GSE104152 iTreg vs Th0.txt	all_genes_result	GSE111789 60min.txt	all_genes_result	Naive_to_Th17_differentiation	Eosinophils_cytokine_response	1660	1893	2253	2483	8289	3553	1	0.966425	0.449798
GSE104152 iTreg vs Th0.txt	all_genes_result	GSE112010 CMP expression.txt	all_genes_result	Naive_to_Th17_differentiation	Eosinophils_cytokine_response	1676	1539	1931	1943	7089	3215	1	1.09577	0.0563024
GSE104152 iTreg vs Th0.txt	all_genes_result	GSE112010 EoP expression.txt	all_genes_result	Naive_to_Th17_differentiation	Eosinophils_cytokine_response	1737	1478	2048	1826	7089	3215	1	1.04787	0.338824
GSE104152 iTreg vs Th0.txt	all_genes_result	GSE112010 GMP expression.txt	all_genes_result	Naive_to_Th17_differentiation	Eosinophils_cytokine_response	1610	1605	1932	1942	7089	3215	1	1.00831	0.86739
GSE104152 iTreg vs Th0.txt	all_genes_result	GSE128027 GMSCF.txt	all_genes_result	Naive_to_Th17_differentiation	Eosinophils_cytokine_response	2170	1779	2583	2333	8865	3949	1	1.10171	0.0244739
GSE104152 iTreg vs Th0.txt	all_genes_result	GSE128027 IL3.txt	all_genes_result	Naive_to_Th17_differentiation	Eosinophils_cytokine_response	2235	1746	2619	2321	8921	3981	1	1.1344	0.00339502
GSE104152 iTreg vs Th0.txt	all_genes_result	GSE128027 IL5.txt	all_genes_result	Naive_to_Th17_differentiation	Eosinophils_cytokine_response	2110	1839	2564	2352	8865	3949	1	1.05246	0.239173
GSE104152 iTreg vs Th0.txt	all_genes_result	GSE5099 hthgu133a.txt	all_genes_result	Naive_to_Th17_differentiation	Monocyte_Macrophage_differentiation	1652	1816	2051	2036	7555	3468	1	0.903052	0.0282545
GSE104152 iTreg vs Th0.txt	all_genes_result	GSE5099 hthgu133b.txt	all_genes_result	Naive_to_Th17_differentiation	Monocyte_Macrophage_differentiation	1066	1160	1473	1385	5084	2226	1	0.864092	0.0101019
GSE104152 iTreg vs Th0.txt	all_genes_result	GSE5099 M1.txt	all_genes_result	Naive_to_Th17_differentiation	Monocyte_Macrophage_differentiation	1665	1803	2059	2028	7555	3468	1	0.90957	0.0421576
GSE104152 iTreg vs Th0.txt	all_genes_result	GSE5099 M2.txt	all_genes_result	Naive_to_Th17_differentiation	Monocyte_Macrophage_differentiation	1650	1818	2033	2054	7555	3468	1	0.916977	0.0614236
GSE104152 iTreg vs Th0.txt	all_genes_result	GSE8286.txt	all_genes_result	Naive_to_Th17_differentiation	Monocyte_Macrophage_differentiation	1840	1628	2158	1929	7555	3468	1	1.01029	0.835129
GSE104152 iTreg vs Th0.txt	all_genes_result	GSE104152 Th17 vs Th0.txt	all_genes_result	Naive_to_Th17_differentiation	Naive_to_Th17_differentiation	3855	880	3640	2511	10886	4735	1	3.02164	7.38256e-141
GSE104152 iTreg vs Th0.txt	all_genes_result	GSE113889 Th17 vs Th0.txt	all_genes_result	Naive_to_Th17_differentiation	Naive_to_Th17_differentiation	0	4237	0	5137	9374	4237	NA	NA	NA
GSE104152 iTreg vs Th0.txt	all_genes_result	GSE118974 Th17 vs Th0.txt	all_genes_result	Naive_to_Th17_differentiation	Naive_to_Th17_differentiation	2257	2065	2681	2649	9652	4322	1	1.07992	0.0624324
GSE104152 iTreg vs Th0.txt	all_genes_result	GSE140443 Th17 vs Th0 KO.txt	all_genes_result	Naive_to_Th17_differentiation	Naive_to_Th17_differentiation	2772	1837	3110	2669	10388	4609	1	1.29496	1.06327e-10
GSE104152 iTreg vs Th0.txt	all_genes_result	GSE140443 Th17 vs Th0 WT.txt	all_genes_result	Naive_to_Th17_differentiation	Naive_to_Th17_differentiation	2934	1675	3094	2685	10388	4609	1	1.52	2.63384e-25
GSE104152 iTreg vs Th0.txt	all_genes_result	GSE110446 ADCC.txt	all_genes_result	Naive_to_Th17_differentiation	NK_IL12	2309	1996	2687	2582	9574	4305	1	1.1116	0.0101652
GSE104152 iTreg vs Th0.txt	all_genes_result	GSE110446 Cytokine.txt	all_genes_result	Naive_to_Th17_differentiation	NK_IL12	2469	1836	2804	2465	9574	4305	1	1.18217	5.6357e-05
GSE104152 iTreg vs Th0.txt	all_genes_result	GSE110446 K562.txt	all_genes_result	Naive_to_Th17_differentiation	NK_IL12	2359	1946	2696	2573	9574	4305	1	1.1569	0.000401893
GSE104152 iTreg vs Th0.txt	all_genes_result	GSE24791 ILmix NK.txt	all_genes_result	Naive_to_Th17_differentiation	NK_IL12	2351	1973	3022	2279	9625	4324	1	0.89863	0.00990683
GSE104152 iTreg vs Th0.txt	all_genes_result	GSE63038 FcR and IgG.txt	all_genes_result	Naive_to_Th17_differentiation	NK_IL12	1865	1461	2147	1801	7274	3326	1	1.07078	0.149001
GSE104152 iTreg vs Th0.txt	all_genes_result	GSE63038 IL12 and IgG.txt	all_genes_result	Naive_to_Th17_differentiation	NK_IL12	1901	1425	2137	1811	7274	3326	1	1.13051	0.00985108
GSE104152 iTreg vs Th0.txt	all_genes_result	GSE63038 IL12 only.txt	all_genes_result	Naive_to_Th17_differentiation	NK_IL12	1866	1460	2120	1828	7274	3326	1	1.10203	0.0419955
GSE104152 iTreg vs Th0.txt	all_genes_result	GSE22248 LPS(1 dose).txt	all_genes_result	Naive_to_Th17_differentiation	PBMC_LPS	1841	1665	2135	1966	7607	3506	1	1.01818	0.712576
GSE104152 iTreg vs Th0.txt	all_genes_result	GSE22248 LPS(2 doses).txt	all_genes_result	Naive_to_Th17_differentiation	PBMC_LPS	1717	1789	2071	2030	7607	3506	1	0.940775	0.189832
GSE104152 iTreg vs Th0.txt	all_genes_result	GSE87290 PBMC high.txt	all_genes_result	Naive_to_Th17_differentiation	PBMC_LPS	2014	2333	2510	2812	9669	4347	1	0.967122	0.424323
GSE104152 iTreg vs Th0.txt	all_genes_result	GSE87290 PBMC low.txt	all_genes_result	Naive_to_Th17_differentiation	PBMC_LPS	2120	2227	2626	2696	9669	4347	1	0.977324	0.580928
GSE104152 iTreg vs Th0.txt	all_genes_result	GSE9916 LPS+Heatshock.txt	all_genes_result	Naive_to_Th17_differentiation	PBMC_LPS	2280	2021	2657	2612	9570	4301	1	1.10903	0.0121329
GSE104152 iTreg vs Th0.txt	all_genes_result	GSE9916 LPS only.txt	all_genes_result	Naive_to_Th17_differentiation	PBMC_LPS	2105	2196	2550	2719	9570	4301	1	1.02209	0.607302
GSE104152 iTreg vs Th0.txt	all_genes_result	GSE29797 CD4deficency.txt	all_genes_result	Naive_to_Th17_differentiation	Tcell_activation	2261	2139	2689	2734	9823	4400	1	1.07472	0.0775293
GSE104152 iTreg vs Th0.txt	all_genes_result	GSE29797 CD4WT.txt	all_genes_result	Naive_to_Th17_differentiation	Tcell_activation	2273	2127	2723	2700	9823	4400	1	1.05959	0.155503
GSE104152 iTreg vs Th0.txt	all_genes_result	GSE60235 CD3+IFNb.txt	all_genes_result	Naive_to_Th17_differentiation	Tcell_activation	2341	1958	2737	2505	9541	4299	1	1.09425	0.0303823
GSE104152 iTreg vs Th0.txt	all_genes_result	GSE60235 CD3+Th17.txt	all_genes_result	Naive_to_Th17_differentiation	Tcell_activation	2004	2295	2326	2916	9541	4299	1	1.09468	0.0300187
GSE104152 iTreg vs Th0.txt	all_genes_result	GSE60235 CD3.txt	all_genes_result	Naive_to_Th17_differentiation	Tcell_activation	2419	1880	2795	2447	9541	4299	1	1.12648	0.00407282
GSE104152 iTreg vs Th0.txt	all_genes_result	GSE73213 overall time.txt	all_genes_result	Naive_to_Th17_differentiation	Tcell_activation	2269	2023	2648	2638	9578	4292	1	1.11735	0.00709279
GSE104152 iTreg vs Th0.txt	all_genes_result	GSE73213 post 120h.txt	all_genes_result	Naive_to_Th17_differentiation	Tcell_activation	2026	2266	2549	2737	9578	4292	1	0.960012	0.323594
GSE104152 iTreg vs Th0.txt	all_genes_result	GSE73213 post 24h.txt	all_genes_result	Naive_to_Th17_differentiation	Tcell_activation	2072	2220	2500	2786	9578	4292	1	1.04013	0.344113
GSE104152 iTreg vs Th0.txt	all_genes_result	GSE73213 post 336h.txt	all_genes_result	Naive_to_Th17_differentiation	Tcell_activation	2229	2063	2693	2593	9578	4292	1	1.04036	0.344399
GSE104152 iTreg vs Th0.txt	all_genes_result	GSE112899 ctrlxFvFvM.txt	significant_genes_only	Naive_to_Th17_differentiation	Tcell_activation	125	348	84	102	659	473	1	0.436758	4.87854e-06
GSE104152 iTreg vs Th0.txt	all_genes_result	GSE112899 ctrlxFvFvR.txt	significant_genes_only	Naive_to_Th17_differentiation	Tcell_activation	192	488	161	164	1005	680	1	0.401164	6.34836e-11
GSE104152 iTreg vs Th0.txt	all_genes_result	GSE112899 ctrlxOKT3.txt	significant_genes_only	Naive_to_Th17_differentiation	Tcell_activation	633	1016	816	704	3169	1649	1	0.537619	6.81206e-18
GSE104152 iTreg vs Th0.txt	all_genes_result	GSE17721 Cpg.txt	all_genes_result	Naive_to_Th17_differentiation	tolerogenic_Dendritic_cells	1831	1745	2144	2298	8018	3576	1	1.12463	0.00915714
GSE104152 iTreg vs Th0.txt	all_genes_result	GSE17721 Grd.txt	all_genes_result	Naive_to_Th17_differentiation	tolerogenic_Dendritic_cells	1905	1671	2200	2242	8018	3576	1	1.16177	0.000880682
GSE104152 iTreg vs Th0.txt	all_genes_result	GSE17721 LPS.txt	all_genes_result	Naive_to_Th17_differentiation	tolerogenic_Dendritic_cells	1779	1797	2152	2290	8018	3576	1	1.05343	0.251801
GSE104152 iTreg vs Th0.txt	all_genes_result	GSE17721 PAM.txt	all_genes_result	Naive_to_Th17_differentiation	tolerogenic_Dendritic_cells	1947	1629	2221	2221	8018	3576	1	1.19518	7.58061e-05
GSE104152 iTreg vs Th0.txt	all_genes_result	GSE17721 Pic.txt	all_genes_result	Naive_to_Th17_differentiation	tolerogenic_Dendritic_cells	1714	1862	2081	2361	8018	3576	1	1.04439	0.344681
GSE104152 iTreg vs Th0.txt	all_genes_result	tolerogenicity lumc ANOVA.txt	all_genes_result	Naive_to_Th17_differentiation	tolerogenic_Dendritic_cells	2015	1623	2536	2259	8433	3638	1	1.10591	0.0231033
GSE104152 iTreg vs Th0.txt	all_genes_result	GSE18921 IL10IL6.txt	no_significant_genes_result	Naive_to_Th17_differentiation	tolerogenic_Dendritic_cells	967	888	991	1004	3850	1855	1	1.10322	0.129593
GSE104152 iTreg vs Th0.txt	all_genes_result	GSE18921 IL10TGF.txt	no_significant_genes_result	Naive_to_Th17_differentiation	tolerogenic_Dendritic_cells	956	899	997	998	3850	1855	1	1.06444	0.333423
GSE104152 iTreg vs Th0.txt	all_genes_result	GSE18921 IL10.txt	no_significant_genes_result	Naive_to_Th17_differentiation	tolerogenic_Dendritic_cells	922	933	990	1005	3850	1855	1	1.00318	0.974272
GSE104152 Th17 vs Th0.txt	all_genes_result	GSE111475 CD40IFN.txt	all_genes_result	Naive_to_Th17_differentiation	Bcell_activation	1591	2141	2488	2797	9017	3732	1	0.835422	3.07964e-05
GSE104152 Th17 vs Th0.txt	all_genes_result	GSE111475 CD40IL21.txt	all_genes_result	Naive_to_Th17_differentiation	Bcell_activation	1616	2116	2466	2819	9017	3732	1	0.873042	0.00171237
GSE104152 Th17 vs Th0.txt	all_genes_result	GSE111475 CD40.txt	all_genes_result	Naive_to_Th17_differentiation	Bcell_activation	1560	2172	2468	2817	9017	3732	1	0.819819	4.17599e-06
GSE104152 Th17 vs Th0.txt	all_genes_result	GSE116999 healthy.txt	all_genes_result	Naive_to_Th17_differentiation	Bcell_activation	1867	2097	2734	2892	9590	3964	1	0.941798	0.152148
GSE104152 Th17 vs Th0.txt	all_genes_result	GSE116999 patients.txt	all_genes_result	Naive_to_Th17_differentiation	Bcell_activation	1794	2170	2694	2932	9590	3964	1	0.899776	0.011248
GSE104152 Th17 vs Th0.txt	all_genes_result	GSE42158 healthy.txt	all_genes_result	Naive_to_Th17_differentiation	Bcell_activation	1259	1817	1921	2388	7385	3076	1	0.861366	0.00179575
GSE104152 Th17 vs Th0.txt	all_genes_result	GSE42158 patients.txt	all_genes_result	Naive_to_Th17_differentiation	Bcell_activation	1526	1810	2162	2455	7953	3336	1	0.957336	0.350243
GSE104152 Th17 vs Th0.txt	all_genes_result	GSE51587 patients.txt	no_significant_genes_result	Naive_to_Th17_differentiation	Bcell_activation	1965	1976	2800	2816	9557	3941	1	1.00012	1
GSE104152 Th17 vs Th0.txt	all_genes_result	GSE54017 healthy.txt	no_significant_genes_result	Naive_to_Th17_differentiation	Bcell_activation	1850	2091	2673	2943	9557	3941	1	0.974106	0.532486
GSE104152 Th17 vs Th0.txt	all_genes_result	GSE111789 120min.txt	all_genes_result	Naive_to_Th17_differentiation	Eosinophils_cytokine_response	1771	1537	2777	2439	8524	3308	1	1.012	0.789276
GSE104152 Th17 vs Th0.txt	all_genes_result	GSE111789 30min.txt	all_genes_result	Naive_to_Th17_differentiation	Eosinophils_cytokine_response	1605	1783	2547	2749	8684	3388	1	0.971553	0.523093
GSE104152 Th17 vs Th0.txt	all_genes_result	GSE111789 60min.txt	all_genes_result	Naive_to_Th17_differentiation	Eosinophils_cytokine_response	1609	1585	2610	2510	8314	3194	1	0.976243	0.604016
GSE104152 Th17 vs Th0.txt	all_genes_result	GSE112010 CMP expression.txt	all_genes_result	Naive_to_Th17_differentiation	Eosinophils_cytokine_response	1520	1437	2100	2029	7086	2957	1	1.022	0.664489
GSE104152 Th17 vs Th0.txt	all_genes_result	GSE112010 EoP expression.txt	all_genes_result	Naive_to_Th17_differentiation	Eosinophils_cytokine_response	1320	1637	1972	2157	7086	2957	1	0.882017	0.00975926
GSE104152 Th17 vs Th0.txt	all_genes_result	GSE112010 GMP expression.txt	all_genes_result	Naive_to_Th17_differentiation	Eosinophils_cytokine_response	1458	1499	2111	2018	7086	2957	1	0.929808	0.135265
GSE104152 Th17 vs Th0.txt	all_genes_result	GSE128027 GMSCF.txt	all_genes_result	Naive_to_Th17_differentiation	Eosinophils_cytokine_response	1766	1826	2630	2657	8879	3592	1	0.977066	0.603789
GSE104152 Th17 vs Th0.txt	all_genes_result	GSE128027 IL3.txt	all_genes_result	Naive_to_Th17_differentiation	Eosinophils_cytokine_response	1801	1825	2609	2705	8940	3626	1	1.02317	0.605165
GSE104152 Th17 vs Th0.txt	all_genes_result	GSE128027 IL5.txt	all_genes_result	Naive_to_Th17_differentiation	Eosinophils_cytokine_response	1808	1784	2713	2574	8879	3592	1	0.961513	0.375253
GSE104152 Th17 vs Th0.txt	all_genes_result	GSE5099 hthgu133a.txt	all_genes_result	Naive_to_Th17_differentiation	Monocyte_Macrophage_differentiation	1575	1557	2146	2274	7552	3132	1	1.07188	0.141133
GSE104152 Th17 vs Th0.txt	all_genes_result	GSE5099 hthgu133b.txt	all_genes_result	Naive_to_Th17_differentiation	Monocyte_Macrophage_differentiation	994	1037	1474	1590	5095	2031	1	1.03398	0.567013
GSE104152 Th17 vs Th0.txt	all_genes_result	GSE5099 M1.txt	all_genes_result	Naive_to_Th17_differentiation	Monocyte_Macrophage_differentiation	1533	1599	2189	2231	7552	3132	1	0.977115	0.623816
GSE104152 Th17 vs Th0.txt	all_genes_result	GSE5099 M2.txt	all_genes_result	Naive_to_Th17_differentiation	Monocyte_Macrophage_differentiation	1551	1581	2125	2295	7552	3132	1	1.05948	0.224376
GSE104152 Th17 vs Th0.txt	all_genes_result	GSE8286.txt	all_genes_result	Naive_to_Th17_differentiation	Monocyte_Macrophage_differentiation	1467	1665	2117	2303	7552	3132	1	0.958477	0.374175
GSE104152 Th17 vs Th0.txt	all_genes_result	GSE104152 iTreg vs Th0.txt	all_genes_result	Naive_to_Th17_differentiation	Naive_to_Th17_differentiation	3579	750	3916	2641	10886	4329	1	3.21796	2.42724e-148
GSE104152 Th17 vs Th0.txt	all_genes_result	GSE113889 Th17 vs Th0.txt	all_genes_result	Naive_to_Th17_differentiation	Naive_to_Th17_differentiation	0	3880	0	5510	9390	3880	NA	NA	NA
GSE104152 Th17 vs Th0.txt	all_genes_result	GSE118974 Th17 vs Th0.txt	all_genes_result	Naive_to_Th17_differentiation	Naive_to_Th17_differentiation	2096	1858	2902	2808	9664	3954	1	1.09154	0.034747
GSE104152 Th17 vs Th0.txt	all_genes_result	GSE140443 Th17 vs Th0 KO.txt	all_genes_result	Naive_to_Th17_differentiation	Naive_to_Th17_differentiation	2265	1946	3096	3094	10401	4211	1	1.16315	0.000158739
GSE104152 Th17 vs Th0.txt	all_genes_result	GSE140443 Th17 vs Th0 WT.txt	all_genes_result	Naive_to_Th17_differentiation	Naive_to_Th17_differentiation	2795	1416	3414	2776	10401	4211	1	1.6049	1.66869e-30
GSE104152 Th17 vs Th0.txt	all_genes_result	GSE110446 ADCC.txt	all_genes_result	Naive_to_Th17_differentiation	NK_IL12	1896	2048	2849	2790	9583	3944	1	0.906619	0.0189859
GSE104152 Th17 vs Th0.txt	all_genes_result	GSE110446 Cytokine.txt	all_genes_result	Naive_to_Th17_differentiation	NK_IL12	1924	2020	2763	2876	9583	3944	1	0.991429	0.851768
GSE104152 Th17 vs Th0.txt	all_genes_result	GSE110446 K562.txt	all_genes_result	Naive_to_Th17_differentiation	NK_IL12	1823	2121	2747	2892	9583	3944	1	0.904879	0.0168593
GSE104152 Th17 vs Th0.txt	all_genes_result	GSE24791 ILmix NK.txt	all_genes_result	Naive_to_Th17_differentiation	NK_IL12	1614	2357	2563	3103	9637	3971	1	0.829062	7.84812e-06
GSE104152 Th17 vs Th0.txt	all_genes_result	GSE63038 FcR and IgG.txt	all_genes_result	Naive_to_Th17_differentiation	NK_IL12	1325	1694	2003	2256	7278	3019	1	0.880986	0.0080489
GSE104152 Th17 vs Th0.txt	all_genes_result	GSE63038 IL12 and IgG.txt	all_genes_result	Naive_to_Th17_differentiation	NK_IL12	1370	1649	1974	2285	7278	3019	1	0.961686	0.417109
GSE104152 Th17 vs Th0.txt	all_genes_result	GSE63038 IL12 only.txt	all_genes_result	Naive_to_Th17_differentiation	NK_IL12	1394	1625	1997	2262	7278	3019	1	0.971676	0.551129
GSE104152 Th17 vs Th0.txt	all_genes_result	GSE22248 LPS(1 dose).txt	all_genes_result	Naive_to_Th17_differentiation	PBMC_LPS	1495	1719	2134	2264	7612	3214	1	0.922682	0.0856076
GSE104152 Th17 vs Th0.txt	all_genes_result	GSE22248 LPS(2 doses).txt	all_genes_result	Naive_to_Th17_differentiation	PBMC_LPS	1656	1558	2314	2084	7612	3214	1	0.957234	0.352871
GSE104152 Th17 vs Th0.txt	all_genes_result	GSE87290 PBMC high.txt	all_genes_result	Naive_to_Th17_differentiation	PBMC_LPS	2069	1913	2925	2775	9682	3982	1	1.02609	0.53538
GSE104152 Th17 vs Th0.txt	all_genes_result	GSE87290 PBMC low.txt	all_genes_result	Naive_to_Th17_differentiation	PBMC_LPS	2136	1846	2900	2800	9682	3982	1	1.11718	0.00766356
GSE104152 Th17 vs Th0.txt	all_genes_result	GSE9916 LPS+Heatshock.txt	all_genes_result	Naive_to_Th17_differentiation	PBMC_LPS	1988	1959	2886	2746	9579	3947	1	0.965563	0.406289
GSE104152 Th17 vs Th0.txt	all_genes_result	GSE9916 LPS only.txt	all_genes_result	Naive_to_Th17_differentiation	PBMC_LPS	1977	1970	2904	2728	9579	3947	1	0.942756	0.158027
GSE104152 Th17 vs Th0.txt	all_genes_result	GSE29797 CD4deficency.txt	all_genes_result	Naive_to_Th17_differentiation	Tcell_activation	2098	1912	2935	2882	9827	4010	1	1.07746	0.0708103
GSE104152 Th17 vs Th0.txt	all_genes_result	GSE29797 CD4WT.txt	all_genes_result	Naive_to_Th17_differentiation	Tcell_activation	2032	1978	2903	2914	9827	4010	1	1.0312	0.459988
GSE104152 Th17 vs Th0.txt	all_genes_result	GSE60235 CD3+IFNb.txt	all_genes_result	Naive_to_Th17_differentiation	Tcell_activation	1784	2157	2572	3044	9557	3941	1	0.978852	0.616616
GSE104152 Th17 vs Th0.txt	all_genes_result	GSE60235 CD3+Th17.txt	all_genes_result	Naive_to_Th17_differentiation	Tcell_activation	2255	1686	3048	2568	9557	3941	1	1.12684	0.00446526
GSE104152 Th17 vs Th0.txt	all_genes_result	GSE60235 CD3.txt	all_genes_result	Naive_to_Th17_differentiation	Tcell_activation	1774	2167	2582	3034	9557	3941	1	0.96194	0.358688
GSE104152 Th17 vs Th0.txt	all_genes_result	GSE73213 overall time.txt	all_genes_result	Naive_to_Th17_differentiation	Tcell_activation	2039	1895	2926	2739	9599	3934	1	1.00722	0.868069
GSE104152 Th17 vs Th0.txt	all_genes_result	GSE73213 post 120h.txt	all_genes_result	Naive_to_Th17_differentiation	Tcell_activation	2000	1934	2831	2834	9599	3934	1	1.03523	0.406514
GSE104152 Th17 vs Th0.txt	all_genes_result	GSE73213 post 24h.txt	all_genes_result	Naive_to_Th17_differentiation	Tcell_activation	2184	1750	2992	2673	9599	3934	1	1.11493	0.00926305
GSE104152 Th17 vs Th0.txt	all_genes_result	GSE73213 post 336h.txt	all_genes_result	Naive_to_Th17_differentiation	Tcell_activation	2014	1920	2801	2864	9599	3934	1	1.07254	0.0927804
GSE104152 Th17 vs Th0.txt	all_genes_result	GSE112899 ctrlxFvFvM.txt	significant_genes_only	Naive_to_Th17_differentiation	Tcell_activation	146	331	73	109	659	477	1	0.659017	0.026245
GSE104152 Th17 vs Th0.txt	all_genes_result	GSE112899 ctrlxFvFvR.txt	significant_genes_only	Naive_to_Th17_differentiation	Tcell_activation	167	512	116	216	1011	679	1	0.607643	0.000771015
GSE104152 Th17 vs Th0.txt	all_genes_result	GSE112899 ctrlxOKT3.txt	significant_genes_only	Naive_to_Th17_differentiation	Tcell_activation	474	1194	564	952	3184	1668	1	0.670188	1.3969e-07
GSE104152 Th17 vs Th0.txt	all_genes_result	GSE17721 Cpg.txt	all_genes_result	Naive_to_Th17_differentiation	tolerogenic_Dendritic_cells	1568	1656	2339	2441	8004	3224	1	0.988151	0.802017
GSE104152 Th17 vs Th0.txt	all_genes_result	GSE17721 Grd.txt	all_genes_result	Naive_to_Th17_differentiation	tolerogenic_Dendritic_cells	1591	1633	2337	2443	8004	3224	1	1.01847	0.698404
GSE104152 Th17 vs Th0.txt	all_genes_result	GSE17721 LPS.txt	all_genes_result	Naive_to_Th17_differentiation	tolerogenic_Dendritic_cells	1574	1650	2363	2417	8004	3224	1	0.975734	0.60013
GSE104152 Th17 vs Th0.txt	all_genes_result	GSE17721 PAM.txt	all_genes_result	Naive_to_Th17_differentiation	tolerogenic_Dendritic_cells	1572	1652	2304	2476	8004	3224	1	1.02262	0.632088
GSE104152 Th17 vs Th0.txt	all_genes_result	GSE17721 Pic.txt	all_genes_result	Naive_to_Th17_differentiation	tolerogenic_Dendritic_cells	1620	1604	2392	2388	8004	3224	1	1.00829	0.873253
GSE104152 Th17 vs Th0.txt	all_genes_result	tolerogenicity lumc ANOVA.txt	all_genes_result	Naive_to_Th17_differentiation	tolerogenic_Dendritic_cells	1626	1658	2615	2544	8443	3284	1	0.954051	0.294159
GSE104152 Th17 vs Th0.txt	all_genes_result	GSE18921 IL10IL6.txt	no_significant_genes_result	Naive_to_Th17_differentiation	tolerogenic_Dendritic_cells	925	747	1112	1053	3837	1672	1	1.17253	0.015777
GSE104152 Th17 vs Th0.txt	all_genes_result	GSE18921 IL10TGF.txt	no_significant_genes_result	Naive_to_Th17_differentiation	tolerogenic_Dendritic_cells	874	798	1063	1102	3837	1672	1	1.13538	0.0547221
GSE104152 Th17 vs Th0.txt	all_genes_result	GSE18921 IL10.txt	no_significant_genes_result	Naive_to_Th17_differentiation	tolerogenic_Dendritic_cells	930	742	1086	1079	3837	1672	1	1.24521	0.000788138
GSE113889 Th17 vs Th0.txt	all_genes_result	GSE111475 CD40IFN.txt	all_genes_result	Naive_to_Th17_differentiation	Bcell_activation	0	9920	0	9434	19354	9920	NA	NA	NA
GSE113889 Th17 vs Th0.txt	all_genes_result	GSE111475 CD40IL21.txt	all_genes_result	Naive_to_Th17_differentiation	Bcell_activation	0	9920	0	9434	19354	9920	NA	NA	NA
GSE113889 Th17 vs Th0.txt	all_genes_result	GSE111475 CD40.txt	all_genes_result	Naive_to_Th17_differentiation	Bcell_activation	0	9920	0	9434	19354	9920	NA	NA	NA
GSE113889 Th17 vs Th0.txt	all_genes_result	GSE116999 healthy.txt	all_genes_result	Naive_to_Th17_differentiation	Bcell_activation	0	9230	0	8771	18001	9230	NA	NA	NA
GSE113889 Th17 vs Th0.txt	all_genes_result	GSE116999 patients.txt	all_genes_result	Naive_to_Th17_differentiation	Bcell_activation	0	9230	0	8771	18001	9230	NA	NA	NA
GSE113889 Th17 vs Th0.txt	all_genes_result	GSE42158 healthy.txt	all_genes_result	Naive_to_Th17_differentiation	Bcell_activation	0	6051	0	5891	11942	6051	NA	NA	NA
GSE113889 Th17 vs Th0.txt	all_genes_result	GSE42158 patients.txt	all_genes_result	Naive_to_Th17_differentiation	Bcell_activation	0	7742	0	7380	15122	7742	NA	NA	NA
GSE113889 Th17 vs Th0.txt	all_genes_result	GSE51587 patients.txt	no_significant_genes_result	Naive_to_Th17_differentiation	Bcell_activation	0	9504	0	8968	18472	9504	NA	NA	NA
GSE113889 Th17 vs Th0.txt	all_genes_result	GSE54017 healthy.txt	no_significant_genes_result	Naive_to_Th17_differentiation	Bcell_activation	0	9504	0	8968	18472	9504	NA	NA	NA
GSE113889 Th17 vs Th0.txt	all_genes_result	GSE111789 120min.txt	all_genes_result	Naive_to_Th17_differentiation	Eosinophils_cytokine_response	0	5657	0	5566	11223	5657	NA	NA	NA
GSE113889 Th17 vs Th0.txt	all_genes_result	GSE111789 30min.txt	all_genes_result	Naive_to_Th17_differentiation	Eosinophils_cytokine_response	0	5916	0	5826	11742	5916	NA	NA	NA
GSE113889 Th17 vs Th0.txt	all_genes_result	GSE111789 60min.txt	all_genes_result	Naive_to_Th17_differentiation	Eosinophils_cytokine_response	0	5368	0	5333	10701	5368	NA	NA	NA
GSE113889 Th17 vs Th0.txt	all_genes_result	GSE112010 CMP expression.txt	all_genes_result	Naive_to_Th17_differentiation	Eosinophils_cytokine_response	0	5192	0	5083	10275	5192	NA	NA	NA
GSE113889 Th17 vs Th0.txt	all_genes_result	GSE112010 EoP expression.txt	all_genes_result	Naive_to_Th17_differentiation	Eosinophils_cytokine_response	0	5192	0	5083	10275	5192	NA	NA	NA
GSE113889 Th17 vs Th0.txt	all_genes_result	GSE112010 GMP expression.txt	all_genes_result	Naive_to_Th17_differentiation	Eosinophils_cytokine_response	0	5192	0	5083	10275	5192	NA	NA	NA
GSE113889 Th17 vs Th0.txt	all_genes_result	GSE128027 GMSCF.txt	all_genes_result	Naive_to_Th17_differentiation	Eosinophils_cytokine_response	0	6503	0	6523	13026	6503	NA	NA	NA
GSE113889 Th17 vs Th0.txt	all_genes_result	GSE128027 IL3.txt	all_genes_result	Naive_to_Th17_differentiation	Eosinophils_cytokine_response	0	6735	0	6699	13434	6735	NA	NA	NA
GSE113889 Th17 vs Th0.txt	all_genes_result	GSE128027 IL5.txt	all_genes_result	Naive_to_Th17_differentiation	Eosinophils_cytokine_response	0	6503	0	6523	13026	6503	NA	NA	NA
GSE113889 Th17 vs Th0.txt	all_genes_result	GSE5099 hthgu133a.txt	all_genes_result	Naive_to_Th17_differentiation	Monocyte_Macrophage_differentiation	0	6221	0	6041	12262	6221	NA	NA	NA
GSE113889 Th17 vs Th0.txt	all_genes_result	GSE5099 hthgu133b.txt	all_genes_result	Naive_to_Th17_differentiation	Monocyte_Macrophage_differentiation	0	4490	0	4424	8914	4490	NA	NA	NA
GSE113889 Th17 vs Th0.txt	all_genes_result	GSE5099 M1.txt	all_genes_result	Naive_to_Th17_differentiation	Monocyte_Macrophage_differentiation	0	6221	0	6041	12262	6221	NA	NA	NA
GSE113889 Th17 vs Th0.txt	all_genes_result	GSE5099 M2.txt	all_genes_result	Naive_to_Th17_differentiation	Monocyte_Macrophage_differentiation	0	6221	0	6041	12262	6221	NA	NA	NA
GSE113889 Th17 vs Th0.txt	all_genes_result	GSE8286.txt	all_genes_result	Naive_to_Th17_differentiation	Monocyte_Macrophage_differentiation	0	6221	0	6041	12262	6221	NA	NA	NA
GSE113889 Th17 vs Th0.txt	all_genes_result	GSE104152 iTreg vs Th0.txt	all_genes_result	Naive_to_Th17_differentiation	Naive_to_Th17_differentiation	0	4769	0	4605	9374	4769	NA	NA	NA
GSE113889 Th17 vs Th0.txt	all_genes_result	GSE104152 Th17 vs Th0.txt	all_genes_result	Naive_to_Th17_differentiation	Naive_to_Th17_differentiation	0	4768	0	4622	9390	4768	NA	NA	NA
GSE113889 Th17 vs Th0.txt	all_genes_result	GSE118974 Th17 vs Th0.txt	all_genes_result	Naive_to_Th17_differentiation	Naive_to_Th17_differentiation	0	8647	0	8295	16942	8647	NA	NA	NA
GSE113889 Th17 vs Th0.txt	all_genes_result	GSE140443 Th17 vs Th0 KO.txt	all_genes_result	Naive_to_Th17_differentiation	Naive_to_Th17_differentiation	0	7736	0	7410	15146	7736	NA	NA	NA
GSE113889 Th17 vs Th0.txt	all_genes_result	GSE140443 Th17 vs Th0 WT.txt	all_genes_result	Naive_to_Th17_differentiation	Naive_to_Th17_differentiation	0	7736	0	7410	15146	7736	NA	NA	NA
GSE113889 Th17 vs Th0.txt	all_genes_result	GSE110446 ADCC.txt	all_genes_result	Naive_to_Th17_differentiation	NK_IL12	0	11513	0	10849	22362	11513	NA	NA	NA
GSE113889 Th17 vs Th0.txt	all_genes_result	GSE110446 Cytokine.txt	all_genes_result	Naive_to_Th17_differentiation	NK_IL12	0	11513	0	10849	22362	11513	NA	NA	NA
GSE113889 Th17 vs Th0.txt	all_genes_result	GSE110446 K562.txt	all_genes_result	Naive_to_Th17_differentiation	NK_IL12	0	11513	0	10849	22362	11513	NA	NA	NA
GSE113889 Th17 vs Th0.txt	all_genes_result	GSE24791 ILmix NK.txt	all_genes_result	Naive_to_Th17_differentiation	NK_IL12	0	9716	0	9189	18905	9716	NA	NA	NA
GSE113889 Th17 vs Th0.txt	all_genes_result	GSE63038 FcR and IgG.txt	all_genes_result	Naive_to_Th17_differentiation	NK_IL12	0	6010	0	5814	11824	6010	NA	NA	NA
GSE113889 Th17 vs Th0.txt	all_genes_result	GSE63038 IL12 and IgG.txt	all_genes_result	Naive_to_Th17_differentiation	NK_IL12	0	6010	0	5814	11824	6010	NA	NA	NA
GSE113889 Th17 vs Th0.txt	all_genes_result	GSE63038 IL12 only.txt	all_genes_result	Naive_to_Th17_differentiation	NK_IL12	0	6010	0	5814	11824	6010	NA	NA	NA
GSE113889 Th17 vs Th0.txt	all_genes_result	GSE22248 LPS(1 dose).txt	all_genes_result	Naive_to_Th17_differentiation	PBMC_LPS	0	7425	0	7125	14550	7425	NA	NA	NA
GSE113889 Th17 vs Th0.txt	all_genes_result	GSE22248 LPS(2 doses).txt	all_genes_result	Naive_to_Th17_differentiation	PBMC_LPS	0	7425	0	7125	14550	7425	NA	NA	NA
GSE113889 Th17 vs Th0.txt	all_genes_result	GSE87290 PBMC high.txt	all_genes_result	Naive_to_Th17_differentiation	PBMC_LPS	0	9468	0	8960	18428	9468	NA	NA	NA
GSE113889 Th17 vs Th0.txt	all_genes_result	GSE87290 PBMC low.txt	all_genes_result	Naive_to_Th17_differentiation	PBMC_LPS	0	9468	0	8960	18428	9468	NA	NA	NA
GSE113889 Th17 vs Th0.txt	all_genes_result	GSE9916 LPS+Heatshock.txt	all_genes_result	Naive_to_Th17_differentiation	PBMC_LPS	0	9369	0	8862	18231	9369	NA	NA	NA
GSE113889 Th17 vs Th0.txt	all_genes_result	GSE9916 LPS only.txt	all_genes_result	Naive_to_Th17_differentiation	PBMC_LPS	0	9369	0	8862	18231	9369	NA	NA	NA
GSE113889 Th17 vs Th0.txt	all_genes_result	GSE29797 CD4deficency.txt	all_genes_result	Naive_to_Th17_differentiation	Tcell_activation	0	7084	0	6808	13892	7084	NA	NA	NA
GSE113889 Th17 vs Th0.txt	all_genes_result	GSE29797 CD4WT.txt	all_genes_result	Naive_to_Th17_differentiation	Tcell_activation	0	7084	0	6808	13892	7084	NA	NA	NA
GSE113889 Th17 vs Th0.txt	all_genes_result	GSE60235 CD3+IFNb.txt	all_genes_result	Naive_to_Th17_differentiation	Tcell_activation	0	9470	0	8935	18405	9470	NA	NA	NA
GSE113889 Th17 vs Th0.txt	all_genes_result	GSE60235 CD3+Th17.txt	all_genes_result	Naive_to_Th17_differentiation	Tcell_activation	0	9470	0	8935	18405	9470	NA	NA	NA
GSE113889 Th17 vs Th0.txt	all_genes_result	GSE60235 CD3.txt	all_genes_result	Naive_to_Th17_differentiation	Tcell_activation	0	9470	0	8935	18405	9470	NA	NA	NA
GSE113889 Th17 vs Th0.txt	all_genes_result	GSE73213 overall time.txt	all_genes_result	Naive_to_Th17_differentiation	Tcell_activation	0	8863	0	8500	17363	8863	NA	NA	NA
GSE113889 Th17 vs Th0.txt	all_genes_result	GSE73213 post 120h.txt	all_genes_result	Naive_to_Th17_differentiation	Tcell_activation	0	8863	0	8500	17363	8863	NA	NA	NA
GSE113889 Th17 vs Th0.txt	all_genes_result	GSE73213 post 24h.txt	all_genes_result	Naive_to_Th17_differentiation	Tcell_activation	0	8863	0	8500	17363	8863	NA	NA	NA
GSE113889 Th17 vs Th0.txt	all_genes_result	GSE73213 post 336h.txt	all_genes_result	Naive_to_Th17_differentiation	Tcell_activation	0	8863	0	8500	17363	8863	NA	NA	NA
GSE113889 Th17 vs Th0.txt	all_genes_result	GSE112899 ctrlxFvFvM.txt	significant_genes_only	Naive_to_Th17_differentiation	Tcell_activation	0	605	0	553	1158	605	NA	NA	NA
GSE113889 Th17 vs Th0.txt	all_genes_result	GSE112899 ctrlxFvFvR.txt	significant_genes_only	Naive_to_Th17_differentiation	Tcell_activation	0	963	0	755	1718	963	NA	NA	NA
GSE113889 Th17 vs Th0.txt	all_genes_result	GSE112899 ctrlxOKT3.txt	significant_genes_only	Naive_to_Th17_differentiation	Tcell_activation	0	2534	0	2377	4911	2534	NA	NA	NA
GSE113889 Th17 vs Th0.txt	all_genes_result	GSE17721 Cpg.txt	all_genes_result	Naive_to_Th17_differentiation	tolerogenic_Dendritic_cells	0	4947	0	4722	9669	4947	NA	NA	NA
GSE113889 Th17 vs Th0.txt	all_genes_result	GSE17721 Grd.txt	all_genes_result	Naive_to_Th17_differentiation	tolerogenic_Dendritic_cells	0	4947	0	4722	9669	4947	NA	NA	NA
GSE113889 Th17 vs Th0.txt	all_genes_result	GSE17721 LPS.txt	all_genes_result	Naive_to_Th17_differentiation	tolerogenic_Dendritic_cells	0	4947	0	4722	9669	4947	NA	NA	NA
GSE113889 Th17 vs Th0.txt	all_genes_result	GSE17721 PAM.txt	all_genes_result	Naive_to_Th17_differentiation	tolerogenic_Dendritic_cells	0	4947	0	4722	9669	4947	NA	NA	NA
GSE113889 Th17 vs Th0.txt	all_genes_result	GSE17721 Pic.txt	all_genes_result	Naive_to_Th17_differentiation	tolerogenic_Dendritic_cells	0	4947	0	4722	9669	4947	NA	NA	NA
GSE113889 Th17 vs Th0.txt	all_genes_result	tolerogenicity lumc ANOVA.txt	all_genes_result	Naive_to_Th17_differentiation	tolerogenic_Dendritic_cells	0	5131	0	5147	10278	5131	NA	NA	NA
GSE113889 Th17 vs Th0.txt	all_genes_result	GSE18921 IL10IL6.txt	no_significant_genes_result	Naive_to_Th17_differentiation	tolerogenic_Dendritic_cells	0	3350	0	3174	6524	3350	NA	NA	NA
GSE113889 Th17 vs Th0.txt	all_genes_result	GSE18921 IL10TGF.txt	no_significant_genes_result	Naive_to_Th17_differentiation	tolerogenic_Dendritic_cells	0	3350	0	3174	6524	3350	NA	NA	NA
GSE113889 Th17 vs Th0.txt	all_genes_result	GSE18921 IL10.txt	no_significant_genes_result	Naive_to_Th17_differentiation	tolerogenic_Dendritic_cells	0	3350	0	3174	6524	3350	NA	NA	NA
GSE118974 Th17 vs Th0.txt	all_genes_result	GSE111475 CD40IFN.txt	all_genes_result	Naive_to_Th17_differentiation	Bcell_activation	3429	3971	3937	4087	15424	7400	1	0.896418	0.000704656
GSE118974 Th17 vs Th0.txt	all_genes_result	GSE111475 CD40IL21.txt	all_genes_result	Naive_to_Th17_differentiation	Bcell_activation	3331	4069	3894	4130	15424	7400	1	0.868253	1.29641e-05
GSE118974 Th17 vs Th0.txt	all_genes_result	GSE111475 CD40.txt	all_genes_result	Naive_to_Th17_differentiation	Bcell_activation	3227	4173	3859	4165	15424	7400	1	0.834638	2.41281e-08
GSE118974 Th17 vs Th0.txt	all_genes_result	GSE116999 healthy.txt	all_genes_result	Naive_to_Th17_differentiation	Bcell_activation	3772	4142	4237	4125	16276	7914	1	0.886607	0.000129592
GSE118974 Th17 vs Th0.txt	all_genes_result	GSE116999 patients.txt	all_genes_result	Naive_to_Th17_differentiation	Bcell_activation	4014	3900	4239	4123	16276	7914	1	1.00107	0.974978
GSE118974 Th17 vs Th0.txt	all_genes_result	GSE42158 healthy.txt	all_genes_result	Naive_to_Th17_differentiation	Bcell_activation	2735	3048	2696	2831	11310	5783	1	0.94226	0.118159
GSE118974 Th17 vs Th0.txt	all_genes_result	GSE42158 patients.txt	all_genes_result	Naive_to_Th17_differentiation	Bcell_activation	2959	3421	3182	3249	12811	6380	1	0.883175	0.000462059
GSE118974 Th17 vs Th0.txt	all_genes_result	GSE51587 patients.txt	no_significant_genes_result	Naive_to_Th17_differentiation	Bcell_activation	3914	4085	4201	4393	16593	7999	1	1.00193	0.962816
GSE118974 Th17 vs Th0.txt	all_genes_result	GSE54017 healthy.txt	no_significant_genes_result	Naive_to_Th17_differentiation	Bcell_activation	3782	4217	4148	4446	16593	7999	1	0.961258	0.207795
GSE118974 Th17 vs Th0.txt	all_genes_result	GSE111789 120min.txt	all_genes_result	Naive_to_Th17_differentiation	Eosinophils_cytokine_response	3348	3305	2836	2715	12204	6653	1	0.969779	0.403024
GSE118974 Th17 vs Th0.txt	all_genes_result	GSE111789 30min.txt	all_genes_result	Naive_to_Th17_differentiation	Eosinophils_cytokine_response	3544	3346	2965	2944	12799	6890	1	1.05164	0.15605
GSE118974 Th17 vs Th0.txt	all_genes_result	GSE111789 60min.txt	all_genes_result	Naive_to_Th17_differentiation	Eosinophils_cytokine_response	3181	3203	2628	2587	11599	6384	1	0.977632	0.550334
GSE118974 Th17 vs Th0.txt	all_genes_result	GSE112010 CMP expression.txt	all_genes_result	Naive_to_Th17_differentiation	Eosinophils_cytokine_response	2309	2384	2295	2291	9279	4693	1	0.966839	0.418131
GSE118974 Th17 vs Th0.txt	all_genes_result	GSE112010 EoP expression.txt	all_genes_result	Naive_to_Th17_differentiation	Eosinophils_cytokine_response	2269	2424	2371	2215	9279	4693	1	0.874483	0.00128863
GSE118974 Th17 vs Th0.txt	all_genes_result	GSE112010 GMP expression.txt	all_genes_result	Naive_to_Th17_differentiation	Eosinophils_cytokine_response	2363	2330	2292	2294	9279	4693	1	1.01505	0.724126
GSE118974 Th17 vs Th0.txt	all_genes_result	GSE128027 GMSCF.txt	all_genes_result	Naive_to_Th17_differentiation	Eosinophils_cytokine_response	3637	3526	3195	3219	13577	7163	1	1.03925	0.263876
GSE118974 Th17 vs Th0.txt	all_genes_result	GSE128027 IL3.txt	all_genes_result	Naive_to_Th17_differentiation	Eosinophils_cytokine_response	3636	3626	3339	3321	13922	7262	1	0.997352	0.945895
GSE118974 Th17 vs Th0.txt	all_genes_result	GSE128027 IL5.txt	all_genes_result	Naive_to_Th17_differentiation	Eosinophils_cytokine_response	3535	3628	3159	3255	13577	7163	1	1.00398	0.917843
GSE118974 Th17 vs Th0.txt	all_genes_result	GSE5099 hthgu133a.txt	all_genes_result	Naive_to_Th17_differentiation	Monocyte_Macrophage_differentiation	2978	2965	2796	2882	11621	5943	1	1.03529	0.353498
GSE118974 Th17 vs Th0.txt	all_genes_result	GSE5099 hthgu133b.txt	all_genes_result	Naive_to_Th17_differentiation	Monocyte_Macrophage_differentiation	2175	2256	2218	2257	8906	4431	1	0.981044	0.656289
GSE118974 Th17 vs Th0.txt	all_genes_result	GSE5099 M1.txt	all_genes_result	Naive_to_Th17_differentiation	Monocyte_Macrophage_differentiation	3311	2632	2921	2757	11621	5943	1	1.18733	4.29655e-06
GSE118974 Th17 vs Th0.txt	all_genes_result	GSE5099 M2.txt	all_genes_result	Naive_to_Th17_differentiation	Monocyte_Macrophage_differentiation	2913	3030	2776	2902	11621	5943	1	1.00502	0.896631
GSE118974 Th17 vs Th0.txt	all_genes_result	GSE8286.txt	all_genes_result	Naive_to_Th17_differentiation	Monocyte_Macrophage_differentiation	2771	3172	2756	2922	11621	5943	1	0.926206	0.0392016
GSE118974 Th17 vs Th0.txt	all_genes_result	GSE104152 iTreg vs Th0.txt	all_genes_result	Naive_to_Th17_differentiation	Naive_to_Th17_differentiation	2839	2748	2099	1966	9652	5587	1	0.967643	0.433293
GSE118974 Th17 vs Th0.txt	all_genes_result	GSE104152 Th17 vs Th0.txt	all_genes_result	Naive_to_Th17_differentiation	Naive_to_Th17_differentiation	2949	2643	2049	2023	9664	5592	1	1.10161	0.0198382
GSE118974 Th17 vs Th0.txt	all_genes_result	GSE113889 Th17 vs Th0.txt	all_genes_result	Naive_to_Th17_differentiation	Naive_to_Th17_differentiation	0	7905	0	9037	16942	7905	NA	NA	NA
GSE118974 Th17 vs Th0.txt	all_genes_result	GSE140443 Th17 vs Th0 KO.txt	all_genes_result	Naive_to_Th17_differentiation	Naive_to_Th17_differentiation	3530	3167	3469	3227	13393	6697	1	1.03688	0.299302
GSE118974 Th17 vs Th0.txt	all_genes_result	GSE140443 Th17 vs Th0 WT.txt	all_genes_result	Naive_to_Th17_differentiation	Naive_to_Th17_differentiation	3659	3038	3419	3277	13393	6697	1	1.15437	3.51361e-05
GSE118974 Th17 vs Th0.txt	all_genes_result	GSE110446 ADCC.txt	all_genes_result	Naive_to_Th17_differentiation	NK_IL12	3932	4204	4801	4671	17608	8136	1	0.90998	0.00184609
GSE118974 Th17 vs Th0.txt	all_genes_result	GSE110446 Cytokine.txt	all_genes_result	Naive_to_Th17_differentiation	NK_IL12	3843	4293	4703	4769	17608	8136	1	0.907747	0.00141848
GSE118974 Th17 vs Th0.txt	all_genes_result	GSE110446 K562.txt	all_genes_result	Naive_to_Th17_differentiation	NK_IL12	4089	4047	4783	4689	17608	8136	1	0.99052	0.762407
GSE118974 Th17 vs Th0.txt	all_genes_result	GSE24791 ILmix NK.txt	all_genes_result	Naive_to_Th17_differentiation	NK_IL12	3698	4276	4255	4301	16530	7974	1	0.874186	1.71165e-05
GSE118974 Th17 vs Th0.txt	all_genes_result	GSE63038 FcR and IgG.txt	all_genes_result	Naive_to_Th17_differentiation	NK_IL12	2663	2999	2669	2709	11040	5662	1	0.90128	0.00644523
GSE118974 Th17 vs Th0.txt	all_genes_result	GSE63038 IL12 and IgG.txt	all_genes_result	Naive_to_Th17_differentiation	NK_IL12	2729	2933	2670	2708	11040	5662	1	0.943709	0.132424
GSE118974 Th17 vs Th0.txt	all_genes_result	GSE63038 IL12 only.txt	all_genes_result	Naive_to_Th17_differentiation	NK_IL12	2716	2946	2668	2710	11040	5662	1	0.93645	0.0865001
GSE118974 Th17 vs Th0.txt	all_genes_result	GSE22248 LPS(1 dose).txt	all_genes_result	Naive_to_Th17_differentiation	PBMC_LPS	3051	3047	3131	3077	12306	6098	1	0.984041	0.665225
GSE118974 Th17 vs Th0.txt	all_genes_result	GSE22248 LPS(2 doses).txt	all_genes_result	Naive_to_Th17_differentiation	PBMC_LPS	3191	2907	3075	3133	12306	6098	1	1.11839	0.00192659
GSE118974 Th17 vs Th0.txt	all_genes_result	GSE87290 PBMC high.txt	all_genes_result	Naive_to_Th17_differentiation	PBMC_LPS	4608	3231	4221	4084	16144	7839	1	1.37984	3.5154e-24
GSE118974 Th17 vs Th0.txt	all_genes_result	GSE87290 PBMC low.txt	all_genes_result	Naive_to_Th17_differentiation	PBMC_LPS	4597	3242	4208	4097	16144	7839	1	1.3805	2.63429e-24
GSE118974 Th17 vs Th0.txt	all_genes_result	GSE9916 LPS+Heatshock.txt	all_genes_result	Naive_to_Th17_differentiation	PBMC_LPS	4631	3521	4544	4218	16914	8152	1	1.22087	1.18312e-10
GSE118974 Th17 vs Th0.txt	all_genes_result	GSE9916 LPS only.txt	all_genes_result	Naive_to_Th17_differentiation	PBMC_LPS	4494	3658	4481	4281	16914	8152	1	1.17369	2.20938e-07
GSE118974 Th17 vs Th0.txt	all_genes_result	GSE29797 CD4deficency.txt	all_genes_result	Naive_to_Th17_differentiation	Tcell_activation	3372	3026	3120	3035	12553	6398	1	1.08398	0.0243956
GSE118974 Th17 vs Th0.txt	all_genes_result	GSE29797 CD4WT.txt	all_genes_result	Naive_to_Th17_differentiation	Tcell_activation	3346	3052	3152	3003	12553	6398	1	1.04453	0.224474
GSE118974 Th17 vs Th0.txt	all_genes_result	GSE60235 CD3+IFNb.txt	all_genes_result	Naive_to_Th17_differentiation	Tcell_activation	3891	4098	4280	4284	16553	7989	1	0.950404	0.102422
GSE118974 Th17 vs Th0.txt	all_genes_result	GSE60235 CD3+Th17.txt	all_genes_result	Naive_to_Th17_differentiation	Tcell_activation	4428	3561	4394	4170	16553	7989	1	1.18006	1.15433e-07
GSE118974 Th17 vs Th0.txt	all_genes_result	GSE60235 CD3.txt	all_genes_result	Naive_to_Th17_differentiation	Tcell_activation	3668	4321	4184	4380	16553	7989	1	0.888651	0.00015389
GSE118974 Th17 vs Th0.txt	all_genes_result	GSE73213 overall time.txt	all_genes_result	Naive_to_Th17_differentiation	Tcell_activation	4300	3732	4058	4009	16099	8032	1	1.13827	4.10815e-05
GSE118974 Th17 vs Th0.txt	all_genes_result	GSE73213 post 120h.txt	all_genes_result	Naive_to_Th17_differentiation	Tcell_activation	3697	4335	4029	4038	16099	8032	1	0.854743	6.71265e-07
GSE118974 Th17 vs Th0.txt	all_genes_result	GSE73213 post 24h.txt	all_genes_result	Naive_to_Th17_differentiation	Tcell_activation	4463	3569	4142	3925	16099	8032	1	1.18496	8.45855e-08
GSE118974 Th17 vs Th0.txt	all_genes_result	GSE73213 post 336h.txt	all_genes_result	Naive_to_Th17_differentiation	Tcell_activation	3778	4254	4017	4050	16099	8032	1	0.895409	0.000463703
GSE118974 Th17 vs Th0.txt	all_genes_result	GSE112899 ctrlxFvFvM.txt	significant_genes_only	Naive_to_Th17_differentiation	Tcell_activation	365	283	294	248	1190	648	1	1.08788	0.482696
GSE118974 Th17 vs Th0.txt	all_genes_result	GSE112899 ctrlxFvFvR.txt	significant_genes_only	Naive_to_Th17_differentiation	Tcell_activation	530	454	414	376	1774	984	1	1.0602	0.565705
GSE118974 Th17 vs Th0.txt	all_genes_result	GSE112899 ctrlxOKT3.txt	significant_genes_only	Naive_to_Th17_differentiation	Tcell_activation	1638	1303	1172	1053	5166	2941	1	1.12943	0.0320617
GSE118974 Th17 vs Th0.txt	all_genes_result	GSE17721 Cpg.txt	all_genes_result	Naive_to_Th17_differentiation	tolerogenic_Dendritic_cells	2760	2278	2273	2135	9446	5038	1	1.13801	0.001803
GSE118974 Th17 vs Th0.txt	all_genes_result	GSE17721 Grd.txt	all_genes_result	Naive_to_Th17_differentiation	tolerogenic_Dendritic_cells	2748	2290	2294	2114	9446	5038	1	1.10583	0.0155802
GSE118974 Th17 vs Th0.txt	all_genes_result	GSE17721 LPS.txt	all_genes_result	Naive_to_Th17_differentiation	tolerogenic_Dendritic_cells	2754	2284	2275	2133	9446	5038	1	1.1305	0.00312113
GSE118974 Th17 vs Th0.txt	all_genes_result	GSE17721 PAM.txt	all_genes_result	Naive_to_Th17_differentiation	tolerogenic_Dendritic_cells	2605	2433	2253	2155	9446	5038	1	1.02413	0.577477
GSE118974 Th17 vs Th0.txt	all_genes_result	GSE17721 Pic.txt	all_genes_result	Naive_to_Th17_differentiation	tolerogenic_Dendritic_cells	2826	2212	2280	2128	9446	5038	1	1.19238	2.2127e-05
GSE118974 Th17 vs Th0.txt	all_genes_result	tolerogenicity lumc ANOVA.txt	all_genes_result	Naive_to_Th17_differentiation	tolerogenic_Dendritic_cells	3062	3009	2338	2180	10589	6071	1	0.948876	0.187938
GSE118974 Th17 vs Th0.txt	all_genes_result	GSE18921 IL10IL6.txt	no_significant_genes_result	Naive_to_Th17_differentiation	tolerogenic_Dendritic_cells	1534	1478	1390	1436	5838	3012	1	1.07222	0.190381
GSE118974 Th17 vs Th0.txt	all_genes_result	GSE18921 IL10TGF.txt	no_significant_genes_result	Naive_to_Th17_differentiation	tolerogenic_Dendritic_cells	1530	1482	1407	1419	5838	3012	1	1.04121	0.447611
GSE118974 Th17 vs Th0.txt	all_genes_result	GSE18921 IL10.txt	no_significant_genes_result	Naive_to_Th17_differentiation	tolerogenic_Dendritic_cells	1506	1506	1374	1452	5838	3012	1	1.05674	0.294893
GSE140443 Th17 vs Th0 KO.txt	all_genes_result	GSE111475 CD40IFN.txt	all_genes_result	Naive_to_Th17_differentiation	Bcell_activation	2986	2280	4934	4769	14969	5266	1	1.26582	7.73863e-12
GSE140443 Th17 vs Th0 KO.txt	all_genes_result	GSE111475 CD40IL21.txt	all_genes_result	Naive_to_Th17_differentiation	Bcell_activation	2980	2286	4895	4808	14969	5266	1	1.28039	6.77192e-13
GSE140443 Th17 vs Th0 KO.txt	all_genes_result	GSE111475 CD40.txt	all_genes_result	Naive_to_Th17_differentiation	Bcell_activation	2926	2340	4897	4806	14969	5266	1	1.22717	2.73215e-09
GSE140443 Th17 vs Th0 KO.txt	all_genes_result	GSE116999 healthy.txt	all_genes_result	Naive_to_Th17_differentiation	Bcell_activation	2967	2246	4878	4563	14654	5213	1	1.23569	1.1236e-09
GSE140443 Th17 vs Th0 KO.txt	all_genes_result	GSE116999 patients.txt	all_genes_result	Naive_to_Th17_differentiation	Bcell_activation	2671	2542	4789	4652	14654	5213	1	1.02069	0.557376
GSE140443 Th17 vs Th0 KO.txt	all_genes_result	GSE42158 healthy.txt	all_genes_result	Naive_to_Th17_differentiation	Bcell_activation	2209	1786	3338	3249	10582	3995	1	1.20384	4.257e-06
GSE140443 Th17 vs Th0 KO.txt	all_genes_result	GSE42158 patients.txt	all_genes_result	Naive_to_Th17_differentiation	Bcell_activation	2523	2082	4240	3981	12826	4605	1	1.13778	0.000493434
GSE140443 Th17 vs Th0 KO.txt	all_genes_result	GSE51587 patients.txt	no_significant_genes_result	Naive_to_Th17_differentiation	Bcell_activation	2659	2540	4862	4606	14667	5199	1	0.99173	0.82239
GSE140443 Th17 vs Th0 KO.txt	all_genes_result	GSE54017 healthy.txt	no_significant_genes_result	Naive_to_Th17_differentiation	Bcell_activation	2576	2623	4691	4777	14667	5199	1	1.00006	1
GSE140443 Th17 vs Th0 KO.txt	all_genes_result	GSE111789 120min.txt	all_genes_result	Naive_to_Th17_differentiation	Eosinophils_cytokine_response	1993	2173	2490	2584	9240	4166	1	0.951824	0.241493
GSE140443 Th17 vs Th0 KO.txt	all_genes_result	GSE111789 30min.txt	all_genes_result	Naive_to_Th17_differentiation	Eosinophils_cytokine_response	1952	2316	2556	2755	9579	4268	1	0.908462	0.0199809
GSE140443 Th17 vs Th0 KO.txt	all_genes_result	GSE111789 60min.txt	all_genes_result	Naive_to_Th17_differentiation	Eosinophils_cytokine_response	1826	2207	2366	2482	8881	4033	1	0.867948	0.000937624
GSE140443 Th17 vs Th0 KO.txt	all_genes_result	GSE112010 CMP expression.txt	all_genes_result	Naive_to_Th17_differentiation	Eosinophils_cytokine_response	2233	2129	4412	4443	13217	4362	1	1.05618	0.143908
GSE140443 Th17 vs Th0 KO.txt	all_genes_result	GSE112010 EoP expression.txt	all_genes_result	Naive_to_Th17_differentiation	Eosinophils_cytokine_response	2433	1929	4483	4372	13217	4362	1	1.23002	2.47568e-08
GSE140443 Th17 vs Th0 KO.txt	all_genes_result	GSE112010 GMP expression.txt	all_genes_result	Naive_to_Th17_differentiation	Eosinophils_cytokine_response	2219	2143	4466	4389	13217	4362	1	1.01761	0.64375
GSE140443 Th17 vs Th0 KO.txt	all_genes_result	GSE128027 GMSCF.txt	all_genes_result	Naive_to_Th17_differentiation	Eosinophils_cytokine_response	2596	1991	3250	2976	10813	4587	1	1.19392	5.91217e-06
GSE140443 Th17 vs Th0 KO.txt	all_genes_result	GSE128027 IL3.txt	all_genes_result	Naive_to_Th17_differentiation	Eosinophils_cytokine_response	2666	1973	3342	3087	11068	4639	1	1.24811	1.16074e-08
GSE140443 Th17 vs Th0 KO.txt	all_genes_result	GSE128027 IL5.txt	all_genes_result	Naive_to_Th17_differentiation	Eosinophils_cytokine_response	2509	2078	3213	3013	10813	4587	1	1.13224	0.00148757
GSE140443 Th17 vs Th0 KO.txt	all_genes_result	GSE5099 hthgu133a.txt	all_genes_result	Naive_to_Th17_differentiation	Monocyte_Macrophage_differentiation	1987	2080	3336	3365	10768	4067	1	0.96358	0.360497
GSE140443 Th17 vs Th0 KO.txt	all_genes_result	GSE5099 hthgu133b.txt	all_genes_result	Naive_to_Th17_differentiation	Monocyte_Macrophage_differentiation	1257	1420	2220	2268	7165	2677	1	0.904364	0.0401793
GSE140443 Th17 vs Th0 KO.txt	all_genes_result	GSE5099 M1.txt	all_genes_result	Naive_to_Th17_differentiation	Monocyte_Macrophage_differentiation	2236	1831	3449	3252	10768	4067	1	1.15142	0.000424861
GSE140443 Th17 vs Th0 KO.txt	all_genes_result	GSE5099 M2.txt	all_genes_result	Naive_to_Th17_differentiation	Monocyte_Macrophage_differentiation	1972	2095	3293	3408	10768	4067	1	0.974155	0.511819
GSE140443 Th17 vs Th0 KO.txt	all_genes_result	GSE8286.txt	all_genes_result	Naive_to_Th17_differentiation	Monocyte_Macrophage_differentiation	2101	1966	3323	3378	10768	4067	1	1.08635	0.0387004
GSE140443 Th17 vs Th0 KO.txt	all_genes_result	GSE104152 iTreg vs Th0.txt	all_genes_result	Naive_to_Th17_differentiation	Naive_to_Th17_differentiation	3174	1972	2708	2534	10388	5146	1	1.50602	6.78125e-25
GSE140443 Th17 vs Th0 KO.txt	all_genes_result	GSE104152 Th17 vs Th0.txt	all_genes_result	Naive_to_Th17_differentiation	Naive_to_Th17_differentiation	2806	2351	2555	2689	10401	5157	1	1.25609	7.0556e-09
GSE140443 Th17 vs Th0 KO.txt	all_genes_result	GSE113889 Th17 vs Th0.txt	all_genes_result	Naive_to_Th17_differentiation	Naive_to_Th17_differentiation	0	5326	0	9820	15146	5326	NA	NA	NA
GSE140443 Th17 vs Th0 KO.txt	all_genes_result	GSE118974 Th17 vs Th0.txt	all_genes_result	Naive_to_Th17_differentiation	Naive_to_Th17_differentiation	2784	2386	4215	4008	13393	5170	1	1.10949	0.00356965
GSE140443 Th17 vs Th0 KO.txt	all_genes_result	GSE140443 Th17 vs Th0 WT.txt	all_genes_result	Naive_to_Th17_differentiation	Naive_to_Th17_differentiation	6110	846	10528	7163	24647	6956	1	4.91368	0
GSE140443 Th17 vs Th0 KO.txt	all_genes_result	GSE110446 ADCC.txt	all_genes_result	Naive_to_Th17_differentiation	NK_IL12	3300	2003	5253	4517	15073	5303	1	1.41664	9.9129e-24
GSE140443 Th17 vs Th0 KO.txt	all_genes_result	GSE110446 Cytokine.txt	all_genes_result	Naive_to_Th17_differentiation	NK_IL12	3233	2070	4996	4774	15073	5303	1	1.49237	4.55632e-31
GSE140443 Th17 vs Th0 KO.txt	all_genes_result	GSE110446 K562.txt	all_genes_result	Naive_to_Th17_differentiation	NK_IL12	3407	1896	5240	4530	15073	5303	1	1.55339	1.5903e-36
GSE140443 Th17 vs Th0 KO.txt	all_genes_result	GSE24791 ILmix NK.txt	all_genes_result	Naive_to_Th17_differentiation	NK_IL12	3018	2234	4930	4647	14829	5252	1	1.27336	2.71863e-12
GSE140443 Th17 vs Th0 KO.txt	all_genes_result	GSE63038 FcR and IgG.txt	all_genes_result	Naive_to_Th17_differentiation	NK_IL12	2309	1619	3285	3131	10344	3928	1	1.35927	6.14494e-14
GSE140443 Th17 vs Th0 KO.txt	all_genes_result	GSE63038 IL12 and IgG.txt	all_genes_result	Naive_to_Th17_differentiation	NK_IL12	2404	1524	3330	3086	10344	3928	1	1.46177	2.458e-20
GSE140443 Th17 vs Th0 KO.txt	all_genes_result	GSE63038 IL12 only.txt	all_genes_result	Naive_to_Th17_differentiation	NK_IL12	2163	1765	3190	3226	10344	3928	1	1.23929	1.35001e-07
GSE140443 Th17 vs Th0 KO.txt	all_genes_result	GSE22248 LPS(1 dose).txt	all_genes_result	Naive_to_Th17_differentiation	PBMC_LPS	2369	2072	4007	3901	12349	4441	1	1.11308	0.00435061
GSE140443 Th17 vs Th0 KO.txt	all_genes_result	GSE22248 LPS(2 doses).txt	all_genes_result	Naive_to_Th17_differentiation	PBMC_LPS	2341	2100	3976	3932	12349	4441	1	1.10242	0.00964061
GSE140443 Th17 vs Th0 KO.txt	all_genes_result	GSE87290 PBMC high.txt	all_genes_result	Naive_to_Th17_differentiation	PBMC_LPS	2490	2802	4772	4779	14843	5292	1	0.889963	0.000689144
GSE140443 Th17 vs Th0 KO.txt	all_genes_result	GSE87290 PBMC low.txt	all_genes_result	Naive_to_Th17_differentiation	PBMC_LPS	2528	2764	4723	4828	14843	5292	1	0.934968	0.0506961
GSE140443 Th17 vs Th0 KO.txt	all_genes_result	GSE9916 LPS+Heatshock.txt	all_genes_result	Naive_to_Th17_differentiation	PBMC_LPS	2753	2447	4518	4664	14382	5200	1	1.16139	1.673e-05
GSE140443 Th17 vs Th0 KO.txt	all_genes_result	GSE9916 LPS only.txt	all_genes_result	Naive_to_Th17_differentiation	PBMC_LPS	2631	2569	4507	4675	14382	5200	1	1.06228	0.0826498
GSE140443 Th17 vs Th0 KO.txt	all_genes_result	GSE29797 CD4deficency.txt	all_genes_result	Naive_to_Th17_differentiation	Tcell_activation	3472	2561	6007	5766	17806	6033	1	1.3013	1.34418e-16
GSE140443 Th17 vs Th0 KO.txt	all_genes_result	GSE29797 CD4WT.txt	all_genes_result	Naive_to_Th17_differentiation	Tcell_activation	3425	2608	5918	5855	17806	6033	1	1.29926	1.86164e-16
GSE140443 Th17 vs Th0 KO.txt	all_genes_result	GSE60235 CD3+IFNb.txt	all_genes_result	Naive_to_Th17_differentiation	Tcell_activation	2917	2282	4789	4669	14657	5199	1	1.24621	2.20673e-10
GSE140443 Th17 vs Th0 KO.txt	all_genes_result	GSE60235 CD3+Th17.txt	all_genes_result	Naive_to_Th17_differentiation	Tcell_activation	2138	3061	4567	4891	14657	5199	1	0.748038	7.52902e-17
GSE140443 Th17 vs Th0 KO.txt	all_genes_result	GSE60235 CD3.txt	all_genes_result	Naive_to_Th17_differentiation	Tcell_activation	2857	2342	4749	4709	14657	5199	1	1.2096	3.90843e-08
GSE140443 Th17 vs Th0 KO.txt	all_genes_result	GSE73213 overall time.txt	all_genes_result	Naive_to_Th17_differentiation	Tcell_activation	3043	2159	4224	4040	13466	5202	1	1.34801	5.92058e-17
GSE140443 Th17 vs Th0 KO.txt	all_genes_result	GSE73213 post 120h.txt	all_genes_result	Naive_to_Th17_differentiation	Tcell_activation	2132	3070	3968	4296	13466	5202	1	0.751891	1.4004e-15
GSE140443 Th17 vs Th0 KO.txt	all_genes_result	GSE73213 post 24h.txt	all_genes_result	Naive_to_Th17_differentiation	Tcell_activation	2217	2985	4011	4253	13466	5202	1	0.787544	1.94187e-11
GSE140443 Th17 vs Th0 KO.txt	all_genes_result	GSE73213 post 336h.txt	all_genes_result	Naive_to_Th17_differentiation	Tcell_activation	2312	2890	3976	4288	13466	5202	1	0.862788	3.31453e-05
GSE140443 Th17 vs Th0 KO.txt	all_genes_result	GSE112899 ctrlxFvFvM.txt	significant_genes_only	Naive_to_Th17_differentiation	Tcell_activation	225	197	380	232	1034	422	1	0.697566	0.00573273
GSE140443 Th17 vs Th0 KO.txt	all_genes_result	GSE112899 ctrlxFvFvR.txt	significant_genes_only	Naive_to_Th17_differentiation	Tcell_activation	359	199	581	369	1508	558	1	1.14565	0.226273
GSE140443 Th17 vs Th0 KO.txt	all_genes_result	GSE112899 ctrlxOKT3.txt	significant_genes_only	Naive_to_Th17_differentiation	Tcell_activation	1064	747	1373	1069	4253	1811	1	1.10896	0.103111
GSE140443 Th17 vs Th0 KO.txt	all_genes_result	GSE17721 Cpg.txt	all_genes_result	Naive_to_Th17_differentiation	tolerogenic_Dendritic_cells	2284	1940	3305	3105	10634	4224	1	1.10606	0.0117257
GSE140443 Th17 vs Th0 KO.txt	all_genes_result	GSE17721 Grd.txt	all_genes_result	Naive_to_Th17_differentiation	tolerogenic_Dendritic_cells	2311	1913	3303	3107	10634	4224	1	1.13635	0.00130325
GSE140443 Th17 vs Th0 KO.txt	all_genes_result	GSE17721 LPS.txt	all_genes_result	Naive_to_Th17_differentiation	tolerogenic_Dendritic_cells	2248	1976	3287	3123	10634	4224	1	1.08088	0.0519166
GSE140443 Th17 vs Th0 KO.txt	all_genes_result	GSE17721 PAM.txt	all_genes_result	Naive_to_Th17_differentiation	tolerogenic_Dendritic_cells	2416	1808	3318	3092	10634	4224	1	1.24523	4.06224e-08
GSE140443 Th17 vs Th0 KO.txt	all_genes_result	GSE17721 Pic.txt	all_genes_result	Naive_to_Th17_differentiation	tolerogenic_Dendritic_cells	2137	2087	3254	3156	10634	4224	1	0.99312	0.874019
GSE140443 Th17 vs Th0 KO.txt	all_genes_result	tolerogenicity lumc ANOVA.txt	all_genes_result	Naive_to_Th17_differentiation	tolerogenic_Dendritic_cells	2338	1853	2562	2364	9117	4191	1	1.1642	0.000314193
GSE140443 Th17 vs Th0 KO.txt	all_genes_result	GSE18921 IL10IL6.txt	no_significant_genes_result	Naive_to_Th17_differentiation	tolerogenic_Dendritic_cells	1156	1063	1868	2009	6096	2219	1	1.16954	0.00340803
GSE140443 Th17 vs Th0 KO.txt	all_genes_result	GSE18921 IL10TGF.txt	no_significant_genes_result	Naive_to_Th17_differentiation	tolerogenic_Dendritic_cells	1178	1041	1862	2015	6096	2219	1	1.22454	0.000156318
GSE140443 Th17 vs Th0 KO.txt	all_genes_result	GSE18921 IL10.txt	no_significant_genes_result	Naive_to_Th17_differentiation	tolerogenic_Dendritic_cells	1118	1101	1871	2006	6096	2219	1	1.08869	0.116213
GSE140443 Th17 vs Th0 WT.txt	all_genes_result	GSE111475 CD40IFN.txt	all_genes_result	Naive_to_Th17_differentiation	Bcell_activation	2182	2419	5311	5057	14969	4601	1	0.858897	1.8098e-05
GSE140443 Th17 vs Th0 WT.txt	all_genes_result	GSE111475 CD40IL21.txt	all_genes_result	Naive_to_Th17_differentiation	Bcell_activation	2241	2360	5387	4981	14969	4601	1	0.878019	0.000244859
GSE140443 Th17 vs Th0 WT.txt	all_genes_result	GSE111475 CD40.txt	all_genes_result	Naive_to_Th17_differentiation	Bcell_activation	2185	2416	5295	5073	14969	4601	1	0.86648	5.36651e-05
GSE140443 Th17 vs Th0 WT.txt	all_genes_result	GSE116999 healthy.txt	all_genes_result	Naive_to_Th17_differentiation	Bcell_activation	2223	2322	4890	5219	14654	4545	1	1.02178	0.555466
GSE140443 Th17 vs Th0 WT.txt	all_genes_result	GSE116999 patients.txt	all_genes_result	Naive_to_Th17_differentiation	Bcell_activation	2078	2467	5094	5015	14654	4545	1	0.829269	1.81557e-07
GSE140443 Th17 vs Th0 WT.txt	all_genes_result	GSE42158 healthy.txt	all_genes_result	Naive_to_Th17_differentiation	Bcell_activation	1622	1857	3631	3472	10582	3479	1	0.835221	1.38755e-05
GSE140443 Th17 vs Th0 WT.txt	all_genes_result	GSE42158 patients.txt	all_genes_result	Naive_to_Th17_differentiation	Bcell_activation	1860	2202	4325	4439	12826	4062	1	0.866962	0.000182495
GSE140443 Th17 vs Th0 WT.txt	all_genes_result	GSE51587 patients.txt	no_significant_genes_result	Naive_to_Th17_differentiation	Bcell_activation	2135	2414	5011	5107	14667	4549	1	0.901375	0.00381593
GSE140443 Th17 vs Th0 WT.txt	all_genes_result	GSE54017 healthy.txt	no_significant_genes_result	Naive_to_Th17_differentiation	Bcell_activation	1944	2605	5064	5054	14667	4549	1	0.744806	2.27602e-16
GSE140443 Th17 vs Th0 WT.txt	all_genes_result	GSE111789 120min.txt	all_genes_result	Naive_to_Th17_differentiation	Eosinophils_cytokine_response	1788	1767	2882	2803	9240	3555	1	0.984146	0.716238
GSE140443 Th17 vs Th0 WT.txt	all_genes_result	GSE111789 30min.txt	all_genes_result	Naive_to_Th17_differentiation	Eosinophils_cytokine_response	1815	1845	2975	2944	9579	3660	1	0.973483	0.528185
GSE140443 Th17 vs Th0 WT.txt	all_genes_result	GSE111789 60min.txt	all_genes_result	Naive_to_Th17_differentiation	Eosinophils_cytokine_response	1724	1701	2732	2724	8881	3425	1	1.01055	0.810524
GSE140443 Th17 vs Th0 WT.txt	all_genes_result	GSE112010 CMP expression.txt	all_genes_result	Naive_to_Th17_differentiation	Eosinophils_cytokine_response	1909	1864	4813	4631	13217	3773	1	0.985413	0.714381
GSE140443 Th17 vs Th0 WT.txt	all_genes_result	GSE112010 EoP expression.txt	all_genes_result	Naive_to_Th17_differentiation	Eosinophils_cytokine_response	1778	1995	4559	4885	13217	3773	1	0.95494	0.239664
GSE140443 Th17 vs Th0 WT.txt	all_genes_result	GSE112010 GMP expression.txt	all_genes_result	Naive_to_Th17_differentiation	Eosinophils_cytokine_response	1886	1887	4786	4658	13217	3773	1	0.972733	0.47612
GSE140443 Th17 vs Th0 WT.txt	all_genes_result	GSE128027 GMSCF.txt	all_genes_result	Naive_to_Th17_differentiation	Eosinophils_cytokine_response	2067	1888	3444	3414	10813	3955	1	1.08526	0.0416556
GSE140443 Th17 vs Th0 WT.txt	all_genes_result	GSE128027 IL3.txt	all_genes_result	Naive_to_Th17_differentiation	Eosinophils_cytokine_response	2137	1862	3540	3529	11068	3999	1	1.14411	0.00071179
GSE140443 Th17 vs Th0 WT.txt	all_genes_result	GSE128027 IL5.txt	all_genes_result	Naive_to_Th17_differentiation	Eosinophils_cytokine_response	2044	1911	3443	3415	10813	3955	1	1.06087	0.139551
GSE140443 Th17 vs Th0 WT.txt	all_genes_result	GSE5099 hthgu133a.txt	all_genes_result	Naive_to_Th17_differentiation	Monocyte_Macrophage_differentiation	1754	1788	3699	3527	10768	3542	1	0.935388	0.105139
GSE140443 Th17 vs Th0 WT.txt	all_genes_result	GSE5099 hthgu133b.txt	all_genes_result	Naive_to_Th17_differentiation	Monocyte_Macrophage_differentiation	1129	1172	2521	2343	7165	2301	1	0.895309	0.0295399
GSE140443 Th17 vs Th0 WT.txt	all_genes_result	GSE5099 M1.txt	all_genes_result	Naive_to_Th17_differentiation	Monocyte_Macrophage_differentiation	1887	1655	3494	3732	10768	3542	1	1.21782	1.74962e-06
GSE140443 Th17 vs Th0 WT.txt	all_genes_result	GSE5099 M2.txt	all_genes_result	Naive_to_Th17_differentiation	Monocyte_Macrophage_differentiation	1752	1790	3747	3479	10768	3542	1	0.908774	0.0204291
GSE140443 Th17 vs Th0 WT.txt	all_genes_result	GSE8286.txt	all_genes_result	Naive_to_Th17_differentiation	Monocyte_Macrophage_differentiation	1685	1857	3775	3451	10768	3542	1	0.829517	5.77371e-06
GSE140443 Th17 vs Th0 WT.txt	all_genes_result	GSE104152 iTreg vs Th0.txt	all_genes_result	Naive_to_Th17_differentiation	Naive_to_Th17_differentiation	2807	1552	3221	2808	10388	4359	1	1.57663	3.58372e-29
GSE140443 Th17 vs Th0 WT.txt	all_genes_result	GSE104152 Th17 vs Th0.txt	all_genes_result	Naive_to_Th17_differentiation	Naive_to_Th17_differentiation	2870	1492	3339	2700	10401	4362	1	1.55537	3.16684e-27
GSE140443 Th17 vs Th0 WT.txt	all_genes_result	GSE113889 Th17 vs Th0.txt	all_genes_result	Naive_to_Th17_differentiation	Naive_to_Th17_differentiation	0	4631	0	10515	15146	4631	NA	NA	NA
GSE140443 Th17 vs Th0 WT.txt	all_genes_result	GSE118974 Th17 vs Th0.txt	all_genes_result	Naive_to_Th17_differentiation	Naive_to_Th17_differentiation	2524	2001	4554	4314	13393	4525	1	1.19487	1.23564e-06
GSE140443 Th17 vs Th0 WT.txt	all_genes_result	GSE140443 Th17 vs Th0 KO.txt	all_genes_result	Naive_to_Th17_differentiation	Naive_to_Th17_differentiation	5150	763	11488	7246	24647	5913	1	4.25763	0
GSE140443 Th17 vs Th0 WT.txt	all_genes_result	GSE110446 ADCC.txt	all_genes_result	Naive_to_Th17_differentiation	NK_IL12	2554	2065	5053	5401	15073	4619	1	1.32195	3.63089e-15
GSE140443 Th17 vs Th0 WT.txt	all_genes_result	GSE110446 Cytokine.txt	all_genes_result	Naive_to_Th17_differentiation	NK_IL12	2552	2067	5169	5285	15073	4619	1	1.26232	4.82868e-11
GSE140443 Th17 vs Th0 WT.txt	all_genes_result	GSE110446 K562.txt	all_genes_result	Naive_to_Th17_differentiation	NK_IL12	2581	2038	5162	5292	15073	4619	1	1.2983	1.89317e-13
GSE140443 Th17 vs Th0 WT.txt	all_genes_result	GSE24791 ILmix NK.txt	all_genes_result	Naive_to_Th17_differentiation	NK_IL12	2130	2471	5221	5007	14829	4601	1	0.826681	9.05886e-08
GSE140443 Th17 vs Th0 WT.txt	all_genes_result	GSE63038 FcR and IgG.txt	all_genes_result	Naive_to_Th17_differentiation	NK_IL12	1802	1591	3344	3607	10344	3393	1	1.22167	1.7945e-06
GSE140443 Th17 vs Th0 WT.txt	all_genes_result	GSE63038 IL12 and IgG.txt	all_genes_result	Naive_to_Th17_differentiation	NK_IL12	1869	1524	3267	3684	10344	3393	1	1.38285	1.23557e-14
GSE140443 Th17 vs Th0 WT.txt	all_genes_result	GSE63038 IL12 only.txt	all_genes_result	Naive_to_Th17_differentiation	NK_IL12	1619	1774	3530	3421	10344	3393	1	0.884458	0.00359926
GSE140443 Th17 vs Th0 WT.txt	all_genes_result	GSE22248 LPS(1 dose).txt	all_genes_result	Naive_to_Th17_differentiation	PBMC_LPS	1972	1926	4236	4215	12349	3898	1	1.01881	0.642161
GSE140443 Th17 vs Th0 WT.txt	all_genes_result	GSE22248 LPS(2 doses).txt	all_genes_result	Naive_to_Th17_differentiation	PBMC_LPS	2057	1841	4302	4149	12349	3898	1	1.07757	0.055158
GSE140443 Th17 vs Th0 WT.txt	all_genes_result	GSE87290 PBMC high.txt	all_genes_result	Naive_to_Th17_differentiation	PBMC_LPS	2390	2226	5121	5106	14843	4616	1	1.07051	0.0554807
GSE140443 Th17 vs Th0 WT.txt	all_genes_result	GSE87290 PBMC low.txt	all_genes_result	Naive_to_Th17_differentiation	PBMC_LPS	2342	2274	5116	5111	14843	4616	1	1.0289	0.424941
GSE140443 Th17 vs Th0 WT.txt	all_genes_result	GSE9916 LPS+Heatshock.txt	all_genes_result	Naive_to_Th17_differentiation	PBMC_LPS	2532	2003	5214	4633	14382	4535	1	1.12323	0.00127395
GSE140443 Th17 vs Th0 WT.txt	all_genes_result	GSE9916 LPS only.txt	all_genes_result	Naive_to_Th17_differentiation	PBMC_LPS	2431	2104	5138	4709	14382	4535	1	1.05891	0.113781
GSE140443 Th17 vs Th0 WT.txt	all_genes_result	GSE29797 CD4deficency.txt	all_genes_result	Naive_to_Th17_differentiation	Tcell_activation	3049	2087	6440	6230	17806	5136	1	1.41327	4.00271e-25
GSE140443 Th17 vs Th0 WT.txt	all_genes_result	GSE29797 CD4WT.txt	all_genes_result	Naive_to_Th17_differentiation	Tcell_activation	2983	2153	6306	6364	17806	5136	1	1.39821	8.36771e-24
GSE140443 Th17 vs Th0 WT.txt	all_genes_result	GSE60235 CD3+IFNb.txt	all_genes_result	Naive_to_Th17_differentiation	Tcell_activation	2291	2258	5186	4922	14657	4549	1	0.96295	0.29212
GSE140443 Th17 vs Th0 WT.txt	all_genes_result	GSE60235 CD3+Th17.txt	all_genes_result	Naive_to_Th17_differentiation	Tcell_activation	2454	2095	4702	5406	14657	4549	1	1.3467	9.59317e-17
GSE140443 Th17 vs Th0 WT.txt	all_genes_result	GSE60235 CD3.txt	all_genes_result	Naive_to_Th17_differentiation	Tcell_activation	2261	2288	5298	4810	14657	4549	1	0.897184	0.00239373
GSE140443 Th17 vs Th0 WT.txt	all_genes_result	GSE73213 overall time.txt	all_genes_result	Naive_to_Th17_differentiation	Tcell_activation	2397	2146	4653	4270	13466	4543	1	1.02503	0.499665
GSE140443 Th17 vs Th0 WT.txt	all_genes_result	GSE73213 post 120h.txt	all_genes_result	Naive_to_Th17_differentiation	Tcell_activation	2114	2429	4293	4630	13466	4543	1	0.938663	0.0830474
GSE140443 Th17 vs Th0 WT.txt	all_genes_result	GSE73213 post 24h.txt	all_genes_result	Naive_to_Th17_differentiation	Tcell_activation	2393	2150	4506	4417	13466	4543	1	1.09103	0.0169383
GSE140443 Th17 vs Th0 WT.txt	all_genes_result	GSE73213 post 336h.txt	all_genes_result	Naive_to_Th17_differentiation	Tcell_activation	2335	2208	4344	4579	13466	4543	1	1.11472	0.00296838
GSE140443 Th17 vs Th0 WT.txt	all_genes_result	GSE112899 ctrlxFvFvM.txt	significant_genes_only	Naive_to_Th17_differentiation	Tcell_activation	182	309	278	265	1034	491	1	0.561762	6.21956e-06
GSE140443 Th17 vs Th0 WT.txt	all_genes_result	GSE112899 ctrlxFvFvR.txt	significant_genes_only	Naive_to_Th17_differentiation	Tcell_activation	255	409	411	433	1508	664	1	0.657043	7.12422e-05
GSE140443 Th17 vs Th0 WT.txt	all_genes_result	GSE112899 ctrlxOKT3.txt	significant_genes_only	Naive_to_Th17_differentiation	Tcell_activation	729	1007	1233	1284	4253	1736	1	0.753934	7.5835e-06
GSE140443 Th17 vs Th0 WT.txt	all_genes_result	GSE17721 Cpg.txt	all_genes_result	Naive_to_Th17_differentiation	tolerogenic_Dendritic_cells	1962	1668	3342	3662	10634	3630	1	1.28884	6.45451e-10
GSE140443 Th17 vs Th0 WT.txt	all_genes_result	GSE17721 Grd.txt	all_genes_result	Naive_to_Th17_differentiation	tolerogenic_Dendritic_cells	1984	1646	3295	3709	10634	3630	1	1.35674	1.09763e-13
GSE140443 Th17 vs Th0 WT.txt	all_genes_result	GSE17721 LPS.txt	all_genes_result	Naive_to_Th17_differentiation	tolerogenic_Dendritic_cells	1966	1664	3344	3660	10634	3630	1	1.2931	3.83088e-10
GSE140443 Th17 vs Th0 WT.txt	all_genes_result	GSE17721 PAM.txt	all_genes_result	Naive_to_Th17_differentiation	tolerogenic_Dendritic_cells	2065	1565	3306	3698	10634	3630	1	1.47586	2.59558e-21
GSE140443 Th17 vs Th0 WT.txt	all_genes_result	GSE17721 Pic.txt	all_genes_result	Naive_to_Th17_differentiation	tolerogenic_Dendritic_cells	1923	1707	3329	3675	10634	3630	1	1.24359	1.04386e-07
GSE140443 Th17 vs Th0 WT.txt	all_genes_result	tolerogenicity lumc ANOVA.txt	all_genes_result	Naive_to_Th17_differentiation	tolerogenic_Dendritic_cells	1778	1743	2855	2741	9117	3521	1	0.979345	0.636019
GSE140443 Th17 vs Th0 WT.txt	all_genes_result	GSE18921 IL10IL6.txt	no_significant_genes_result	Naive_to_Th17_differentiation	tolerogenic_Dendritic_cells	1018	946	2085	2047	6096	1964	1	1.05645	0.323759
GSE140443 Th17 vs Th0 WT.txt	all_genes_result	GSE18921 IL10TGF.txt	no_significant_genes_result	Naive_to_Th17_differentiation	tolerogenic_Dendritic_cells	1041	923	1982	2150	6096	1964	1	1.2234	0.000240079
GSE140443 Th17 vs Th0 WT.txt	all_genes_result	GSE18921 IL10.txt	no_significant_genes_result	Naive_to_Th17_differentiation	tolerogenic_Dendritic_cells	1021	943	2133	1999	6096	1964	1	1.0147	0.80506
GSE110446 ADCC.txt	all_genes_result	GSE111475 CD40IFN.txt	all_genes_result	NK_IL12	Bcell_activation	700	328	8552	9249	18829	1028	1	2.30799	2.26778e-36
GSE110446 ADCC.txt	all_genes_result	GSE111475 CD40IL21.txt	all_genes_result	NK_IL12	Bcell_activation	684	344	8064	9737	18829	1028	1	2.40079	1.75388e-40
GSE110446 ADCC.txt	all_genes_result	GSE111475 CD40.txt	all_genes_result	NK_IL12	Bcell_activation	685	343	8279	9522	18829	1028	1	2.29684	1.91907e-36
GSE110446 ADCC.txt	all_genes_result	GSE116999 healthy.txt	all_genes_result	NK_IL12	Bcell_activation	624	420	9502	7914	18460	1044	1	1.2374	0.00108411
GSE110446 ADCC.txt	all_genes_result	GSE116999 patients.txt	all_genes_result	NK_IL12	Bcell_activation	490	554	8040	9376	18460	1044	1	1.03146	0.631822
GSE110446 ADCC.txt	all_genes_result	GSE42158 healthy.txt	all_genes_result	NK_IL12	Bcell_activation	455	338	5285	6057	12135	793	1	1.54272	4.48945e-09
GSE110446 ADCC.txt	all_genes_result	GSE42158 patients.txt	all_genes_result	NK_IL12	Bcell_activation	511	359	7248	6781	14899	870	1	1.33166	4.92083e-05
GSE110446 ADCC.txt	all_genes_result	GSE51587 patients.txt	no_significant_genes_result	NK_IL12	Bcell_activation	544	510	8977	8915	18946	1054	1	1.05932	0.374841
GSE110446 ADCC.txt	all_genes_result	GSE54017 healthy.txt	no_significant_genes_result	NK_IL12	Bcell_activation	510	544	8244	9648	18946	1054	1	1.09716	0.143835
GSE110446 ADCC.txt	all_genes_result	GSE111789 120min.txt	all_genes_result	NK_IL12	Eosinophils_cytokine_response	498	436	5565	5065	11564	934	1	1.03958	0.584646
GSE110446 ADCC.txt	all_genes_result	GSE111789 30min.txt	all_genes_result	NK_IL12	Eosinophils_cytokine_response	379	583	5085	6072	12119	962	1	0.776285	0.000229769
GSE110446 ADCC.txt	all_genes_result	GSE111789 60min.txt	all_genes_result	NK_IL12	Eosinophils_cytokine_response	396	512	4909	5183	11000	908	1	0.816624	0.00398815
GSE110446 ADCC.txt	all_genes_result	GSE112010 CMP expression.txt	all_genes_result	NK_IL12	Eosinophils_cytokine_response	327	299	4816	4817	10259	626	1	1.09385	0.283702
GSE110446 ADCC.txt	all_genes_result	GSE112010 EoP expression.txt	all_genes_result	NK_IL12	Eosinophils_cytokine_response	340	286	5080	4553	10259	626	1	1.0655	0.457219
GSE110446 ADCC.txt	all_genes_result	GSE112010 GMP expression.txt	all_genes_result	NK_IL12	Eosinophils_cytokine_response	335	291	4848	4785	10259	626	1	1.13623	0.126993
GSE110446 ADCC.txt	all_genes_result	GSE128027 GMSCF.txt	all_genes_result	NK_IL12	Eosinophils_cytokine_response	620	344	6612	5931	13507	964	1	1.61663	2.66828e-12
GSE110446 ADCC.txt	all_genes_result	GSE128027 IL3.txt	all_genes_result	NK_IL12	Eosinophils_cytokine_response	651	322	6849	6120	13942	973	1	1.80646	9.45397e-18
GSE110446 ADCC.txt	all_genes_result	GSE128027 IL5.txt	all_genes_result	NK_IL12	Eosinophils_cytokine_response	583	381	6527	6016	13507	964	1	1.41034	4.1407e-07
GSE110446 ADCC.txt	all_genes_result	GSE5099 hthgu133a.txt	all_genes_result	NK_IL12	Monocyte_Macrophage_differentiation	300	520	5488	6153	12461	820	1	0.646856	3.99543e-09
GSE110446 ADCC.txt	all_genes_result	GSE5099 hthgu133b.txt	all_genes_result	NK_IL12	Monocyte_Macrophage_differentiation	177	358	3787	4986	9308	535	1	0.65098	4.12305e-06
GSE110446 ADCC.txt	all_genes_result	GSE5099 M1.txt	all_genes_result	NK_IL12	Monocyte_Macrophage_differentiation	438	382	6707	4934	12461	820	1	0.843508	0.0193993
GSE110446 ADCC.txt	all_genes_result	GSE5099 M2.txt	all_genes_result	NK_IL12	Monocyte_Macrophage_differentiation	305	515	5243	6398	12461	820	1	0.722718	1.24954e-05
GSE110446 ADCC.txt	all_genes_result	GSE8286.txt	all_genes_result	NK_IL12	Monocyte_Macrophage_differentiation	384	436	4904	6737	12461	820	1	1.20991	0.00941837
GSE110446 ADCC.txt	all_genes_result	GSE104152 iTreg vs Th0.txt	all_genes_result	NK_IL12	Naive_to_Th17_differentiation	447	381	4549	4197	9574	828	1	1.08241	0.291223
GSE110446 ADCC.txt	all_genes_result	GSE104152 Th17 vs Th0.txt	all_genes_result	NK_IL12	Naive_to_Th17_differentiation	345	478	4400	4360	9583	823	1	0.715225	5.05404e-06
GSE110446 ADCC.txt	all_genes_result	GSE113889 Th17 vs Th0.txt	all_genes_result	NK_IL12	Naive_to_Th17_differentiation	0	1095	0	21267	22362	1095	NA	NA	NA
GSE110446 ADCC.txt	all_genes_result	GSE118974 Th17 vs Th0.txt	all_genes_result	NK_IL12	Naive_to_Th17_differentiation	475	615	8258	8260	17608	1090	1	0.772559	4.13055e-05
GSE110446 ADCC.txt	all_genes_result	GSE140443 Th17 vs Th0 KO.txt	all_genes_result	NK_IL12	Naive_to_Th17_differentiation	609	282	7944	6238	15073	891	1	1.69574	3.28612e-13
GSE110446 ADCC.txt	all_genes_result	GSE140443 Th17 vs Th0 WT.txt	all_genes_result	NK_IL12	Naive_to_Th17_differentiation	508	383	7099	7083	15073	891	1	1.32335	6.03729e-05
GSE110446 ADCC.txt	all_genes_result	GSE110446 Cytokine.txt	all_genes_result	NK_IL12	NK_IL12	1189	61	21223	8432	30905	1250	1	7.74407	5.03499e-99
GSE110446 ADCC.txt	all_genes_result	GSE110446 K562.txt	all_genes_result	NK_IL12	NK_IL12	1234	16	22656	6999	30905	1250	1	23.8248	1.52327e-115
GSE110446 ADCC.txt	all_genes_result	GSE24791 ILmix NK.txt	all_genes_result	NK_IL12	NK_IL12	761	317	8586	10160	19824	1078	1	2.84058	1.25455e-57
GSE110446 ADCC.txt	all_genes_result	GSE63038 FcR and IgG.txt	all_genes_result	NK_IL12	NK_IL12	624	149	6561	4664	11998	773	1	2.97671	2.62412e-37
GSE110446 ADCC.txt	all_genes_result	GSE63038 IL12 and IgG.txt	all_genes_result	NK_IL12	NK_IL12	631	142	6767	4458	11998	773	1	2.92712	3.11261e-35
GSE110446 ADCC.txt	all_genes_result	GSE63038 IL12 only.txt	all_genes_result	NK_IL12	NK_IL12	500	273	5606	5619	11998	773	1	1.83564	1.61281e-15
GSE110446 ADCC.txt	all_genes_result	GSE22248 LPS(1 dose).txt	all_genes_result	NK_IL12	PBMC_LPS	515	324	7007	6518	14364	839	1	1.47853	6.99204e-08
GSE110446 ADCC.txt	all_genes_result	GSE22248 LPS(2 doses).txt	all_genes_result	NK_IL12	PBMC_LPS	458	381	6984	6541	14364	839	1	1.12584	0.101467
GSE110446 ADCC.txt	all_genes_result	GSE87290 PBMC high.txt	all_genes_result	NK_IL12	PBMC_LPS	522	543	8808	9193	19066	1065	1	1.00335	0.974839
GSE110446 ADCC.txt	all_genes_result	GSE87290 PBMC low.txt	all_genes_result	NK_IL12	PBMC_LPS	499	566	8856	9145	19066	1065	1	0.910411	0.138343
GSE110446 ADCC.txt	all_genes_result	GSE9916 LPS+Heatshock.txt	all_genes_result	NK_IL12	PBMC_LPS	596	454	8594	9244	18888	1050	1	1.41203	6.3462e-08
GSE110446 ADCC.txt	all_genes_result	GSE9916 LPS only.txt	all_genes_result	NK_IL12	PBMC_LPS	653	397	8939	8899	18888	1050	1	1.63742	2.50793e-14
GSE110446 ADCC.txt	all_genes_result	GSE29797 CD4deficency.txt	all_genes_result	NK_IL12	Tcell_activation	505	346	6479	6502	13832	851	1	1.46467	1.03564e-07
GSE110446 ADCC.txt	all_genes_result	GSE29797 CD4WT.txt	all_genes_result	NK_IL12	Tcell_activation	473	378	6443	6538	13832	851	1	1.26975	0.000871195
GSE110446 ADCC.txt	all_genes_result	GSE60235 CD3+IFNb.txt	all_genes_result	NK_IL12	Tcell_activation	822	229	9705	8093	18849	1051	1	2.9929	1.5123e-54
GSE110446 ADCC.txt	all_genes_result	GSE60235 CD3+Th17.txt	all_genes_result	NK_IL12	Tcell_activation	369	682	9482	8316	18849	1051	1	0.474537	1.5915e-30
GSE110446 ADCC.txt	all_genes_result	GSE60235 CD3.txt	all_genes_result	NK_IL12	Tcell_activation	846	205	9024	8774	18849	1051	1	4.01177	1.38829e-84
GSE110446 ADCC.txt	all_genes_result	GSE73213 overall time.txt	all_genes_result	NK_IL12	Tcell_activation	688	404	8599	7979	17670	1092	1	1.58013	8.25629e-13
GSE110446 ADCC.txt	all_genes_result	GSE73213 post 120h.txt	all_genes_result	NK_IL12	Tcell_activation	400	692	7868	8710	17670	1092	1	0.639912	3.11494e-12
GSE110446 ADCC.txt	all_genes_result	GSE73213 post 24h.txt	all_genes_result	NK_IL12	Tcell_activation	373	719	7959	8619	17670	1092	1	0.561817	3.14547e-19
GSE110446 ADCC.txt	all_genes_result	GSE73213 post 336h.txt	all_genes_result	NK_IL12	Tcell_activation	430	662	7994	8584	17670	1092	1	0.697504	1.4076e-08
GSE110446 ADCC.txt	all_genes_result	GSE112899 ctrlxFvFvM.txt	significant_genes_only	NK_IL12	Tcell_activation	69	34	530	549	1182	103	1	2.10089	0.000611779
GSE110446 ADCC.txt	all_genes_result	GSE112899 ctrlxFvFvR.txt	significant_genes_only	NK_IL12	Tcell_activation	127	23	934	669	1753	150	1	3.95241	3.92334e-11
GSE110446 ADCC.txt	all_genes_result	GSE112899 ctrlxOKT3.txt	significant_genes_only	NK_IL12	Tcell_activation	288	111	2411	2243	5053	399	1	2.41341	2.15264e-15
GSE110446 ADCC.txt	all_genes_result	GSE17721 Cpg.txt	all_genes_result	NK_IL12	tolerogenic_Dendritic_cells	407	311	5058	4057	9833	718	1	1.04969	0.55853
GSE110446 ADCC.txt	all_genes_result	GSE17721 Grd.txt	all_genes_result	NK_IL12	tolerogenic_Dendritic_cells	388	330	5027	4088	9833	718	1	0.956117	0.585456
GSE110446 ADCC.txt	all_genes_result	GSE17721 LPS.txt	all_genes_result	NK_IL12	tolerogenic_Dendritic_cells	405	313	5038	4077	9833	718	1	1.04712	0.558996
GSE110446 ADCC.txt	all_genes_result	GSE17721 PAM.txt	all_genes_result	NK_IL12	tolerogenic_Dendritic_cells	427	291	5199	3916	9833	718	1	1.1052	0.210154
GSE110446 ADCC.txt	all_genes_result	GSE17721 Pic.txt	all_genes_result	NK_IL12	tolerogenic_Dendritic_cells	390	328	5063	4052	9833	718	1	0.951571	0.532809
GSE110446 ADCC.txt	all_genes_result	tolerogenicity lumc ANOVA.txt	all_genes_result	NK_IL12	tolerogenic_Dendritic_cells	519	367	5289	4319	10494	886	1	1.15479	0.0441438
GSE110446 ADCC.txt	all_genes_result	GSE18921 IL10IL6.txt	no_significant_genes_result	NK_IL12	tolerogenic_Dendritic_cells	232	215	3117	2915	6479	447	1	1.00914	0.960889
GSE110446 ADCC.txt	all_genes_result	GSE18921 IL10TGF.txt	no_significant_genes_result	NK_IL12	tolerogenic_Dendritic_cells	221	226	3173	2859	6479	447	1	0.881124	0.202161
GSE110446 ADCC.txt	all_genes_result	GSE18921 IL10.txt	no_significant_genes_result	NK_IL12	tolerogenic_Dendritic_cells	228	219	3065	2967	6479	447	1	1.00781	0.960912
GSE110446 Cytokine.txt	all_genes_result	GSE111475 CD40IFN.txt	all_genes_result	NK_IL12	Bcell_activation	1393	559	8860	8017	18829	1952	1	2.25477	1.54798e-58
GSE110446 Cytokine.txt	all_genes_result	GSE111475 CD40IL21.txt	all_genes_result	NK_IL12	Bcell_activation	1378	574	8725	8152	18829	1952	1	2.24295	2.20761e-58
GSE110446 Cytokine.txt	all_genes_result	GSE111475 CD40.txt	all_genes_result	NK_IL12	Bcell_activation	1367	585	8768	8109	18829	1952	1	2.16105	1.64e-53
GSE110446 Cytokine.txt	all_genes_result	GSE116999 healthy.txt	all_genes_result	NK_IL12	Bcell_activation	1162	820	8669	7809	18460	1982	1	1.27647	3.80714e-07
GSE110446 Cytokine.txt	all_genes_result	GSE116999 patients.txt	all_genes_result	NK_IL12	Bcell_activation	1084	898	8239	8239	18460	1982	1	1.20711	7.88973e-05
GSE110446 Cytokine.txt	all_genes_result	GSE42158 healthy.txt	all_genes_result	NK_IL12	Bcell_activation	1008	553	5379	5195	12135	1561	1	1.76034	2.08317e-24
GSE110446 Cytokine.txt	all_genes_result	GSE42158 patients.txt	all_genes_result	NK_IL12	Bcell_activation	1056	605	6957	6281	14899	1661	1	1.57579	1.40447e-17
GSE110446 Cytokine.txt	all_genes_result	GSE51587 patients.txt	no_significant_genes_result	NK_IL12	Bcell_activation	1069	938	8491	8448	18946	2007	1	1.13388	0.00818133
GSE110446 Cytokine.txt	all_genes_result	GSE54017 healthy.txt	no_significant_genes_result	NK_IL12	Bcell_activation	1118	889	8663	8276	18946	2007	1	1.2014	0.000117286
GSE110446 Cytokine.txt	all_genes_result	GSE111789 120min.txt	all_genes_result	NK_IL12	Eosinophils_cytokine_response	912	925	4830	4897	11564	1837	1	0.999618	1
GSE110446 Cytokine.txt	all_genes_result	GSE111789 30min.txt	all_genes_result	NK_IL12	Eosinophils_cytokine_response	852	1017	4939	5311	12119	1869	1	0.900865	0.0389931
GSE110446 Cytokine.txt	all_genes_result	GSE111789 60min.txt	all_genes_result	NK_IL12	Eosinophils_cytokine_response	860	940	4466	4734	11000	1800	1	0.96979	0.55326
GSE110446 Cytokine.txt	all_genes_result	GSE112010 CMP expression.txt	all_genes_result	NK_IL12	Eosinophils_cytokine_response	642	610	4651	4356	10259	1252	1	0.985704	0.832707
GSE110446 Cytokine.txt	all_genes_result	GSE112010 EoP expression.txt	all_genes_result	NK_IL12	Eosinophils_cytokine_response	771	481	4739	4268	10259	1252	1	1.44354	2.38864e-09
GSE110446 Cytokine.txt	all_genes_result	GSE112010 GMP expression.txt	all_genes_result	NK_IL12	Eosinophils_cytokine_response	640	612	4573	4434	10259	1252	1	1.01397	0.83278
GSE110446 Cytokine.txt	all_genes_result	GSE128027 GMSCF.txt	all_genes_result	NK_IL12	Eosinophils_cytokine_response	1316	579	6521	5091	13507	1895	1	1.77438	3.29043e-28
GSE110446 Cytokine.txt	all_genes_result	GSE128027 IL3.txt	all_genes_result	NK_IL12	Eosinophils_cytokine_response	1406	502	6846	5188	13942	1908	1	2.12237	1.13395e-45
GSE110446 Cytokine.txt	all_genes_result	GSE128027 IL5.txt	all_genes_result	NK_IL12	Eosinophils_cytokine_response	1244	651	6367	5245	13507	1895	1	1.5741	7.65701e-19
GSE110446 Cytokine.txt	all_genes_result	GSE5099 hthgu133a.txt	all_genes_result	NK_IL12	Monocyte_Macrophage_differentiation	507	1095	5012	5847	12461	1602	1	0.540181	2.32242e-28
GSE110446 Cytokine.txt	all_genes_result	GSE5099 hthgu133b.txt	all_genes_result	NK_IL12	Monocyte_Macrophage_differentiation	337	664	3737	4570	9308	1001	1	0.620695	6.58435e-12
GSE110446 Cytokine.txt	all_genes_result	GSE5099 M1.txt	all_genes_result	NK_IL12	Monocyte_Macrophage_differentiation	865	737	5695	5164	12461	1602	1	1.06427	0.249219
GSE110446 Cytokine.txt	all_genes_result	GSE5099 M2.txt	all_genes_result	NK_IL12	Monocyte_Macrophage_differentiation	548	1054	4997	5862	12461	1602	1	0.609952	3.83874e-19
GSE110446 Cytokine.txt	all_genes_result	GSE8286.txt	all_genes_result	NK_IL12	Monocyte_Macrophage_differentiation	871	731	5338	5521	12461	1602	1	1.23234	0.000103328
GSE110446 Cytokine.txt	all_genes_result	GSE104152 iTreg vs Th0.txt	all_genes_result	NK_IL12	Naive_to_Th17_differentiation	998	639	4275	3662	9574	1637	1	1.33782	1.36043e-07
GSE110446 Cytokine.txt	all_genes_result	GSE104152 Th17 vs Th0.txt	all_genes_result	NK_IL12	Naive_to_Th17_differentiation	723	912	3964	3984	9583	1635	1	0.796785	3.21475e-05
GSE110446 Cytokine.txt	all_genes_result	GSE113889 Th17 vs Th0.txt	all_genes_result	NK_IL12	Naive_to_Th17_differentiation	0	2092	0	20270	22362	2092	NA	NA	NA
GSE110446 Cytokine.txt	all_genes_result	GSE118974 Th17 vs Th0.txt	all_genes_result	NK_IL12	Naive_to_Th17_differentiation	971	1097	7575	7965	17608	2068	1	0.930744	0.127997
GSE110446 Cytokine.txt	all_genes_result	GSE140443 Th17 vs Th0 KO.txt	all_genes_result	NK_IL12	Naive_to_Th17_differentiation	1111	629	7118	6215	15073	1740	1	1.54217	1.14008e-16
GSE110446 Cytokine.txt	all_genes_result	GSE140443 Th17 vs Th0 WT.txt	all_genes_result	NK_IL12	Naive_to_Th17_differentiation	955	785	6766	6567	15073	1740	1	1.18076	0.0011996
GSE110446 Cytokine.txt	all_genes_result	GSE110446 ADCC.txt	all_genes_result	NK_IL12	NK_IL12	2208	187	20204	8306	30905	2395	1	4.85457	2.62591e-138
GSE110446 Cytokine.txt	all_genes_result	GSE110446 K562.txt	all_genes_result	NK_IL12	NK_IL12	2228	167	20621	7889	30905	2395	1	5.10426	1.22322e-136
GSE110446 Cytokine.txt	all_genes_result	GSE24791 ILmix NK.txt	all_genes_result	NK_IL12	NK_IL12	1809	251	9456	8308	19824	2060	1	6.33148	2.43267e-226
GSE110446 Cytokine.txt	all_genes_result	GSE63038 FcR and IgG.txt	all_genes_result	NK_IL12	NK_IL12	1332	202	6373	4091	11998	1534	1	4.23238	2.27969e-99
GSE110446 Cytokine.txt	all_genes_result	GSE63038 IL12 and IgG.txt	all_genes_result	NK_IL12	NK_IL12	1397	137	6511	3953	11998	1534	1	6.19019	6.57217e-132
GSE110446 Cytokine.txt	all_genes_result	GSE63038 IL12 only.txt	all_genes_result	NK_IL12	NK_IL12	1268	266	5918	4546	11998	1534	1	3.66109	7.46245e-93
GSE110446 Cytokine.txt	all_genes_result	GSE22248 LPS(1 dose).txt	all_genes_result	NK_IL12	PBMC_LPS	1116	485	6849	5914	14364	1601	1	1.9868	4.98936e-35
GSE110446 Cytokine.txt	all_genes_result	GSE22248 LPS(2 doses).txt	all_genes_result	NK_IL12	PBMC_LPS	830	771	6451	6312	14364	1601	1	1.05335	0.339796
GSE110446 Cytokine.txt	all_genes_result	GSE87290 PBMC high.txt	all_genes_result	NK_IL12	PBMC_LPS	923	1100	8341	8702	19066	2023	1	0.875414	0.00510836
GSE110446 Cytokine.txt	all_genes_result	GSE87290 PBMC low.txt	all_genes_result	NK_IL12	PBMC_LPS	945	1078	8384	8659	19066	2023	1	0.905382	0.0362984
GSE110446 Cytokine.txt	all_genes_result	GSE9916 LPS+Heatshock.txt	all_genes_result	NK_IL12	PBMC_LPS	1222	794	8378	8494	18888	2016	1	1.5603	1.02117e-20
GSE110446 Cytokine.txt	all_genes_result	GSE9916 LPS only.txt	all_genes_result	NK_IL12	PBMC_LPS	1225	791	8487	8385	18888	2016	1	1.53001	5.11613e-19
GSE110446 Cytokine.txt	all_genes_result	GSE29797 CD4deficency.txt	all_genes_result	NK_IL12	Tcell_activation	953	720	6157	6002	13832	1673	1	1.29026	1.20189e-06
GSE110446 Cytokine.txt	all_genes_result	GSE29797 CD4WT.txt	all_genes_result	NK_IL12	Tcell_activation	959	714	6243	5916	13832	1673	1	1.27276	4.31944e-06
GSE110446 Cytokine.txt	all_genes_result	GSE60235 CD3+IFNb.txt	all_genes_result	NK_IL12	Tcell_activation	1682	321	9806	7040	18849	2003	1	3.76146	2.757e-123
GSE110446 Cytokine.txt	all_genes_result	GSE60235 CD3+Th17.txt	all_genes_result	NK_IL12	Tcell_activation	598	1405	8036	8810	18849	2003	1	0.466633	1.74019e-53
GSE110446 Cytokine.txt	all_genes_result	GSE60235 CD3.txt	all_genes_result	NK_IL12	Tcell_activation	1722	281	9553	7293	18849	2003	1	4.67786	1.69098e-159
GSE110446 Cytokine.txt	all_genes_result	GSE73213 overall time.txt	all_genes_result	NK_IL12	Tcell_activation	1188	892	8101	7489	17670	2080	1	1.23121	9.88065e-06
GSE110446 Cytokine.txt	all_genes_result	GSE73213 post 120h.txt	all_genes_result	NK_IL12	Tcell_activation	849	1231	7461	8129	17670	2080	1	0.751447	1.54131e-09
GSE110446 Cytokine.txt	all_genes_result	GSE73213 post 24h.txt	all_genes_result	NK_IL12	Tcell_activation	745	1335	7327	8263	17670	2080	1	0.629362	3.63187e-22
GSE110446 Cytokine.txt	all_genes_result	GSE73213 post 336h.txt	all_genes_result	NK_IL12	Tcell_activation	1005	1075	7677	7913	17670	2080	1	0.963614	0.441041
GSE110446 Cytokine.txt	all_genes_result	GSE112899 ctrlxFvFvM.txt	significant_genes_only	NK_IL12	Tcell_activation	103	40	507	532	1182	143	1	2.6998	1.63425e-07
GSE110446 Cytokine.txt	all_genes_result	GSE112899 ctrlxFvFvR.txt	significant_genes_only	NK_IL12	Tcell_activation	213	40	815	685	1753	253	1	4.47175	1.15117e-20
GSE110446 Cytokine.txt	all_genes_result	GSE112899 ctrlxOKT3.txt	significant_genes_only	NK_IL12	Tcell_activation	641	144	2302	1966	5053	785	1	3.80081	2.04937e-51
GSE110446 Cytokine.txt	all_genes_result	GSE17721 Cpg.txt	all_genes_result	NK_IL12	tolerogenic_Dendritic_cells	815	611	4352	4055	9833	1426	1	1.24282	0.000171045
GSE110446 Cytokine.txt	all_genes_result	GSE17721 Grd.txt	all_genes_result	NK_IL12	tolerogenic_Dendritic_cells	856	570	4429	3978	9833	1426	1	1.34879	2.65912e-07
GSE110446 Cytokine.txt	all_genes_result	GSE17721 LPS.txt	all_genes_result	NK_IL12	tolerogenic_Dendritic_cells	791	635	4320	4087	9833	1426	1	1.17846	0.00453658
GSE110446 Cytokine.txt	all_genes_result	GSE17721 PAM.txt	all_genes_result	NK_IL12	tolerogenic_Dendritic_cells	889	537	4501	3906	9833	1426	1	1.43659	5.80593e-10
GSE110446 Cytokine.txt	all_genes_result	GSE17721 Pic.txt	all_genes_result	NK_IL12	tolerogenic_Dendritic_cells	727	699	4278	4129	9833	1426	1	1.00383	0.954326
GSE110446 Cytokine.txt	all_genes_result	tolerogenicity lumc ANOVA.txt	all_genes_result	NK_IL12	tolerogenic_Dendritic_cells	894	860	4440	4300	10494	1754	1	1.00676	0.916641
GSE110446 Cytokine.txt	all_genes_result	GSE18921 IL10IL6.txt	no_significant_genes_result	NK_IL12	tolerogenic_Dendritic_cells	425	418	2883	2753	6479	843	1	0.970896	0.711881
GSE110446 Cytokine.txt	all_genes_result	GSE18921 IL10TGF.txt	no_significant_genes_result	NK_IL12	tolerogenic_Dendritic_cells	388	455	2933	2703	6479	843	1	0.78591	0.00114812
GSE110446 Cytokine.txt	all_genes_result	GSE18921 IL10.txt	no_significant_genes_result	NK_IL12	tolerogenic_Dendritic_cells	403	440	2843	2793	6479	843	1	0.899816	0.160535
GSE110446 K562.txt	all_genes_result	GSE111475 CD40IFN.txt	all_genes_result	NK_IL12	Bcell_activation	1573	872	8043	8341	18829	2445	1	1.87065	1.94329e-45
GSE110446 K562.txt	all_genes_result	GSE111475 CD40IL21.txt	all_genes_result	NK_IL12	Bcell_activation	1513	932	7903	8481	18829	2445	1	1.74205	1.51169e-36
GSE110446 K562.txt	all_genes_result	GSE111475 CD40.txt	all_genes_result	NK_IL12	Bcell_activation	1555	890	7949	8435	18829	2445	1	1.85393	1.83106e-44
GSE110446 K562.txt	all_genes_result	GSE116999 healthy.txt	all_genes_result	NK_IL12	Bcell_activation	1558	937	8461	7504	18460	2495	1	1.47465	8.47857e-19
GSE110446 K562.txt	all_genes_result	GSE116999 patients.txt	all_genes_result	NK_IL12	Bcell_activation	1232	1263	7589	8376	18460	2495	1	1.07659	0.088688
GSE110446 K562.txt	all_genes_result	GSE42158 healthy.txt	all_genes_result	NK_IL12	Bcell_activation	1129	751	4991	5264	12135	1880	1	1.58548	1.07661e-19
GSE110446 K562.txt	all_genes_result	GSE42158 patients.txt	all_genes_result	NK_IL12	Bcell_activation	1263	801	6685	6150	14899	2064	1	1.45054	1.21367e-14
GSE110446 K562.txt	all_genes_result	GSE51587 patients.txt	no_significant_genes_result	NK_IL12	Bcell_activation	1264	1241	8215	8226	18946	2505	1	1.0199	0.652445
GSE110446 K562.txt	all_genes_result	GSE54017 healthy.txt	no_significant_genes_result	NK_IL12	Bcell_activation	1230	1275	7796	8645	18946	2505	1	1.06974	0.117045
GSE110446 K562.txt	all_genes_result	GSE111789 120min.txt	all_genes_result	NK_IL12	Eosinophils_cytokine_response	1102	1038	4717	4707	11564	2140	1	1.05943	0.231243
GSE110446 K562.txt	all_genes_result	GSE111789 30min.txt	all_genes_result	NK_IL12	Eosinophils_cytokine_response	992	1217	4678	5232	12119	2209	1	0.911666	0.0504002
GSE110446 K562.txt	all_genes_result	GSE111789 60min.txt	all_genes_result	NK_IL12	Eosinophils_cytokine_response	961	1119	4299	4621	11000	2080	1	0.92315	0.102526
GSE110446 K562.txt	all_genes_result	GSE112010 CMP expression.txt	all_genes_result	NK_IL12	Eosinophils_cytokine_response	737	754	4391	4377	10259	1491	1	0.974333	0.654035
GSE110446 K562.txt	all_genes_result	GSE112010 EoP expression.txt	all_genes_result	NK_IL12	Eosinophils_cytokine_response	860	631	4615	4153	10259	1491	1	1.22645	0.000323733
GSE110446 K562.txt	all_genes_result	GSE112010 GMP expression.txt	all_genes_result	NK_IL12	Eosinophils_cytokine_response	758	733	4418	4350	10259	1491	1	1.01819	0.757996
GSE110446 K562.txt	all_genes_result	GSE128027 GMSCF.txt	all_genes_result	NK_IL12	Eosinophils_cytokine_response	1436	825	5953	5293	13507	2261	1	1.54757	2.08992e-20
GSE110446 K562.txt	all_genes_result	GSE128027 IL3.txt	all_genes_result	NK_IL12	Eosinophils_cytokine_response	1496	783	6121	5542	13942	2279	1	1.72979	2.78788e-31
GSE110446 K562.txt	all_genes_result	GSE128027 IL5.txt	all_genes_result	NK_IL12	Eosinophils_cytokine_response	1376	885	5913	5333	13507	2261	1	1.40225	5.08714e-13
GSE110446 K562.txt	all_genes_result	GSE5099 hthgu133a.txt	all_genes_result	NK_IL12	Monocyte_Macrophage_differentiation	784	1158	5084	5435	12461	1942	1	0.723794	1.01365e-10
GSE110446 K562.txt	all_genes_result	GSE5099 hthgu133b.txt	all_genes_result	NK_IL12	Monocyte_Macrophage_differentiation	505	771	3652	4380	9308	1276	1	0.785584	8.09687e-05
GSE110446 K562.txt	all_genes_result	GSE5099 M1.txt	all_genes_result	NK_IL12	Monocyte_Macrophage_differentiation	1102	840	5935	4584	12461	1942	1	1.01327	0.803319
GSE110446 K562.txt	all_genes_result	GSE5099 M2.txt	all_genes_result	NK_IL12	Monocyte_Macrophage_differentiation	768	1174	4970	5549	12461	1942	1	0.730406	3.51067e-10
GSE110446 K562.txt	all_genes_result	GSE8286.txt	all_genes_result	NK_IL12	Monocyte_Macrophage_differentiation	923	1019	4839	5680	12461	1942	1	1.06318	0.215681
GSE110446 K562.txt	all_genes_result	GSE104152 iTreg vs Th0.txt	all_genes_result	NK_IL12	Naive_to_Th17_differentiation	1053	878	4002	3641	9574	1931	1	1.09111	0.0922356
GSE110446 K562.txt	all_genes_result	GSE104152 Th17 vs Th0.txt	all_genes_result	NK_IL12	Naive_to_Th17_differentiation	807	1120	3763	3893	9583	1927	1	0.745455	1.07169e-08
GSE110446 K562.txt	all_genes_result	GSE113889 Th17 vs Th0.txt	all_genes_result	NK_IL12	Naive_to_Th17_differentiation	0	2634	0	19728	22362	2634	NA	NA	NA
GSE110446 K562.txt	all_genes_result	GSE118974 Th17 vs Th0.txt	all_genes_result	NK_IL12	Naive_to_Th17_differentiation	1267	1275	7605	7461	17608	2542	1	0.974905	0.562637
GSE110446 K562.txt	all_genes_result	GSE140443 Th17 vs Th0 KO.txt	all_genes_result	NK_IL12	Naive_to_Th17_differentiation	1457	653	7190	5773	15073	2110	1	1.79143	1.758e-32
GSE110446 K562.txt	all_genes_result	GSE140443 Th17 vs Th0 WT.txt	all_genes_result	NK_IL12	Naive_to_Th17_differentiation	1133	977	6610	6353	15073	2110	1	1.11458	0.0213746
GSE110446 K562.txt	all_genes_result	GSE110446 ADCC.txt	all_genes_result	NK_IL12	NK_IL12	2940	99	20950	6916	30905	3039	1	9.80329	7.12133e-220
GSE110446 K562.txt	all_genes_result	GSE110446 Cytokine.txt	all_genes_result	NK_IL12	NK_IL12	2711	328	20138	7728	30905	3039	1	3.17171	4.29049e-106
GSE110446 K562.txt	all_genes_result	GSE24791 ILmix NK.txt	all_genes_result	NK_IL12	NK_IL12	1776	788	8166	9094	19824	2564	1	2.50983	1.14559e-97
GSE110446 K562.txt	all_genes_result	GSE63038 FcR and IgG.txt	all_genes_result	NK_IL12	NK_IL12	1396	460	5922	4220	11998	1856	1	2.16244	1.71569e-44
GSE110446 K562.txt	all_genes_result	GSE63038 IL12 and IgG.txt	all_genes_result	NK_IL12	NK_IL12	1410	446	5977	4165	11998	1856	1	2.2028	4.92622e-46
GSE110446 K562.txt	all_genes_result	GSE63038 IL12 only.txt	all_genes_result	NK_IL12	NK_IL12	1181	675	5248	4894	11998	1856	1	1.63153	2.23984e-21
GSE110446 K562.txt	all_genes_result	GSE22248 LPS(1 dose).txt	all_genes_result	NK_IL12	PBMC_LPS	1207	774	6509	5874	14364	1981	1	1.40726	3.65671e-12
GSE110446 K562.txt	all_genes_result	GSE22248 LPS(2 doses).txt	all_genes_result	NK_IL12	PBMC_LPS	1103	878	6273	6110	14364	1981	1	1.2236	3.45359e-05
GSE110446 K562.txt	all_genes_result	GSE87290 PBMC high.txt	all_genes_result	NK_IL12	PBMC_LPS	1240	1313	8083	8430	19066	2553	1	0.984944	0.733608
GSE110446 K562.txt	all_genes_result	GSE87290 PBMC low.txt	all_genes_result	NK_IL12	PBMC_LPS	1195	1358	8083	8430	19066	2553	1	0.917764	0.0455158
GSE110446 K562.txt	all_genes_result	GSE9916 LPS+Heatshock.txt	all_genes_result	NK_IL12	PBMC_LPS	1422	1081	8216	8169	18888	2503	1	1.3079	5.32607e-10
GSE110446 K562.txt	all_genes_result	GSE9916 LPS only.txt	all_genes_result	NK_IL12	PBMC_LPS	1475	1028	8253	8132	18888	2503	1	1.41375	1.26055e-15
GSE110446 K562.txt	all_genes_result	GSE29797 CD4deficency.txt	all_genes_result	NK_IL12	Tcell_activation	1159	862	5893	5918	13832	2021	1	1.35021	5.8593e-10
GSE110446 K562.txt	all_genes_result	GSE29797 CD4WT.txt	all_genes_result	NK_IL12	Tcell_activation	1130	891	5870	5941	13832	2021	1	1.28355	2.52979e-07
GSE110446 K562.txt	all_genes_result	GSE60235 CD3+IFNb.txt	all_genes_result	NK_IL12	Tcell_activation	1865	636	9130	7218	18849	2501	1	2.3182	2.12967e-73
GSE110446 K562.txt	all_genes_result	GSE60235 CD3+Th17.txt	all_genes_result	NK_IL12	Tcell_activation	905	1596	8384	7964	18849	2501	1	0.53866	2.26971e-45
GSE110446 K562.txt	all_genes_result	GSE60235 CD3.txt	all_genes_result	NK_IL12	Tcell_activation	1855	646	8661	7687	18849	2501	1	2.54848	5.41143e-92
GSE110446 K562.txt	all_genes_result	GSE73213 overall time.txt	all_genes_result	NK_IL12	Tcell_activation	1577	996	7745	7352	17670	2573	1	1.50295	4.62444e-21
GSE110446 K562.txt	all_genes_result	GSE73213 post 120h.txt	all_genes_result	NK_IL12	Tcell_activation	946	1627	7165	7932	17670	2573	1	0.6437	4.33709e-24
GSE110446 K562.txt	all_genes_result	GSE73213 post 24h.txt	all_genes_result	NK_IL12	Tcell_activation	871	1702	7238	7859	17670	2573	1	0.55568	7.16786e-41
GSE110446 K562.txt	all_genes_result	GSE73213 post 336h.txt	all_genes_result	NK_IL12	Tcell_activation	1046	1527	7381	7716	17670	2573	1	0.716111	9.9525e-15
GSE110446 K562.txt	all_genes_result	GSE112899 ctrlxFvFvM.txt	significant_genes_only	NK_IL12	Tcell_activation	215	65	426	476	1182	280	1	3.69195	9.37707e-19
GSE110446 K562.txt	all_genes_result	GSE112899 ctrlxFvFvR.txt	significant_genes_only	NK_IL12	Tcell_activation	326	56	792	579	1753	382	1	4.25302	2.19273e-25
GSE110446 K562.txt	all_genes_result	GSE112899 ctrlxOKT3.txt	significant_genes_only	NK_IL12	Tcell_activation	717	234	2266	1836	5053	951	1	2.48224	2.0784e-31
GSE110446 K562.txt	all_genes_result	GSE17721 Cpg.txt	all_genes_result	NK_IL12	tolerogenic_Dendritic_cells	943	713	4505	3672	9833	1656	1	1.07805	0.175306
GSE110446 K562.txt	all_genes_result	GSE17721 Grd.txt	all_genes_result	NK_IL12	tolerogenic_Dendritic_cells	929	727	4431	3746	9833	1656	1	1.08027	0.159438
GSE110446 K562.txt	all_genes_result	GSE17721 LPS.txt	all_genes_result	NK_IL12	tolerogenic_Dendritic_cells	942	714	4454	3723	9833	1656	1	1.10277	0.0739344
GSE110446 K562.txt	all_genes_result	GSE17721 PAM.txt	all_genes_result	NK_IL12	tolerogenic_Dendritic_cells	983	673	4574	3603	9833	1656	1	1.15054	0.0106201
GSE110446 K562.txt	all_genes_result	GSE17721 Pic.txt	all_genes_result	NK_IL12	tolerogenic_Dendritic_cells	910	746	4436	3741	9833	1656	1	1.02873	0.607354
GSE110446 K562.txt	all_genes_result	tolerogenicity lumc ANOVA.txt	all_genes_result	NK_IL12	tolerogenic_Dendritic_cells	1195	829	4611	3859	10494	2024	1	1.20638	0.000188753
GSE110446 K562.txt	all_genes_result	GSE18921 IL10IL6.txt	no_significant_genes_result	NK_IL12	tolerogenic_Dendritic_cells	530	473	2762	2714	6479	1003	1	1.10102	0.169434
GSE110446 K562.txt	all_genes_result	GSE18921 IL10TGF.txt	no_significant_genes_result	NK_IL12	tolerogenic_Dendritic_cells	508	495	2777	2699	6479	1003	1	0.997437	0.972614
GSE110446 K562.txt	all_genes_result	GSE18921 IL10.txt	no_significant_genes_result	NK_IL12	tolerogenic_Dendritic_cells	521	482	2755	2721	6479	1003	1	1.06753	0.353754
GSE24791 ILmix NK.txt	all_genes_result	GSE111475 CD40IFN.txt	all_genes_result	NK_IL12	Bcell_activation	4695	1400	6922	4607	17624	6095	1	2.23191	2.28651e-117
GSE24791 ILmix NK.txt	all_genes_result	GSE111475 CD40IL21.txt	all_genes_result	NK_IL12	Bcell_activation	4736	1359	7248	4281	17624	6095	1	2.05828	1.13512e-92
GSE24791 ILmix NK.txt	all_genes_result	GSE111475 CD40.txt	all_genes_result	NK_IL12	Bcell_activation	4732	1363	7098	4431	17624	6095	1	2.1672	4.44279e-107
GSE24791 ILmix NK.txt	all_genes_result	GSE116999 healthy.txt	all_genes_result	NK_IL12	Bcell_activation	3953	2354	5911	5981	18199	6307	1	1.69907	3.84382e-63
GSE24791 ILmix NK.txt	all_genes_result	GSE116999 patients.txt	all_genes_result	NK_IL12	Bcell_activation	4035	2272	6660	5232	18199	6307	1	1.39514	1.74129e-25
GSE24791 ILmix NK.txt	all_genes_result	GSE42158 healthy.txt	all_genes_result	NK_IL12	Bcell_activation	3365	1361	4521	2905	12152	4726	1	1.58861	1.39667e-31
GSE24791 ILmix NK.txt	all_genes_result	GSE42158 patients.txt	all_genes_result	NK_IL12	Bcell_activation	3670	1513	5167	4439	14789	5183	1	2.0838	4.58041e-92
GSE24791 ILmix NK.txt	all_genes_result	GSE51587 patients.txt	no_significant_genes_result	NK_IL12	Bcell_activation	3707	2894	6797	6280	19678	6601	1	1.18348	2.78705e-08
GSE24791 ILmix NK.txt	all_genes_result	GSE54017 healthy.txt	no_significant_genes_result	NK_IL12	Bcell_activation	4575	2026	7540	5537	19678	6601	1	1.65821	1.66863e-57
GSE24791 ILmix NK.txt	all_genes_result	GSE111789 120min.txt	all_genes_result	NK_IL12	Eosinophils_cytokine_response	2399	3264	2694	2863	11220	5663	1	0.781121	7.74828e-11
GSE24791 ILmix NK.txt	all_genes_result	GSE111789 30min.txt	all_genes_result	NK_IL12	Eosinophils_cytokine_response	2761	3020	2908	2974	11663	5781	1	0.934996	0.0723095
GSE24791 ILmix NK.txt	all_genes_result	GSE111789 60min.txt	all_genes_result	NK_IL12	Eosinophils_cytokine_response	2408	3108	2529	2704	10749	5516	1	0.828407	1.29022e-06
GSE24791 ILmix NK.txt	all_genes_result	GSE112010 CMP expression.txt	all_genes_result	NK_IL12	Eosinophils_cytokine_response	1869	1968	3231	3149	10217	3837	1	0.9256	0.0601765
GSE24791 ILmix NK.txt	all_genes_result	GSE112010 EoP expression.txt	all_genes_result	NK_IL12	Eosinophils_cytokine_response	2517	1320	3249	3131	10217	3837	1	1.83748	5.34573e-48
GSE24791 ILmix NK.txt	all_genes_result	GSE112010 GMP expression.txt	all_genes_result	NK_IL12	Eosinophils_cytokine_response	1854	1983	3193	3187	10217	3837	1	0.933205	0.0938656
GSE24791 ILmix NK.txt	all_genes_result	GSE128027 GMSCF.txt	all_genes_result	NK_IL12	Eosinophils_cytokine_response	3901	1926	4043	3387	13257	5827	1	1.6967	1.10939e-48
GSE24791 ILmix NK.txt	all_genes_result	GSE128027 IL3.txt	all_genes_result	NK_IL12	Eosinophils_cytokine_response	4156	1727	4365	3432	13680	5883	1	1.89204	2.02643e-69
GSE24791 ILmix NK.txt	all_genes_result	GSE128027 IL5.txt	all_genes_result	NK_IL12	Eosinophils_cytokine_response	3705	2122	3972	3458	13257	5827	1	1.51997	7.73743e-32
GSE24791 ILmix NK.txt	all_genes_result	GSE5099 hthgu133a.txt	all_genes_result	NK_IL12	Monocyte_Macrophage_differentiation	2051	2833	3780	3818	12482	4884	1	0.731273	2.29808e-17
GSE24791 ILmix NK.txt	all_genes_result	GSE5099 hthgu133b.txt	all_genes_result	NK_IL12	Monocyte_Macrophage_differentiation	1475	1798	3008	2583	8864	3273	1	0.704488	2.20238e-15
GSE24791 ILmix NK.txt	all_genes_result	GSE5099 M1.txt	all_genes_result	NK_IL12	Monocyte_Macrophage_differentiation	2379	2505	3150	4448	12482	4884	1	1.34098	1.98751e-15
GSE24791 ILmix NK.txt	all_genes_result	GSE5099 M2.txt	all_genes_result	NK_IL12	Monocyte_Macrophage_differentiation	2111	2773	3986	3612	12482	4884	1	0.689874	6.83225e-24
GSE24791 ILmix NK.txt	all_genes_result	GSE8286.txt	all_genes_result	NK_IL12	Monocyte_Macrophage_differentiation	3043	1841	4539	3059	12482	4884	1	1.11394	0.00431023
GSE24791 ILmix NK.txt	all_genes_result	GSE104152 iTreg vs Th0.txt	all_genes_result	NK_IL12	Naive_to_Th17_differentiation	2864	2064	2509	2188	9625	4928	1	1.21004	3.4829e-06
GSE24791 ILmix NK.txt	all_genes_result	GSE104152 Th17 vs Th0.txt	all_genes_result	NK_IL12	Naive_to_Th17_differentiation	1968	2963	2209	2497	9637	4931	1	0.750819	3.58772e-12
GSE24791 ILmix NK.txt	all_genes_result	GSE113889 Th17 vs Th0.txt	all_genes_result	NK_IL12	Naive_to_Th17_differentiation	0	6382	0	12523	18905	6382	NA	NA	NA
GSE24791 ILmix NK.txt	all_genes_result	GSE118974 Th17 vs Th0.txt	all_genes_result	NK_IL12	Naive_to_Th17_differentiation	3068	3426	4885	5151	16530	6494	1	0.944295	0.0742653
GSE24791 ILmix NK.txt	all_genes_result	GSE140443 Th17 vs Th0 KO.txt	all_genes_result	NK_IL12	Naive_to_Th17_differentiation	3283	2125	4665	4756	14829	5408	1	1.575	1.29447e-39
GSE24791 ILmix NK.txt	all_genes_result	GSE140443 Th17 vs Th0 WT.txt	all_genes_result	NK_IL12	Naive_to_Th17_differentiation	2517	2891	4834	4587	14829	5408	1	0.826161	2.40341e-08
GSE24791 ILmix NK.txt	all_genes_result	GSE110446 ADCC.txt	all_genes_result	NK_IL12	NK_IL12	3969	2587	5378	7890	19824	6556	1	2.25073	7.45946e-156
GSE24791 ILmix NK.txt	all_genes_result	GSE110446 Cytokine.txt	all_genes_result	NK_IL12	NK_IL12	4981	1575	6284	6984	19824	6556	1	3.51441	0
GSE24791 ILmix NK.txt	all_genes_result	GSE110446 K562.txt	all_genes_result	NK_IL12	NK_IL12	4273	2283	5669	7599	19824	6556	1	2.50875	1.37095e-196
GSE24791 ILmix NK.txt	all_genes_result	GSE63038 FcR and IgG.txt	all_genes_result	NK_IL12	NK_IL12	3657	1025	3876	3500	12058	4682	1	3.22139	1.86036e-182
GSE24791 ILmix NK.txt	all_genes_result	GSE63038 IL12 and IgG.txt	all_genes_result	NK_IL12	NK_IL12	3842	840	3736	3640	12058	4682	1	4.45574	2.48923e-280
GSE24791 ILmix NK.txt	all_genes_result	GSE63038 IL12 only.txt	all_genes_result	NK_IL12	NK_IL12	3610	1072	4424	2952	12058	4682	1	2.24692	1.86718e-86
GSE24791 ILmix NK.txt	all_genes_result	GSE22248 LPS(1 dose).txt	all_genes_result	NK_IL12	PBMC_LPS	3130	1852	4745	4472	14199	4982	1	1.59275	9.31535e-39
GSE24791 ILmix NK.txt	all_genes_result	GSE22248 LPS(2 doses).txt	all_genes_result	NK_IL12	PBMC_LPS	2417	2565	4692	4525	14199	4982	1	0.908768	0.00676651
GSE24791 ILmix NK.txt	all_genes_result	GSE87290 PBMC high.txt	all_genes_result	NK_IL12	PBMC_LPS	2688	3636	6119	5835	18278	6324	1	0.704986	5.06804e-29
GSE24791 ILmix NK.txt	all_genes_result	GSE87290 PBMC low.txt	all_genes_result	NK_IL12	PBMC_LPS	2886	3438	6079	5875	18278	6324	1	0.811285	2.01677e-11
GSE24791 ILmix NK.txt	all_genes_result	GSE9916 LPS+Heatshock.txt	all_genes_result	NK_IL12	PBMC_LPS	3274	3112	6212	5438	18036	6386	1	0.920978	0.00841655
GSE24791 ILmix NK.txt	all_genes_result	GSE9916 LPS only.txt	all_genes_result	NK_IL12	PBMC_LPS	3100	3286	6126	5524	18036	6386	1	0.8507	2.14021e-07
GSE24791 ILmix NK.txt	all_genes_result	GSE29797 CD4deficency.txt	all_genes_result	NK_IL12	Tcell_activation	2673	2508	4366	4171	13718	5181	1	1.01819	0.609477
GSE24791 ILmix NK.txt	all_genes_result	GSE29797 CD4WT.txt	all_genes_result	NK_IL12	Tcell_activation	2859	2322	4330	4207	13718	5181	1	1.19627	4.16688e-07
GSE24791 ILmix NK.txt	all_genes_result	GSE60235 CD3+IFNb.txt	all_genes_result	NK_IL12	Tcell_activation	4737	1822	7221	5606	19386	6559	1	2.01836	9.7342e-106
GSE24791 ILmix NK.txt	all_genes_result	GSE60235 CD3+Th17.txt	all_genes_result	NK_IL12	Tcell_activation	1133	5426	4471	8356	19386	6559	1	0.390268	3.85969e-152
GSE24791 ILmix NK.txt	all_genes_result	GSE60235 CD3.txt	all_genes_result	NK_IL12	Tcell_activation	5065	1494	7999	4828	19386	6559	1	2.0462	3.74687e-100
GSE24791 ILmix NK.txt	all_genes_result	GSE73213 overall time.txt	all_genes_result	NK_IL12	Tcell_activation	3408	2984	5030	4873	16295	6392	1	1.10644	0.00165199
GSE24791 ILmix NK.txt	all_genes_result	GSE73213 post 120h.txt	all_genes_result	NK_IL12	Tcell_activation	2673	3719	4872	5031	16295	6392	1	0.74222	2.87599e-20
GSE24791 ILmix NK.txt	all_genes_result	GSE73213 post 24h.txt	all_genes_result	NK_IL12	Tcell_activation	1967	4425	4465	5438	16295	6392	1	0.541402	2.06597e-75
GSE24791 ILmix NK.txt	all_genes_result	GSE73213 post 336h.txt	all_genes_result	NK_IL12	Tcell_activation	3230	3162	4830	5073	16295	6392	1	1.07289	0.0290956
GSE24791 ILmix NK.txt	all_genes_result	GSE112899 ctrlxFvFvM.txt	significant_genes_only	NK_IL12	Tcell_activation	369	92	459	246	1166	461	1	2.14826	2.6975e-08
GSE24791 ILmix NK.txt	all_genes_result	GSE112899 ctrlxFvFvR.txt	significant_genes_only	NK_IL12	Tcell_activation	711	104	522	378	1715	815	1	4.94594	4.71619e-43
GSE24791 ILmix NK.txt	all_genes_result	GSE112899 ctrlxOKT3.txt	significant_genes_only	NK_IL12	Tcell_activation	2215	307	1566	876	4964	2522	1	4.03469	7.6368e-88
GSE24791 ILmix NK.txt	all_genes_result	GSE17721 Cpg.txt	all_genes_result	NK_IL12	tolerogenic_Dendritic_cells	2134	2208	2192	3368	9902	4342	1	1.4849	4.24892e-22
GSE24791 ILmix NK.txt	all_genes_result	GSE17721 Grd.txt	all_genes_result	NK_IL12	tolerogenic_Dendritic_cells	2276	2066	2231	3329	9902	4342	1	1.64378	4.14715e-34
GSE24791 ILmix NK.txt	all_genes_result	GSE17721 LPS.txt	all_genes_result	NK_IL12	tolerogenic_Dendritic_cells	2073	2269	2203	3357	9902	4342	1	1.39212	6.48274e-16
GSE24791 ILmix NK.txt	all_genes_result	GSE17721 PAM.txt	all_genes_result	NK_IL12	tolerogenic_Dendritic_cells	2329	2013	2245	3315	9902	4342	1	1.70835	1.95139e-39
GSE24791 ILmix NK.txt	all_genes_result	GSE17721 Pic.txt	all_genes_result	NK_IL12	tolerogenic_Dendritic_cells	1869	2473	2168	3392	9902	4342	1	1.18242	4.90899e-05
GSE24791 ILmix NK.txt	all_genes_result	tolerogenicity lumc ANOVA.txt	all_genes_result	NK_IL12	tolerogenic_Dendritic_cells	2730	2581	2584	2664	10559	5311	1	1.09047	0.0265022
GSE24791 ILmix NK.txt	all_genes_result	GSE18921 IL10IL6.txt	no_significant_genes_result	NK_IL12	tolerogenic_Dendritic_cells	1130	1321	1964	2060	6475	2451	1	0.897241	0.035471
GSE24791 ILmix NK.txt	all_genes_result	GSE18921 IL10TGF.txt	no_significant_genes_result	NK_IL12	tolerogenic_Dendritic_cells	1196	1255	1842	2182	6475	2451	1	1.12887	0.018217
GSE24791 ILmix NK.txt	all_genes_result	GSE18921 IL10.txt	no_significant_genes_result	NK_IL12	tolerogenic_Dendritic_cells	1114	1337	1975	2049	6475	2451	1	0.864449	0.00477854
GSE63038 FcR and IgG.txt	all_genes_result	GSE111475 CD40IFN.txt	all_genes_result	NK_IL12	Bcell_activation	2669	1133	4023	3596	11421	3802	1	2.10554	3.45674e-72
GSE63038 FcR and IgG.txt	all_genes_result	GSE111475 CD40IL21.txt	all_genes_result	NK_IL12	Bcell_activation	2663	1139	3907	3712	11421	3802	1	2.22118	3.39905e-83
GSE63038 FcR and IgG.txt	all_genes_result	GSE111475 CD40.txt	all_genes_result	NK_IL12	Bcell_activation	2664	1138	3945	3674	11421	3802	1	2.18	2.61216e-79
GSE63038 FcR and IgG.txt	all_genes_result	GSE116999 healthy.txt	all_genes_result	NK_IL12	Bcell_activation	2347	1593	4056	3794	11790	3940	1	1.3781	4.0447e-16
GSE63038 FcR and IgG.txt	all_genes_result	GSE116999 patients.txt	all_genes_result	NK_IL12	Bcell_activation	2162	1778	3888	3962	11790	3940	1	1.23909	4.49854e-08
GSE63038 FcR and IgG.txt	all_genes_result	GSE42158 healthy.txt	all_genes_result	NK_IL12	Bcell_activation	2538	1348	4007	3880	11773	3886	1	1.82305	9.14191e-51
GSE63038 FcR and IgG.txt	all_genes_result	GSE42158 patients.txt	all_genes_result	NK_IL12	Bcell_activation	2251	1175	3534	3360	10320	3426	1	1.82134	1.64623e-44
GSE63038 FcR and IgG.txt	all_genes_result	GSE51587 patients.txt	no_significant_genes_result	NK_IL12	Bcell_activation	2036	1926	4004	3901	11867	3962	1	1.02993	0.459423
GSE63038 FcR and IgG.txt	all_genes_result	GSE54017 healthy.txt	no_significant_genes_result	NK_IL12	Bcell_activation	2238	1724	3938	3967	11867	3962	1	1.30766	6.87691e-12
GSE63038 FcR and IgG.txt	all_genes_result	GSE111789 120min.txt	all_genes_result	NK_IL12	Eosinophils_cytokine_response	1650	1971	2090	2303	8014	3621	1	0.922464	0.075543
GSE63038 FcR and IgG.txt	all_genes_result	GSE111789 30min.txt	all_genes_result	NK_IL12	Eosinophils_cytokine_response	1685	1984	2241	2341	8251	3669	1	0.887207	0.00727829
GSE63038 FcR and IgG.txt	all_genes_result	GSE111789 60min.txt	all_genes_result	NK_IL12	Eosinophils_cytokine_response	1557	1999	2026	2168	7750	3556	1	0.833504	6.96305e-05
GSE63038 FcR and IgG.txt	all_genes_result	GSE112010 CMP expression.txt	all_genes_result	NK_IL12	Eosinophils_cytokine_response	1345	1272	2515	2534	7666	2617	1	1.06535	0.193373
GSE63038 FcR and IgG.txt	all_genes_result	GSE112010 EoP expression.txt	all_genes_result	NK_IL12	Eosinophils_cytokine_response	1625	992	2646	2403	7666	2617	1	1.48757	5.21149e-16
GSE63038 FcR and IgG.txt	all_genes_result	GSE112010 GMP expression.txt	all_genes_result	NK_IL12	Eosinophils_cytokine_response	1341	1276	2497	2552	7666	2617	1	1.07407	0.141764
GSE63038 FcR and IgG.txt	all_genes_result	GSE128027 GMSCF.txt	all_genes_result	NK_IL12	Eosinophils_cytokine_response	2444	1250	2907	2489	9090	3694	1	1.67393	8.40152e-32
GSE63038 FcR and IgG.txt	all_genes_result	GSE128027 IL3.txt	all_genes_result	NK_IL12	Eosinophils_cytokine_response	2536	1175	3034	2545	9290	3711	1	1.81035	1.24385e-41
GSE63038 FcR and IgG.txt	all_genes_result	GSE128027 IL5.txt	all_genes_result	NK_IL12	Eosinophils_cytokine_response	2332	1362	2849	2547	9090	3694	1	1.53059	1.36787e-22
GSE63038 FcR and IgG.txt	all_genes_result	GSE5099 hthgu133a.txt	all_genes_result	NK_IL12	Monocyte_Macrophage_differentiation	1482	2538	3743	4362	12125	4020	1	0.68052	1.2869e-22
GSE63038 FcR and IgG.txt	all_genes_result	GSE5099 hthgu133b.txt	all_genes_result	NK_IL12	Monocyte_Macrophage_differentiation	686	811	1348	1494	4339	1497	1	0.93752	0.321295
GSE63038 FcR and IgG.txt	all_genes_result	GSE5099 M1.txt	all_genes_result	NK_IL12	Monocyte_Macrophage_differentiation	2188	1832	4322	3783	12125	4020	1	1.04539	0.253804
GSE63038 FcR and IgG.txt	all_genes_result	GSE5099 M2.txt	all_genes_result	NK_IL12	Monocyte_Macrophage_differentiation	1555	2465	3849	4256	12125	4020	1	0.697566	3.38908e-20
GSE63038 FcR and IgG.txt	all_genes_result	GSE8286.txt	all_genes_result	NK_IL12	Monocyte_Macrophage_differentiation	2233	1787	4044	4061	12125	4020	1	1.2548	4.89196e-09
GSE63038 FcR and IgG.txt	all_genes_result	GSE104152 iTreg vs Th0.txt	all_genes_result	NK_IL12	Naive_to_Th17_differentiation	1935	1351	2077	1911	7274	3286	1	1.31774	6.44942e-09
GSE63038 FcR and IgG.txt	all_genes_result	GSE104152 Th17 vs Th0.txt	all_genes_result	NK_IL12	Naive_to_Th17_differentiation	1366	1912	1962	2038	7278	3278	1	0.74215	3.62881e-10
GSE63038 FcR and IgG.txt	all_genes_result	GSE113889 Th17 vs Th0.txt	all_genes_result	NK_IL12	Naive_to_Th17_differentiation	0	3918	0	7906	11824	3918	NA	NA	NA
GSE63038 FcR and IgG.txt	all_genes_result	GSE118974 Th17 vs Th0.txt	all_genes_result	NK_IL12	Naive_to_Th17_differentiation	1844	2159	3488	3549	11040	4003	1	0.869049	0.000421503
GSE63038 FcR and IgG.txt	all_genes_result	GSE140443 Th17 vs Th0 KO.txt	all_genes_result	NK_IL12	Naive_to_Th17_differentiation	2091	1424	3503	3326	10344	3515	1	1.39414	2.3659e-15
GSE63038 FcR and IgG.txt	all_genes_result	GSE140443 Th17 vs Th0 WT.txt	all_genes_result	NK_IL12	Naive_to_Th17_differentiation	1762	1753	3384	3445	10344	3515	1	1.02326	0.58939
GSE63038 FcR and IgG.txt	all_genes_result	GSE110446 ADCC.txt	all_genes_result	NK_IL12	NK_IL12	2870	1115	4315	3698	11998	3985	1	2.20581	1.52295e-83
GSE63038 FcR and IgG.txt	all_genes_result	GSE110446 Cytokine.txt	all_genes_result	NK_IL12	NK_IL12	3221	764	4484	3529	11998	3985	1	3.31774	4.13553e-167
GSE63038 FcR and IgG.txt	all_genes_result	GSE110446 K562.txt	all_genes_result	NK_IL12	NK_IL12	2932	1053	4386	3627	11998	3985	1	2.30243	5.83034e-91
GSE63038 FcR and IgG.txt	all_genes_result	GSE24791 ILmix NK.txt	all_genes_result	NK_IL12	NK_IL12	3230	774	4303	3751	12058	4004	1	3.63741	3.67969e-197
GSE63038 FcR and IgG.txt	all_genes_result	GSE63038 IL12 and IgG.txt	all_genes_result	NK_IL12	NK_IL12	4147	57	6598	1980	12782	4204	1	21.8312	8.98608e-293
GSE63038 FcR and IgG.txt	all_genes_result	GSE63038 IL12 only.txt	all_genes_result	NK_IL12	NK_IL12	3545	659	5258	3320	12782	4204	1	3.39633	2.13785e-165
GSE63038 FcR and IgG.txt	all_genes_result	GSE22248 LPS(1 dose).txt	all_genes_result	NK_IL12	PBMC_LPS	2216	1086	3521	3166	9989	3302	1	1.8347	1.4055e-43
GSE63038 FcR and IgG.txt	all_genes_result	GSE22248 LPS(2 doses).txt	all_genes_result	NK_IL12	PBMC_LPS	1675	1627	3361	3326	9989	3302	1	1.01878	0.670559
GSE63038 FcR and IgG.txt	all_genes_result	GSE87290 PBMC high.txt	all_genes_result	NK_IL12	PBMC_LPS	1651	2332	3898	4024	11905	3983	1	0.730888	1.17872e-15
GSE63038 FcR and IgG.txt	all_genes_result	GSE87290 PBMC low.txt	all_genes_result	NK_IL12	PBMC_LPS	1750	2233	3842	4080	11905	3983	1	0.832262	2.72055e-06
GSE63038 FcR and IgG.txt	all_genes_result	GSE9916 LPS+Heatshock.txt	all_genes_result	NK_IL12	PBMC_LPS	2383	1821	4295	4283	12782	4204	1	1.30493	2.0285e-12
GSE63038 FcR and IgG.txt	all_genes_result	GSE9916 LPS only.txt	all_genes_result	NK_IL12	PBMC_LPS	2336	1868	4250	4328	12782	4204	1	1.27345	1.68332e-10
GSE63038 FcR and IgG.txt	all_genes_result	GSE29797 CD4deficency.txt	all_genes_result	NK_IL12	Tcell_activation	1871	1554	3308	3220	9953	3425	1	1.17194	0.000185437
GSE63038 FcR and IgG.txt	all_genes_result	GSE29797 CD4WT.txt	all_genes_result	NK_IL12	Tcell_activation	1952	1473	3391	3137	9953	3425	1	1.22589	1.7307e-06
GSE63038 FcR and IgG.txt	all_genes_result	GSE60235 CD3+IFNb.txt	all_genes_result	NK_IL12	Tcell_activation	3036	922	4337	3547	11842	3958	1	2.69282	2.0315e-121
GSE63038 FcR and IgG.txt	all_genes_result	GSE60235 CD3+Th17.txt	all_genes_result	NK_IL12	Tcell_activation	1275	2683	3850	4034	11842	3958	1	0.497951	1.74629e-67
GSE63038 FcR and IgG.txt	all_genes_result	GSE60235 CD3.txt	all_genes_result	NK_IL12	Tcell_activation	3135	823	4271	3613	11842	3958	1	3.22207	3.25992e-163
GSE63038 FcR and IgG.txt	all_genes_result	GSE73213 overall time.txt	all_genes_result	NK_IL12	Tcell_activation	2001	1969	3468	3563	11001	3970	1	1.04411	0.283706
GSE63038 FcR and IgG.txt	all_genes_result	GSE73213 post 120h.txt	all_genes_result	NK_IL12	Tcell_activation	1826	2144	3537	3494	11001	3970	1	0.841341	1.49169e-05
GSE63038 FcR and IgG.txt	all_genes_result	GSE73213 post 24h.txt	all_genes_result	NK_IL12	Tcell_activation	1360	2610	3392	3639	11001	3970	1	0.559038	2.26093e-46
GSE63038 FcR and IgG.txt	all_genes_result	GSE73213 post 336h.txt	all_genes_result	NK_IL12	Tcell_activation	2104	1866	3664	3367	11001	3970	1	1.03616	0.381827
GSE63038 FcR and IgG.txt	all_genes_result	GSE112899 ctrlxFvFvM.txt	significant_genes_only	NK_IL12	Tcell_activation	195	79	338	256	868	274	1	1.86818	6.72228e-05
GSE63038 FcR and IgG.txt	all_genes_result	GSE112899 ctrlxFvFvR.txt	significant_genes_only	NK_IL12	Tcell_activation	346	106	457	341	1250	452	1	2.43392	4.77999e-12
GSE63038 FcR and IgG.txt	all_genes_result	GSE112899 ctrlxOKT3.txt	significant_genes_only	NK_IL12	Tcell_activation	1213	280	1159	912	3564	1493	1	3.40773	2.66456e-58
GSE63038 FcR and IgG.txt	all_genes_result	GSE17721 Cpg.txt	all_genes_result	NK_IL12	tolerogenic_Dendritic_cells	1646	1379	2515	2265	7805	3025	1	1.07495	0.124358
GSE63038 FcR and IgG.txt	all_genes_result	GSE17721 Grd.txt	all_genes_result	NK_IL12	tolerogenic_Dendritic_cells	1697	1328	2533	2247	7805	3025	1	1.13356	0.00734035
GSE63038 FcR and IgG.txt	all_genes_result	GSE17721 LPS.txt	all_genes_result	NK_IL12	tolerogenic_Dendritic_cells	1624	1401	2515	2265	7805	3025	1	1.04396	0.364018
GSE63038 FcR and IgG.txt	all_genes_result	GSE17721 PAM.txt	all_genes_result	NK_IL12	tolerogenic_Dendritic_cells	1763	1262	2563	2217	7805	3025	1	1.20836	5.80377e-05
GSE63038 FcR and IgG.txt	all_genes_result	GSE17721 Pic.txt	all_genes_result	NK_IL12	tolerogenic_Dendritic_cells	1494	1531	2460	2320	7805	3025	1	0.920308	0.0774083
GSE63038 FcR and IgG.txt	all_genes_result	tolerogenicity lumc ANOVA.txt	all_genes_result	NK_IL12	tolerogenic_Dendritic_cells	1922	1649	2157	2159	7887	3571	1	1.16661	0.000685789
GSE63038 FcR and IgG.txt	all_genes_result	GSE18921 IL10IL6.txt	no_significant_genes_result	NK_IL12	tolerogenic_Dendritic_cells	958	1005	2005	2017	5985	1963	1	0.958926	0.457252
GSE63038 FcR and IgG.txt	all_genes_result	GSE18921 IL10TGF.txt	no_significant_genes_result	NK_IL12	tolerogenic_Dendritic_cells	943	1020	2007	2015	5985	1963	1	0.928212	0.177378
GSE63038 FcR and IgG.txt	all_genes_result	GSE18921 IL10.txt	no_significant_genes_result	NK_IL12	tolerogenic_Dendritic_cells	931	1032	2043	1979	5985	1963	1	0.873892	0.0153856
GSE63038 IL12 and IgG.txt	all_genes_result	GSE111475 CD40IFN.txt	all_genes_result	NK_IL12	Bcell_activation	3167	1437	3365	3452	11421	4604	1	2.26072	2.01304e-95
GSE63038 IL12 and IgG.txt	all_genes_result	GSE111475 CD40IL21.txt	all_genes_result	NK_IL12	Bcell_activation	3136	1468	3282	3535	11421	4604	1	2.30075	3.31744e-100
GSE63038 IL12 and IgG.txt	all_genes_result	GSE111475 CD40.txt	all_genes_result	NK_IL12	Bcell_activation	3131	1473	3310	3507	11421	4604	1	2.25195	3.60258e-95
GSE63038 IL12 and IgG.txt	all_genes_result	GSE116999 healthy.txt	all_genes_result	NK_IL12	Bcell_activation	2895	1888	3642	3365	11790	4783	1	1.41668	4.4637e-20
GSE63038 IL12 and IgG.txt	all_genes_result	GSE116999 patients.txt	all_genes_result	NK_IL12	Bcell_activation	2649	2134	3397	3610	11790	4783	1	1.31912	1.87092e-13
GSE63038 IL12 and IgG.txt	all_genes_result	GSE42158 healthy.txt	all_genes_result	NK_IL12	Bcell_activation	3009	1710	3338	3716	11773	4719	1	1.95882	2.15851e-69
GSE63038 IL12 and IgG.txt	all_genes_result	GSE42158 patients.txt	all_genes_result	NK_IL12	Bcell_activation	2723	1431	3162	3004	10320	4154	1	1.8077	3.72248e-47
GSE63038 IL12 and IgG.txt	all_genes_result	GSE51587 patients.txt	no_significant_genes_result	NK_IL12	Bcell_activation	2505	2307	3539	3516	11867	4812	1	1.07876	0.0434369
GSE63038 IL12 and IgG.txt	all_genes_result	GSE54017 healthy.txt	no_significant_genes_result	NK_IL12	Bcell_activation	2739	2073	3407	3648	11867	4812	1	1.41467	2.71815e-20
GSE63038 IL12 and IgG.txt	all_genes_result	GSE111789 120min.txt	all_genes_result	NK_IL12	Eosinophils_cytokine_response	1899	2374	1898	1843	8014	4273	1	0.77677	1.82031e-08
GSE63038 IL12 and IgG.txt	all_genes_result	GSE111789 30min.txt	all_genes_result	NK_IL12	Eosinophils_cytokine_response	2016	2316	1960	1959	8251	4332	1	0.870039	0.00160977
GSE63038 IL12 and IgG.txt	all_genes_result	GSE111789 60min.txt	all_genes_result	NK_IL12	Eosinophils_cytokine_response	1843	2348	1751	1808	7750	4191	1	0.810504	4.35404e-06
GSE63038 IL12 and IgG.txt	all_genes_result	GSE112010 CMP expression.txt	all_genes_result	NK_IL12	Eosinophils_cytokine_response	1574	1572	2260	2260	7666	3146	1	1.00127	0.98148
GSE63038 IL12 and IgG.txt	all_genes_result	GSE112010 EoP expression.txt	all_genes_result	NK_IL12	Eosinophils_cytokine_response	1929	1217	2410	2110	7666	3146	1	1.38766	3.41666e-12
GSE63038 IL12 and IgG.txt	all_genes_result	GSE112010 GMP expression.txt	all_genes_result	NK_IL12	Eosinophils_cytokine_response	1571	1575	2235	2285	7666	3146	1	1.01978	0.676048
[truncated: 1,741 more rows]

## Sheet: Fisher'sOverrepresentation_Data
Signature	Characteristic(sig)	Target	Characteristic(tar)	SigProcess	TarProcess	DE genes in signature	Length of the signature	Genes not in the signature	DE genes in all	p_value
GSE111475 CD40IFN.txt	all_genes_result	GSE111475 CD40IL21.txt	all_genes_result	Bcell_activation	Bcell_activation	7784	9043	34918	21738	0
GSE111475 CD40IFN.txt	all_genes_result	GSE111475 CD40.txt	all_genes_result	Bcell_activation	Bcell_activation	7134	9043	34918	9238	0
GSE111475 CD40IFN.txt	all_genes_result	GSE116999 healthy.txt	all_genes_result	Bcell_activation	Bcell_activation	1236	6642	16347	2393	1.26494e-135
GSE111475 CD40IFN.txt	all_genes_result	GSE116999 patients.txt	all_genes_result	Bcell_activation	Bcell_activation	719	6642	16347	1385	7.04319e-77
GSE111475 CD40IFN.txt	all_genes_result	GSE42158 healthy.txt	all_genes_result	Bcell_activation	Bcell_activation	2815	5176	15352	7676	2.18215e-183
GSE111475 CD40IFN.txt	all_genes_result	GSE42158 patients.txt	all_genes_result	Bcell_activation	Bcell_activation	154	6677	16784	220	1.52526e-37
GSE111475 CD40IFN.txt	all_genes_result	GSE51587 patients.txt	no_significant_genes_result	Bcell_activation	Bcell_activation	NA	NA	NA	NA	NA
GSE111475 CD40IFN.txt	all_genes_result	GSE54017 healthy.txt	no_significant_genes_result	Bcell_activation	Bcell_activation	NA	NA	NA	NA	NA
GSE111475 CD40IFN.txt	all_genes_result	GSE111789 120min.txt	all_genes_result	Bcell_activation	Eosinophils_cytokine_response	200	5834	8636	377	5.00871e-07
GSE111475 CD40IFN.txt	all_genes_result	GSE111789 30min.txt	all_genes_result	Bcell_activation	Eosinophils_cytokine_response	11	5957	9237	20	0.171179
GSE111475 CD40IFN.txt	all_genes_result	GSE111789 60min.txt	all_genes_result	Bcell_activation	Eosinophils_cytokine_response	61	5672	8062	111	0.00365461
GSE111475 CD40IFN.txt	all_genes_result	GSE112010 CMP expression.txt	all_genes_result	Bcell_activation	Eosinophils_cytokine_response	1091	4554	19731	4279	1.63403e-33
GSE111475 CD40IFN.txt	all_genes_result	GSE112010 EoP expression.txt	all_genes_result	Bcell_activation	Eosinophils_cytokine_response	569	4554	19731	1851	2.06587e-38
GSE111475 CD40IFN.txt	all_genes_result	GSE112010 GMP expression.txt	all_genes_result	Bcell_activation	Eosinophils_cytokine_response	1857	4554	19731	7496	6.2541e-56
GSE111475 CD40IFN.txt	all_genes_result	GSE128027 GMSCF.txt	all_genes_result	Bcell_activation	Eosinophils_cytokine_response	2682	5994	16365	6669	1.64064e-183
GSE111475 CD40IFN.txt	all_genes_result	GSE128027 IL3.txt	all_genes_result	Bcell_activation	Eosinophils_cytokine_response	3350	6044	17626	8398	1.4729e-299
GSE111475 CD40IFN.txt	all_genes_result	GSE128027 IL5.txt	all_genes_result	Bcell_activation	Eosinophils_cytokine_response	1866	5994	16365	4597	1.12699e-116
GSE111475 CD40IFN.txt	all_genes_result	GSE5099 hthgu133a.txt	all_genes_result	Bcell_activation	Monocyte_Macrophage_differentiation	1513	5348	15224	4214	7.69642e-58
GSE111475 CD40IFN.txt	all_genes_result	GSE5099 hthgu133b.txt	all_genes_result	Bcell_activation	Monocyte_Macrophage_differentiation	461	3257	12759	1514	8.61518e-23
GSE111475 CD40IFN.txt	all_genes_result	GSE5099 M1.txt	all_genes_result	Bcell_activation	Monocyte_Macrophage_differentiation	1934	5348	15224	6201	2.6887e-28
GSE111475 CD40IFN.txt	all_genes_result	GSE5099 M2.txt	all_genes_result	Bcell_activation	Monocyte_Macrophage_differentiation	1356	5348	15224	3833	1.86763e-46
GSE111475 CD40IFN.txt	all_genes_result	GSE8286.txt	all_genes_result	Bcell_activation	Monocyte_Macrophage_differentiation	3289	5348	15224	11803	1.19019e-12
GSE111475 CD40IFN.txt	all_genes_result	GSE104152 iTreg vs Th0.txt	all_genes_result	Bcell_activation	Naive_to_Th17_differentiation	2428	5335	7458	4838	9.4043e-52
GSE111475 CD40IFN.txt	all_genes_result	GSE104152 Th17 vs Th0.txt	all_genes_result	Bcell_activation	Naive_to_Th17_differentiation	2149	5327	7480	4443	1.39213e-29
GSE111475 CD40IFN.txt	all_genes_result	GSE113889 Th17 vs Th0.txt	all_genes_result	Bcell_activation	Naive_to_Th17_differentiation	3920	7032	20281	12936	6.35085e-60
GSE111475 CD40IFN.txt	all_genes_result	GSE118974 Th17 vs Th0.txt	all_genes_result	Bcell_activation	Naive_to_Th17_differentiation	3979	6742	14993	8678	9.18962101264719e-322
GSE111475 CD40IFN.txt	all_genes_result	GSE140443 Th17 vs Th0 KO.txt	all_genes_result	Bcell_activation	Naive_to_Th17_differentiation	2735	6158	20450	6956	1.38317e-282
GSE111475 CD40IFN.txt	all_genes_result	GSE140443 Th17 vs Th0 WT.txt	all_genes_result	Bcell_activation	Naive_to_Th17_differentiation	2358	6158	20450	5913	2.75922e-241
GSE111475 CD40IFN.txt	all_genes_result	GSE110446 ADCC.txt	all_genes_result	Bcell_activation	NK_IL12	642	6943	26118	1250	1.56764e-129
GSE111475 CD40IFN.txt	all_genes_result	GSE110446 Cytokine.txt	all_genes_result	Bcell_activation	NK_IL12	1321	6943	26118	2395	9.23902757723131e-322
GSE111475 CD40IFN.txt	all_genes_result	GSE110446 K562.txt	all_genes_result	Bcell_activation	NK_IL12	1450	6943	26118	3039	7.0672e-264
GSE111475 CD40IFN.txt	all_genes_result	GSE24791 ILmix NK.txt	all_genes_result	Bcell_activation	NK_IL12	4041	6783	18650	7006	0
GSE111475 CD40IFN.txt	all_genes_result	GSE63038 FcR and IgG.txt	all_genes_result	Bcell_activation	NK_IL12	2617	5160	9330	4203	0
GSE111475 CD40IFN.txt	all_genes_result	GSE63038 IL12 and IgG.txt	all_genes_result	Bcell_activation	NK_IL12	3023	5160	9330	5110	0
GSE111475 CD40IFN.txt	all_genes_result	GSE63038 IL12 only.txt	all_genes_result	Bcell_activation	NK_IL12	1179	5160	9330	1828	9.37088e-160
GSE111475 CD40IFN.txt	all_genes_result	GSE22248 LPS(1 dose).txt	all_genes_result	Bcell_activation	PBMC_LPS	704	6466	18956	1458	1.54524e-83
GSE111475 CD40IFN.txt	all_genes_result	GSE22248 LPS(2 doses).txt	all_genes_result	Bcell_activation	PBMC_LPS	195	6466	18956	528	3.78625e-09
GSE111475 CD40IFN.txt	all_genes_result	GSE87290 PBMC high.txt	all_genes_result	Bcell_activation	PBMC_LPS	2962	6774	23441	5958	0
GSE111475 CD40IFN.txt	all_genes_result	GSE87290 PBMC low.txt	all_genes_result	Bcell_activation	PBMC_LPS	171	6774	23441	373	9.11981e-24
GSE111475 CD40IFN.txt	all_genes_result	GSE9916 LPS+Heatshock.txt	all_genes_result	Bcell_activation	PBMC_LPS	1440	6672	35358	6607	1.42365e-43
GSE111475 CD40IFN.txt	all_genes_result	GSE9916 LPS only.txt	all_genes_result	Bcell_activation	PBMC_LPS	816	6672	35358	3340	1.24842e-40
GSE111475 CD40IFN.txt	all_genes_result	GSE29797 CD4deficency.txt	all_genes_result	Bcell_activation	Tcell_activation	2938	6020	30352	12823	7.32733e-124
GSE111475 CD40IFN.txt	all_genes_result	GSE29797 CD4WT.txt	all_genes_result	Bcell_activation	Tcell_activation	3299	6020	30352	14330	2.09544e-154
GSE111475 CD40IFN.txt	all_genes_result	GSE60235 CD3+IFNb.txt	all_genes_result	Bcell_activation	Tcell_activation	4214	6669	16486	9226	0
GSE111475 CD40IFN.txt	all_genes_result	GSE60235 CD3+Th17.txt	all_genes_result	Bcell_activation	Tcell_activation	6308	6669	16486	19501	1.15434e-196
GSE111475 CD40IFN.txt	all_genes_result	GSE60235 CD3.txt	all_genes_result	Bcell_activation	Tcell_activation	4676	6669	16486	11673	0
GSE111475 CD40IFN.txt	all_genes_result	GSE73213 overall time.txt	all_genes_result	Bcell_activation	Tcell_activation	1030	6859	13537	2198	4.61598e-42
GSE111475 CD40IFN.txt	all_genes_result	GSE73213 post 120h.txt	all_genes_result	Bcell_activation	Tcell_activation	254	6859	13537	508	1.54981e-14
GSE111475 CD40IFN.txt	all_genes_result	GSE73213 post 24h.txt	all_genes_result	Bcell_activation	Tcell_activation	225	6859	13537	382	2.26592e-24
GSE111475 CD40IFN.txt	all_genes_result	GSE73213 post 336h.txt	all_genes_result	Bcell_activation	Tcell_activation	285	6859	13537	492	6.65343e-29
GSE111475 CD40IFN.txt	all_genes_result	GSE112899 ctrlxFvFvM.txt	significant_genes_only	Bcell_activation	Tcell_activation	NA	NA	NA	NA	NA
GSE111475 CD40IFN.txt	all_genes_result	GSE112899 ctrlxFvFvR.txt	significant_genes_only	Bcell_activation	Tcell_activation	NA	NA	NA	NA	NA
GSE111475 CD40IFN.txt	all_genes_result	GSE112899 ctrlxOKT3.txt	significant_genes_only	Bcell_activation	Tcell_activation	NA	NA	NA	NA	NA
GSE111475 CD40IFN.txt	all_genes_result	GSE17721 Cpg.txt	all_genes_result	Bcell_activation	tolerogenic_Dendritic_cells	2416	4819	12874	7636	3.32906e-30
GSE111475 CD40IFN.txt	all_genes_result	GSE17721 Grd.txt	all_genes_result	Bcell_activation	tolerogenic_Dendritic_cells	2468	4819	12874	7805	4.29871e-31
GSE111475 CD40IFN.txt	all_genes_result	GSE17721 LPS.txt	all_genes_result	Bcell_activation	tolerogenic_Dendritic_cells	2556	4819	12874	8233	2.75772e-26
GSE111475 CD40IFN.txt	all_genes_result	GSE17721 PAM.txt	all_genes_result	Bcell_activation	tolerogenic_Dendritic_cells	2202	4819	12874	6923	1.45053e-27
GSE111475 CD40IFN.txt	all_genes_result	GSE17721 Pic.txt	all_genes_result	Bcell_activation	tolerogenic_Dendritic_cells	2539	4819	12874	7882	2.61134e-40
GSE111475 CD40IFN.txt	all_genes_result	tolerogenicity lumc ANOVA.txt	all_genes_result	Bcell_activation	tolerogenic_Dendritic_cells	3858	5713	6941	7409	8.67211e-78
GSE111475 CD40IFN.txt	all_genes_result	GSE18921 IL10IL6.txt	no_significant_genes_result	Bcell_activation	tolerogenic_Dendritic_cells	NA	NA	NA	NA	NA
GSE111475 CD40IFN.txt	all_genes_result	GSE18921 IL10TGF.txt	no_significant_genes_result	Bcell_activation	tolerogenic_Dendritic_cells	NA	NA	NA	NA	NA
GSE111475 CD40IFN.txt	all_genes_result	GSE18921 IL10.txt	no_significant_genes_result	Bcell_activation	tolerogenic_Dendritic_cells	NA	NA	NA	NA	NA
GSE111475 CD40IL21.txt	all_genes_result	GSE111475 CD40IFN.txt	all_genes_result	Bcell_activation	Bcell_activation	7784	21518	22443	9170	0
GSE111475 CD40IL21.txt	all_genes_result	GSE111475 CD40.txt	all_genes_result	Bcell_activation	Bcell_activation	8241	21518	22443	9238	0
GSE111475 CD40IL21.txt	all_genes_result	GSE116999 healthy.txt	all_genes_result	Bcell_activation	Bcell_activation	1859	13300	11840	2393	1.65719e-152
GSE111475 CD40IL21.txt	all_genes_result	GSE116999 patients.txt	all_genes_result	Bcell_activation	Bcell_activation	1079	13300	11840	1385	4.05478e-87
GSE111475 CD40IL21.txt	all_genes_result	GSE42158 healthy.txt	all_genes_result	Bcell_activation	Bcell_activation	3974	9499	11197	7676	1.12419e-38
GSE111475 CD40IL21.txt	all_genes_result	GSE42158 patients.txt	all_genes_result	Bcell_activation	Bcell_activation	201	13263	11547	220	1.08535e-34
GSE111475 CD40IL21.txt	all_genes_result	GSE51587 patients.txt	no_significant_genes_result	Bcell_activation	Bcell_activation	NA	NA	NA	NA	NA
GSE111475 CD40IL21.txt	all_genes_result	GSE54017 healthy.txt	no_significant_genes_result	Bcell_activation	Bcell_activation	NA	NA	NA	NA	NA
GSE111475 CD40IL21.txt	all_genes_result	GSE111789 120min.txt	all_genes_result	Bcell_activation	Eosinophils_cytokine_response	289	8552	7078	377	5.77761e-19
GSE111475 CD40IL21.txt	all_genes_result	GSE111789 30min.txt	all_genes_result	Bcell_activation	Eosinophils_cytokine_response	18	8902	7539	20	0.00108231
GSE111475 CD40IL21.txt	all_genes_result	GSE111789 60min.txt	all_genes_result	Bcell_activation	Eosinophils_cytokine_response	88	8211	6630	111	1.43441e-07
GSE111475 CD40IL21.txt	all_genes_result	GSE112010 CMP expression.txt	all_genes_result	Bcell_activation	Eosinophils_cytokine_response	1707	8647	16307	4279	4.42011e-15
GSE111475 CD40IL21.txt	all_genes_result	GSE112010 EoP expression.txt	all_genes_result	Bcell_activation	Eosinophils_cytokine_response	822	8647	16307	1851	1.96992e-19
GSE111475 CD40IL21.txt	all_genes_result	GSE112010 GMP expression.txt	all_genes_result	Bcell_activation	Eosinophils_cytokine_response	2953	8647	16307	7496	1.16466e-24
GSE111475 CD40IL21.txt	all_genes_result	GSE128027 GMSCF.txt	all_genes_result	Bcell_activation	Eosinophils_cytokine_response	4084	9785	14174	6669	0
GSE111475 CD40IL21.txt	all_genes_result	GSE128027 IL3.txt	all_genes_result	Bcell_activation	Eosinophils_cytokine_response	4978	9998	15317	8398	0
GSE111475 CD40IL21.txt	all_genes_result	GSE128027 IL5.txt	all_genes_result	Bcell_activation	Eosinophils_cytokine_response	2909	9785	14174	4597	4.41096e-256
GSE111475 CD40IL21.txt	all_genes_result	GSE5099 hthgu133a.txt	all_genes_result	Bcell_activation	Monocyte_Macrophage_differentiation	2214	9734	11019	4214	2.38153e-16
GSE111475 CD40IL21.txt	all_genes_result	GSE5099 hthgu133b.txt	all_genes_result	Bcell_activation	Monocyte_Macrophage_differentiation	753	6337	9849	1514	1.82511e-18
GSE111475 CD40IL21.txt	all_genes_result	GSE5099 M1.txt	all_genes_result	Bcell_activation	Monocyte_Macrophage_differentiation	2976	9734	11019	6201	0.0417414
GSE111475 CD40IL21.txt	all_genes_result	GSE5099 M2.txt	all_genes_result	Bcell_activation	Monocyte_Macrophage_differentiation	2014	9734	11019	3833	1.06534e-14
GSE111475 CD40IL21.txt	all_genes_result	GSE8286.txt	all_genes_result	Bcell_activation	Monocyte_Macrophage_differentiation	5621	9734	11013	11803	0.019722
GSE111475 CD40IL21.txt	all_genes_result	GSE104152 iTreg vs Th0.txt	all_genes_result	Bcell_activation	Naive_to_Th17_differentiation	3604	7657	6217	4838	9.65875e-254
GSE111475 CD40IL21.txt	all_genes_result	GSE104152 Th17 vs Th0.txt	all_genes_result	Bcell_activation	Naive_to_Th17_differentiation	3212	7650	6239	4443	4.49081e-177
GSE111475 CD40IL21.txt	all_genes_result	GSE113889 Th17 vs Th0.txt	all_genes_result	Bcell_activation	Naive_to_Th17_differentiation	7693	14660	15307	12936	1.40144e-223
GSE111475 CD40IL21.txt	all_genes_result	GSE118974 Th17 vs Th0.txt	all_genes_result	Bcell_activation	Naive_to_Th17_differentiation	6163	12112	11729	8678	0
GSE111475 CD40IL21.txt	all_genes_result	GSE140443 Th17 vs Th0 KO.txt	all_genes_result	Bcell_activation	Naive_to_Th17_differentiation	4405	11818	16930	6956	0
GSE111475 CD40IL21.txt	all_genes_result	GSE140443 Th17 vs Th0 WT.txt	all_genes_result	Bcell_activation	Naive_to_Th17_differentiation	3847	11818	16930	5913	0
GSE111475 CD40IL21.txt	all_genes_result	GSE110446 ADCC.txt	all_genes_result	Bcell_activation	NK_IL12	930	14324	21302	1250	1.38316e-137
GSE111475 CD40IL21.txt	all_genes_result	GSE110446 Cytokine.txt	all_genes_result	Bcell_activation	NK_IL12	1808	14324	21302	2395	5.3904e-289
GSE111475 CD40IL21.txt	all_genes_result	GSE110446 K562.txt	all_genes_result	Bcell_activation	NK_IL12	2144	14324	21302	3039	2.31006e-274
GSE111475 CD40IL21.txt	all_genes_result	GSE24791 ILmix NK.txt	all_genes_result	Bcell_activation	NK_IL12	5593	13648	14271	7006	0
GSE111475 CD40IL21.txt	all_genes_result	GSE63038 FcR and IgG.txt	all_genes_result	Bcell_activation	NK_IL12	3512	9322	6890	4203	0
GSE111475 CD40IL21.txt	all_genes_result	GSE63038 IL12 and IgG.txt	all_genes_result	Bcell_activation	NK_IL12	4172	9322	6890	5110	0
GSE111475 CD40IL21.txt	all_genes_result	GSE63038 IL12 only.txt	all_genes_result	Bcell_activation	NK_IL12	1626	9322	6890	1828	3.97589e-212
GSE111475 CD40IL21.txt	all_genes_result	GSE22248 LPS(1 dose).txt	all_genes_result	Bcell_activation	PBMC_LPS	874	13164	13309	1458	9.91873e-16
GSE111475 CD40IL21.txt	all_genes_result	GSE22248 LPS(2 doses).txt	all_genes_result	Bcell_activation	PBMC_LPS	281	13164	13309	528	0.113438
GSE111475 CD40IL21.txt	all_genes_result	GSE87290 PBMC high.txt	all_genes_result	Bcell_activation	PBMC_LPS	4474	13602	19106	5958	0
GSE111475 CD40IL21.txt	all_genes_result	GSE87290 PBMC low.txt	all_genes_result	Bcell_activation	PBMC_LPS	295	13602	19106	373	7.87769e-50
GSE111475 CD40IL21.txt	all_genes_result	GSE9916 LPS+Heatshock.txt	all_genes_result	Bcell_activation	PBMC_LPS	2162	12984	27072	6607	0.565109
GSE111475 CD40IL21.txt	all_genes_result	GSE9916 LPS only.txt	all_genes_result	Bcell_activation	PBMC_LPS	1215	12984	27072	3340	4.16765e-07
GSE111475 CD40IL21.txt	all_genes_result	GSE29797 CD4deficency.txt	all_genes_result	Bcell_activation	Tcell_activation	4089	11203	24319	12823	0.290076
GSE111475 CD40IL21.txt	all_genes_result	GSE29797 CD4WT.txt	all_genes_result	Bcell_activation	Tcell_activation	4587	11203	24319	14330	0.116177
GSE111475 CD40IL21.txt	all_genes_result	GSE60235 CD3+IFNb.txt	all_genes_result	Bcell_activation	Tcell_activation	6364	13387	11991	9226	0
GSE111475 CD40IL21.txt	all_genes_result	GSE60235 CD3+Th17.txt	all_genes_result	Bcell_activation	Tcell_activation	12418	13387	11991	19501	0
GSE111475 CD40IL21.txt	all_genes_result	GSE60235 CD3.txt	all_genes_result	Bcell_activation	Tcell_activation	7891	13387	11991	11673	0
GSE111475 CD40IL21.txt	all_genes_result	GSE73213 overall time.txt	all_genes_result	Bcell_activation	Tcell_activation	1634	12489	10141	2198	2.20557e-84
GSE111475 CD40IL21.txt	all_genes_result	GSE73213 post 120h.txt	all_genes_result	Bcell_activation	Tcell_activation	385	12489	10141	508	2.80474e-22
GSE111475 CD40IL21.txt	all_genes_result	GSE73213 post 24h.txt	all_genes_result	Bcell_activation	Tcell_activation	317	12489	10141	382	7.75825e-31
GSE111475 CD40IL21.txt	all_genes_result	GSE73213 post 336h.txt	all_genes_result	Bcell_activation	Tcell_activation	397	12489	10141	492	4.81965e-33
GSE111475 CD40IL21.txt	all_genes_result	GSE112899 ctrlxFvFvM.txt	significant_genes_only	Bcell_activation	Tcell_activation	NA	NA	NA	NA	NA
GSE111475 CD40IL21.txt	all_genes_result	GSE112899 ctrlxFvFvR.txt	significant_genes_only	Bcell_activation	Tcell_activation	NA	NA	NA	NA	NA
GSE111475 CD40IL21.txt	all_genes_result	GSE112899 ctrlxOKT3.txt	significant_genes_only	Bcell_activation	Tcell_activation	NA	NA	NA	NA	NA
GSE111475 CD40IL21.txt	all_genes_result	GSE17721 Cpg.txt	all_genes_result	Bcell_activation	tolerogenic_Dendritic_cells	3434	7918	10101	7636	0.0171144
GSE111475 CD40IL21.txt	all_genes_result	GSE17721 Grd.txt	all_genes_result	Bcell_activation	tolerogenic_Dendritic_cells	3478	7918	10101	7805	0.145953
GSE111475 CD40IL21.txt	all_genes_result	GSE17721 LPS.txt	all_genes_result	Bcell_activation	tolerogenic_Dendritic_cells	3677	7918	10101	8233	0.0754488
GSE111475 CD40IL21.txt	all_genes_result	GSE17721 PAM.txt	all_genes_result	Bcell_activation	tolerogenic_Dendritic_cells	3052	7918	10101	6923	0.769406
GSE111475 CD40IL21.txt	all_genes_result	GSE17721 Pic.txt	all_genes_result	Bcell_activation	tolerogenic_Dendritic_cells	3518	7918	10101	7882	0.102276
GSE111475 CD40IL21.txt	all_genes_result	tolerogenicity lumc ANOVA.txt	all_genes_result	Bcell_activation	tolerogenic_Dendritic_cells	5707	8229	5566	7409	0
GSE111475 CD40IL21.txt	all_genes_result	GSE18921 IL10IL6.txt	no_significant_genes_result	Bcell_activation	tolerogenic_Dendritic_cells	NA	NA	NA	NA	NA
GSE111475 CD40IL21.txt	all_genes_result	GSE18921 IL10TGF.txt	no_significant_genes_result	Bcell_activation	tolerogenic_Dendritic_cells	NA	NA	NA	NA	NA
GSE111475 CD40IL21.txt	all_genes_result	GSE18921 IL10.txt	no_significant_genes_result	Bcell_activation	tolerogenic_Dendritic_cells	NA	NA	NA	NA	NA
GSE111475 CD40.txt	all_genes_result	GSE111475 CD40IFN.txt	all_genes_result	Bcell_activation	Bcell_activation	7134	9169	34792	9170	0
GSE111475 CD40.txt	all_genes_result	GSE111475 CD40IL21.txt	all_genes_result	Bcell_activation	Bcell_activation	8241	9169	34792	21738	0
GSE111475 CD40.txt	all_genes_result	GSE116999 healthy.txt	all_genes_result	Bcell_activation	Bcell_activation	1227	6587	16425	2393	5.6005e-135
GSE111475 CD40.txt	all_genes_result	GSE116999 patients.txt	all_genes_result	Bcell_activation	Bcell_activation	702	6587	16425	1385	2.95194e-71
GSE111475 CD40.txt	all_genes_result	GSE42158 healthy.txt	all_genes_result	Bcell_activation	Bcell_activation	2727	5110	15450	7676	1.15526e-160
GSE111475 CD40.txt	all_genes_result	GSE42158 patients.txt	all_genes_result	Bcell_activation	Bcell_activation	140	6635	16834	220	7.54831e-28
GSE111475 CD40.txt	all_genes_result	GSE51587 patients.txt	no_significant_genes_result	Bcell_activation	Bcell_activation	NA	NA	NA	NA	NA
GSE111475 CD40.txt	all_genes_result	GSE54017 healthy.txt	no_significant_genes_result	Bcell_activation	Bcell_activation	NA	NA	NA	NA	NA
GSE111475 CD40.txt	all_genes_result	GSE111789 120min.txt	all_genes_result	Bcell_activation	Eosinophils_cytokine_response	185	5625	8801	377	5.78823e-05
GSE111475 CD40.txt	all_genes_result	GSE111789 30min.txt	all_genes_result	Bcell_activation	Eosinophils_cytokine_response	12	5758	9396	20	0.0623572
GSE111475 CD40.txt	all_genes_result	GSE111789 60min.txt	all_genes_result	Bcell_activation	Eosinophils_cytokine_response	56	5449	8237	111	0.0248816
GSE111475 CD40.txt	all_genes_result	GSE112010 CMP expression.txt	all_genes_result	Bcell_activation	Eosinophils_cytokine_response	1059	4543	19770	4279	1.17104e-27
GSE111475 CD40.txt	all_genes_result	GSE112010 EoP expression.txt	all_genes_result	Bcell_activation	Eosinophils_cytokine_response	539	4543	19770	1851	7.15189e-30
GSE111475 CD40.txt	all_genes_result	GSE112010 GMP expression.txt	all_genes_result	Bcell_activation	Eosinophils_cytokine_response	1778	4543	19770	7496	6.84597e-40
GSE111475 CD40.txt	all_genes_result	GSE128027 GMSCF.txt	all_genes_result	Bcell_activation	Eosinophils_cytokine_response	2616	5866	16477	6669	3.41202e-174
GSE111475 CD40.txt	all_genes_result	GSE128027 IL3.txt	all_genes_result	Bcell_activation	Eosinophils_cytokine_response	3237	5932	17729	8398	2.94119e-267
GSE111475 CD40.txt	all_genes_result	GSE128027 IL5.txt	all_genes_result	Bcell_activation	Eosinophils_cytokine_response	1855	5866	16477	4597	3.17816e-123
GSE111475 CD40.txt	all_genes_result	GSE5099 hthgu133a.txt	all_genes_result	Bcell_activation	Monocyte_Macrophage_differentiation	1483	5268	15349	4214	2.14647e-55
GSE111475 CD40.txt	all_genes_result	GSE5099 hthgu133b.txt	all_genes_result	Bcell_activation	Monocyte_Macrophage_differentiation	459	3216	12808	1514	1.79773e-23
GSE111475 CD40.txt	all_genes_result	GSE5099 M1.txt	all_genes_result	Bcell_activation	Monocyte_Macrophage_differentiation	1874	5268	15349	6201	2.04249e-23
GSE111475 CD40.txt	all_genes_result	GSE5099 M2.txt	all_genes_result	Bcell_activation	Monocyte_Macrophage_differentiation	1346	5268	15349	3833	1.17468e-48
GSE111475 CD40.txt	all_genes_result	GSE8286.txt	all_genes_result	Bcell_activation	Monocyte_Macrophage_differentiation	3176	5268	15342	11803	2.8389e-07
GSE111475 CD40.txt	all_genes_result	GSE104152 iTreg vs Th0.txt	all_genes_result	Bcell_activation	Naive_to_Th17_differentiation	2356	5134	7623	4838	5.1255e-52
GSE111475 CD40.txt	all_genes_result	GSE104152 Th17 vs Th0.txt	all_genes_result	Bcell_activation	Naive_to_Th17_differentiation	2076	5120	7649	4443	9.91379e-29
GSE111475 CD40.txt	all_genes_result	GSE113889 Th17 vs Th0.txt	all_genes_result	Bcell_activation	Naive_to_Th17_differentiation	3875	7034	20314	12936	5.85847e-52
GSE111475 CD40.txt	all_genes_result	GSE118974 Th17 vs Th0.txt	all_genes_result	Bcell_activation	Naive_to_Th17_differentiation	3909	6634	15102	8678	3.2742532515381e-311
GSE111475 CD40.txt	all_genes_result	GSE140443 Th17 vs Th0 KO.txt	all_genes_result	Bcell_activation	Naive_to_Th17_differentiation	2709	6093	20516	6956	5.55978e-280
GSE111475 CD40.txt	all_genes_result	GSE140443 Th17 vs Th0 WT.txt	all_genes_result	Bcell_activation	Naive_to_Th17_differentiation	2349	6093	20516	5913	2.16663e-245
GSE111475 CD40.txt	all_genes_result	GSE110446 ADCC.txt	all_genes_result	Bcell_activation	NK_IL12	629	6923	26169	1250	2.93084e-122
GSE111475 CD40.txt	all_genes_result	GSE110446 Cytokine.txt	all_genes_result	Bcell_activation	NK_IL12	1285	6923	26169	2395	1.57009e-297
GSE111475 CD40.txt	all_genes_result	GSE110446 K562.txt	all_genes_result	Bcell_activation	NK_IL12	1429	6923	26169	3039	4.31433e-253
GSE111475 CD40.txt	all_genes_result	GSE24791 ILmix NK.txt	all_genes_result	Bcell_activation	NK_IL12	3972	6747	18713	7006	0
GSE111475 CD40.txt	all_genes_result	GSE63038 FcR and IgG.txt	all_genes_result	Bcell_activation	NK_IL12	2548	5076	9417	4203	0
GSE111475 CD40.txt	all_genes_result	GSE63038 IL12 and IgG.txt	all_genes_result	Bcell_activation	NK_IL12	2967	5076	9417	5110	0
GSE111475 CD40.txt	all_genes_result	GSE63038 IL12 only.txt	all_genes_result	Bcell_activation	NK_IL12	1202	5076	9417	1828	4.57477e-181
GSE111475 CD40.txt	all_genes_result	GSE22248 LPS(1 dose).txt	all_genes_result	Bcell_activation	PBMC_LPS	672	6421	19005	1458	1.33215e-70
GSE111475 CD40.txt	all_genes_result	GSE22248 LPS(2 doses).txt	all_genes_result	Bcell_activation	PBMC_LPS	188	6421	19005	528	9.31951e-08
GSE111475 CD40.txt	all_genes_result	GSE87290 PBMC high.txt	all_genes_result	Bcell_activation	PBMC_LPS	2863	6715	23521	5958	0
GSE111475 CD40.txt	all_genes_result	GSE87290 PBMC low.txt	all_genes_result	Bcell_activation	PBMC_LPS	183	6715	23521	373	2.32465e-30
GSE111475 CD40.txt	all_genes_result	GSE9916 LPS+Heatshock.txt	all_genes_result	Bcell_activation	PBMC_LPS	1449	6617	35478	6607	5.94858e-48
GSE111475 CD40.txt	all_genes_result	GSE9916 LPS only.txt	all_genes_result	Bcell_activation	PBMC_LPS	828	6617	35478	3340	1.61401e-45
GSE111475 CD40.txt	all_genes_result	GSE29797 CD4deficency.txt	all_genes_result	Bcell_activation	Tcell_activation	2828	5930	30534	12823	1.71982e-104
GSE111475 CD40.txt	all_genes_result	GSE29797 CD4WT.txt	all_genes_result	Bcell_activation	Tcell_activation	3149	5930	30534	14330	2.12596e-122
GSE111475 CD40.txt	all_genes_result	GSE60235 CD3+IFNb.txt	all_genes_result	Bcell_activation	Tcell_activation	4084	6627	16549	9226	0
GSE111475 CD40.txt	all_genes_result	GSE60235 CD3+Th17.txt	all_genes_result	Bcell_activation	Tcell_activation	6256	6627	16549	19501	1.88689e-189
GSE111475 CD40.txt	all_genes_result	GSE60235 CD3.txt	all_genes_result	Bcell_activation	Tcell_activation	4538	6627	16549	11673	1.49724e-271
GSE111475 CD40.txt	all_genes_result	GSE73213 overall time.txt	all_genes_result	Bcell_activation	Tcell_activation	997	6796	13618	2198	1.39689e-35
GSE111475 CD40.txt	all_genes_result	GSE73213 post 120h.txt	all_genes_result	Bcell_activation	Tcell_activation	229	6796	13618	508	2.71742e-08
GSE111475 CD40.txt	all_genes_result	GSE73213 post 24h.txt	all_genes_result	Bcell_activation	Tcell_activation	209	6796	13618	382	5.35599e-18
GSE111475 CD40.txt	all_genes_result	GSE73213 post 336h.txt	all_genes_result	Bcell_activation	Tcell_activation	262	6796	13618	492	3.82229e-20
GSE111475 CD40.txt	all_genes_result	GSE112899 ctrlxFvFvM.txt	significant_genes_only	Bcell_activation	Tcell_activation	NA	NA	NA	NA	NA
GSE111475 CD40.txt	all_genes_result	GSE112899 ctrlxFvFvR.txt	significant_genes_only	Bcell_activation	Tcell_activation	NA	NA	NA	NA	NA
GSE111475 CD40.txt	all_genes_result	GSE112899 ctrlxOKT3.txt	significant_genes_only	Bcell_activation	Tcell_activation	NA	NA	NA	NA	NA
GSE111475 CD40.txt	all_genes_result	GSE17721 Cpg.txt	all_genes_result	Bcell_activation	tolerogenic_Dendritic_cells	2329	4681	13061	7636	4.23784e-27
GSE111475 CD40.txt	all_genes_result	GSE17721 Grd.txt	all_genes_result	Bcell_activation	tolerogenic_Dendritic_cells	2370	4681	13061	7805	2.07971e-26
GSE111475 CD40.txt	all_genes_result	GSE17721 LPS.txt	all_genes_result	Bcell_activation	tolerogenic_Dendritic_cells	2481	4681	13061	8233	6.13865e-26
GSE111475 CD40.txt	all_genes_result	GSE17721 PAM.txt	all_genes_result	Bcell_activation	tolerogenic_Dendritic_cells	2100	4681	13061	6923	2.28884e-21
GSE111475 CD40.txt	all_genes_result	GSE17721 Pic.txt	all_genes_result	Bcell_activation	tolerogenic_Dendritic_cells	2434	4681	13061	7882	8.29499e-34
GSE111475 CD40.txt	all_genes_result	tolerogenicity lumc ANOVA.txt	all_genes_result	Bcell_activation	tolerogenic_Dendritic_cells	3746	5500	7106	7409	4.81585e-79
GSE111475 CD40.txt	all_genes_result	GSE18921 IL10IL6.txt	no_significant_genes_result	Bcell_activation	tolerogenic_Dendritic_cells	NA	NA	NA	NA	NA
GSE111475 CD40.txt	all_genes_result	GSE18921 IL10TGF.txt	no_significant_genes_result	Bcell_activation	tolerogenic_Dendritic_cells	NA	NA	NA	NA	NA
GSE111475 CD40.txt	all_genes_result	GSE18921 IL10.txt	no_significant_genes_result	Bcell_activation	tolerogenic_Dendritic_cells	NA	NA	NA	NA	NA
GSE116999 healthy.txt	all_genes_result	GSE111475 CD40IFN.txt	all_genes_result	Bcell_activation	Bcell_activation	919	2229	40672	9170	4.16006e-105
GSE116999 healthy.txt	all_genes_result	GSE111475 CD40IL21.txt	all_genes_result	Bcell_activation	Bcell_activation	1298	2229	40672	21738	2.07398e-13
GSE116999 healthy.txt	all_genes_result	GSE111475 CD40.txt	all_genes_result	Bcell_activation	Bcell_activation	916	2229	40672	9238	7.76504e-102
GSE116999 healthy.txt	all_genes_result	GSE116999 patients.txt	all_genes_result	Bcell_activation	Bcell_activation	510	2470	18978	1385	2.3677e-145
GSE116999 healthy.txt	all_genes_result	GSE42158 healthy.txt	all_genes_result	Bcell_activation	Bcell_activation	959	1825	18286	7676	6.23324e-39
GSE116999 healthy.txt	all_genes_result	GSE42158 patients.txt	all_genes_result	Bcell_activation	Bcell_activation	64	1973	19933	220	9.11072e-18
GSE116999 healthy.txt	all_genes_result	GSE51587 patients.txt	no_significant_genes_result	Bcell_activation	Bcell_activation	NA	NA	NA	NA	NA
GSE116999 healthy.txt	all_genes_result	GSE54017 healthy.txt	no_significant_genes_result	Bcell_activation	Bcell_activation	NA	NA	NA	NA	NA
GSE116999 healthy.txt	all_genes_result	GSE111789 120min.txt	all_genes_result	Bcell_activation	Eosinophils_cytokine_response	76	2059	10802	377	0.0321332
GSE116999 healthy.txt	all_genes_result	GSE111789 30min.txt	all_genes_result	Bcell_activation	Eosinophils_cytokine_response	1	2107	11442	20	0.348528
GSE116999 healthy.txt	all_genes_result	GSE111789 60min.txt	all_genes_result	Bcell_activation	Eosinophils_cytokine_response	23	1996	10178	111	0.244955
GSE116999 healthy.txt	all_genes_result	GSE112010 CMP expression.txt	all_genes_result	Bcell_activation	Eosinophils_cytokine_response	334	1450	22255	4279	7.71701e-07
GSE116999 healthy.txt	all_genes_result	GSE112010 EoP expression.txt	all_genes_result	Bcell_activation	Eosinophils_cytokine_response	209	1450	22255	1851	1.27259e-18
GSE116999 healthy.txt	all_genes_result	GSE112010 GMP expression.txt	all_genes_result	Bcell_activation	Eosinophils_cytokine_response	568	1450	22255	7496	3.44023e-10
GSE116999 healthy.txt	all_genes_result	GSE128027 GMSCF.txt	all_genes_result	Bcell_activation	Eosinophils_cytokine_response	905	2111	18527	6669	7.66931e-27
GSE116999 healthy.txt	all_genes_result	GSE128027 IL3.txt	all_genes_result	Bcell_activation	Eosinophils_cytokine_response	1108	2139	19795	8398	1.5185e-40
GSE116999 healthy.txt	all_genes_result	GSE128027 IL5.txt	all_genes_result	Bcell_activation	Eosinophils_cytokine_response	641	2111	18527	4597	7.67288e-20
GSE116999 healthy.txt	all_genes_result	GSE5099 hthgu133a.txt	all_genes_result	Bcell_activation	Monocyte_Macrophage_differentiation	517	1864	18280	4214	2.04646e-13
GSE116999 healthy.txt	all_genes_result	GSE5099 hthgu133b.txt	all_genes_result	Bcell_activation	Monocyte_Macrophage_differentiation	156	1191	14619	1514	3.97794e-05
GSE116999 healthy.txt	all_genes_result	GSE5099 M1.txt	all_genes_result	Bcell_activation	Monocyte_Macrophage_differentiation	783	1864	18280	6201	6.15649e-27
GSE116999 healthy.txt	all_genes_result	GSE5099 M2.txt	all_genes_result	Bcell_activation	Monocyte_Macrophage_differentiation	504	1864	18280	3833	7.30798e-19
GSE116999 healthy.txt	all_genes_result	GSE8286.txt	all_genes_result	Bcell_activation	Monocyte_Macrophage_differentiation	1130	1864	18273	11803	0.0677352
GSE116999 healthy.txt	all_genes_result	GSE104152 iTreg vs Th0.txt	all_genes_result	Bcell_activation	Naive_to_Th17_differentiation	1008	1808	9469	4838	4.42911e-33
GSE116999 healthy.txt	all_genes_result	GSE104152 Th17 vs Th0.txt	all_genes_result	Bcell_activation	Naive_to_Th17_differentiation	861	1799	9498	4443	1.32186e-15
GSE116999 healthy.txt	all_genes_result	GSE113889 Th17 vs Th0.txt	all_genes_result	Bcell_activation	Naive_to_Th17_differentiation	1190	2321	23091	12936	0.727502
GSE116999 healthy.txt	all_genes_result	GSE118974 Th17 vs Th0.txt	all_genes_result	Bcell_activation	Naive_to_Th17_differentiation	1311	2390	17515	8678	6.00528e-32
GSE116999 healthy.txt	all_genes_result	GSE140443 Th17 vs Th0 KO.txt	all_genes_result	Bcell_activation	Naive_to_Th17_differentiation	967	1980	22900	6956	5.32288e-94
GSE116999 healthy.txt	all_genes_result	GSE140443 Th17 vs Th0 WT.txt	all_genes_result	Bcell_activation	Naive_to_Th17_differentiation	860	1980	22900	5913	2.80581e-90
GSE116999 healthy.txt	all_genes_result	GSE110446 ADCC.txt	all_genes_result	Bcell_activation	NK_IL12	248	2363	28809	1250	2.83437e-46
GSE116999 healthy.txt	all_genes_result	GSE110446 Cytokine.txt	all_genes_result	Bcell_activation	NK_IL12	560	2363	28809	2395	4.0654e-143
GSE116999 healthy.txt	all_genes_result	GSE110446 K562.txt	all_genes_result	Bcell_activation	NK_IL12	576	2363	28809	3039	7.37534e-105
GSE116999 healthy.txt	all_genes_result	GSE24791 ILmix NK.txt	all_genes_result	Bcell_activation	NK_IL12	1355	2357	21217	7006	3.51419e-193
GSE116999 healthy.txt	all_genes_result	GSE63038 FcR and IgG.txt	all_genes_result	Bcell_activation	NK_IL12	893	1757	11245	4203	4.02356e-67
GSE116999 healthy.txt	all_genes_result	GSE63038 IL12 and IgG.txt	all_genes_result	Bcell_activation	NK_IL12	1027	1757	11245	5110	4.72564e-68
GSE116999 healthy.txt	all_genes_result	GSE63038 IL12 only.txt	all_genes_result	Bcell_activation	NK_IL12	453	1757	11245	1828	2.79924e-45
GSE116999 healthy.txt	all_genes_result	GSE22248 LPS(1 dose).txt	all_genes_result	Bcell_activation	PBMC_LPS	190	1898	22104	1458	3.40404e-12
GSE116999 healthy.txt	all_genes_result	GSE22248 LPS(2 doses).txt	all_genes_result	Bcell_activation	PBMC_LPS	69	1898	22104	528	3.92881e-05
GSE116999 healthy.txt	all_genes_result	GSE87290 PBMC high.txt	all_genes_result	Bcell_activation	PBMC_LPS	1084	2392	25970	5958	8.6814e-173
GSE116999 healthy.txt	all_genes_result	GSE87290 PBMC low.txt	all_genes_result	Bcell_activation	PBMC_LPS	64	2392	25970	373	4.96487e-08
GSE116999 healthy.txt	all_genes_result	GSE9916 LPS+Heatshock.txt	all_genes_result	Bcell_activation	PBMC_LPS	511	2323	40751	6607	2.36501e-18
GSE116999 healthy.txt	all_genes_result	GSE9916 LPS only.txt	all_genes_result	Bcell_activation	PBMC_LPS	298	2323	40751	3340	2.77138e-18
GSE116999 healthy.txt	all_genes_result	GSE29797 CD4deficency.txt	all_genes_result	Bcell_activation	Tcell_activation	904	1889	35423	12823	3.05228e-35
GSE116999 healthy.txt	all_genes_result	GSE29797 CD4WT.txt	all_genes_result	Bcell_activation	Tcell_activation	989	1889	35423	14330	1.93131e-36
GSE116999 healthy.txt	all_genes_result	GSE60235 CD3+IFNb.txt	all_genes_result	Bcell_activation	Tcell_activation	1474	2393	18987	9226	2.00064e-82
GSE116999 healthy.txt	all_genes_result	GSE60235 CD3+Th17.txt	all_genes_result	Bcell_activation	Tcell_activation	2240	2393	18987	19501	5.9421e-06
GSE116999 healthy.txt	all_genes_result	GSE60235 CD3.txt	all_genes_result	Bcell_activation	Tcell_activation	1622	2393	18987	11673	5.69433e-44
GSE116999 healthy.txt	all_genes_result	GSE73213 overall time.txt	all_genes_result	Bcell_activation	Tcell_activation	388	2358	16159	2198	1.45755e-12
GSE116999 healthy.txt	all_genes_result	GSE73213 post 120h.txt	all_genes_result	Bcell_activation	Tcell_activation	72	2358	16159	508	0.311942
GSE116999 healthy.txt	all_genes_result	GSE73213 post 24h.txt	all_genes_result	Bcell_activation	Tcell_activation	89	2358	16159	382	9.48373e-09
GSE116999 healthy.txt	all_genes_result	GSE73213 post 336h.txt	all_genes_result	Bcell_activation	Tcell_activation	149	2358	16159	492	2.27661e-25
GSE116999 healthy.txt	all_genes_result	GSE112899 ctrlxFvFvM.txt	significant_genes_only	Bcell_activation	Tcell_activation	NA	NA	NA	NA	NA
GSE116999 healthy.txt	all_genes_result	GSE112899 ctrlxFvFvR.txt	significant_genes_only	Bcell_activation	Tcell_activation	NA	NA	NA	NA	NA
GSE116999 healthy.txt	all_genes_result	GSE112899 ctrlxOKT3.txt	significant_genes_only	Bcell_activation	Tcell_activation	NA	NA	NA	NA	NA
GSE116999 healthy.txt	all_genes_result	GSE17721 Cpg.txt	all_genes_result	Bcell_activation	tolerogenic_Dendritic_cells	824	1568	16047	7636	1.9421e-14
GSE116999 healthy.txt	all_genes_result	GSE17721 Grd.txt	all_genes_result	Bcell_activation	tolerogenic_Dendritic_cells	813	1568	16047	7805	3.64952e-10
GSE116999 healthy.txt	all_genes_result	GSE17721 LPS.txt	all_genes_result	Bcell_activation	tolerogenic_Dendritic_cells	896	1568	16047	8233	6.74497e-18
GSE116999 healthy.txt	all_genes_result	GSE17721 PAM.txt	all_genes_result	Bcell_activation	tolerogenic_Dendritic_cells	725	1568	16047	6923	5.46708e-09
GSE116999 healthy.txt	all_genes_result	GSE17721 Pic.txt	all_genes_result	Bcell_activation	tolerogenic_Dendritic_cells	848	1568	16047	7882	8.4356e-15
GSE116999 healthy.txt	all_genes_result	tolerogenicity lumc ANOVA.txt	all_genes_result	Bcell_activation	tolerogenic_Dendritic_cells	1334	1919	9117	7409	0.0149684
GSE116999 healthy.txt	all_genes_result	GSE18921 IL10IL6.txt	no_significant_genes_result	Bcell_activation	tolerogenic_Dendritic_cells	NA	NA	NA	NA	NA
GSE116999 healthy.txt	all_genes_result	GSE18921 IL10TGF.txt	no_significant_genes_result	Bcell_activation	tolerogenic_Dendritic_cells	NA	NA	NA	NA	NA
GSE116999 healthy.txt	all_genes_result	GSE18921 IL10.txt	no_significant_genes_result	Bcell_activation	tolerogenic_Dendritic_cells	NA	NA	NA	NA	NA
GSE116999 patients.txt	all_genes_result	GSE111475 CD40IFN.txt	all_genes_result	Bcell_activation	Bcell_activation	542	1314	42068	9170	6.44356e-63
GSE116999 patients.txt	all_genes_result	GSE111475 CD40IL21.txt	all_genes_result	Bcell_activation	Bcell_activation	777	1314	42068	21738	2.83461e-11
GSE116999 patients.txt	all_genes_result	GSE111475 CD40.txt	all_genes_result	Bcell_activation	Bcell_activation	533	1314	42068	9238	7.65938e-58
GSE116999 patients.txt	all_genes_result	GSE116999 healthy.txt	all_genes_result	Bcell_activation	Bcell_activation	510	1445	20003	2393	1.42241e-142
GSE116999 patients.txt	all_genes_result	GSE42158 healthy.txt	all_genes_result	Bcell_activation	Bcell_activation	577	1052	19464	7676	5.84828e-32
GSE116999 patients.txt	all_genes_result	GSE42158 patients.txt	all_genes_result	Bcell_activation	Bcell_activation	32	1170	20883	220	2.14637e-07
GSE116999 patients.txt	all_genes_result	GSE51587 patients.txt	no_significant_genes_result	Bcell_activation	Bcell_activation	NA	NA	NA	NA	NA
GSE116999 patients.txt	all_genes_result	GSE54017 healthy.txt	no_significant_genes_result	Bcell_activation	Bcell_activation	NA	NA	NA	NA	NA
GSE116999 patients.txt	all_genes_result	GSE111789 120min.txt	all_genes_result	Bcell_activation	Eosinophils_cytokine_response	49	1134	11609	377	0.00743642
GSE116999 patients.txt	all_genes_result	GSE111789 30min.txt	all_genes_result	Bcell_activation	Eosinophils_cytokine_response	1	1173	12260	20	1
GSE116999 patients.txt	all_genes_result	GSE111789 60min.txt	all_genes_result	Bcell_activation	Eosinophils_cytokine_response	17	1101	10957	111	0.0303312
GSE116999 patients.txt	all_genes_result	GSE112010 CMP expression.txt	all_genes_result	Bcell_activation	Eosinophils_cytokine_response	208	877	23026	4279	1.03538e-05
GSE116999 patients.txt	all_genes_result	GSE112010 EoP expression.txt	all_genes_result	Bcell_activation	Eosinophils_cytokine_response	112	877	23026	1851	1.47589e-07
GSE116999 patients.txt	all_genes_result	GSE112010 GMP expression.txt	all_genes_result	Bcell_activation	Eosinophils_cytokine_response	342	877	23026	7496	1.12825e-06
GSE116999 patients.txt	all_genes_result	GSE128027 GMSCF.txt	all_genes_result	Bcell_activation	Eosinophils_cytokine_response	537	1169	19365	6669	7.26605e-23
GSE116999 patients.txt	all_genes_result	GSE128027 IL3.txt	all_genes_result	Bcell_activation	Eosinophils_cytokine_response	656	1188	20643	8398	3.20985e-33
GSE116999 patients.txt	all_genes_result	GSE128027 IL5.txt	all_genes_result	Bcell_activation	Eosinophils_cytokine_response	365	1169	19365	4597	6.69722e-13
GSE116999 patients.txt	all_genes_result	GSE5099 hthgu133a.txt	all_genes_result	Bcell_activation	Monocyte_Macrophage_differentiation	324	1076	19474	4214	2.04339e-14
GSE116999 patients.txt	all_genes_result	GSE5099 hthgu133b.txt	all_genes_result	Bcell_activation	Monocyte_Macrophage_differentiation	64	673	15455	1514	0.892618
GSE116999 patients.txt	all_genes_result	GSE5099 M1.txt	all_genes_result	Bcell_activation	Monocyte_Macrophage_differentiation	402	1076	19474	6201	2.44439e-07
GSE116999 patients.txt	all_genes_result	GSE5099 M2.txt	all_genes_result	Bcell_activation	Monocyte_Macrophage_differentiation	307	1076	19474	3833	5.55139e-16
GSE116999 patients.txt	all_genes_result	GSE8286.txt	all_genes_result	Bcell_activation	Monocyte_Macrophage_differentiation	679	1076	19467	11803	0.000110584
GSE116999 patients.txt	all_genes_result	GSE104152 iTreg vs Th0.txt	all_genes_result	Bcell_activation	Naive_to_Th17_differentiation	531	1028	10132	4838	2.23497e-08
GSE116999 patients.txt	all_genes_result	GSE104152 Th17 vs Th0.txt	all_genes_result	Bcell_activation	Naive_to_Th17_differentiation	481	1026	10156	4443	1.1706e-06
GSE116999 patients.txt	all_genes_result	GSE113889 Th17 vs Th0.txt	all_genes_result	Bcell_activation	Naive_to_Th17_differentiation	753	1367	23919	12936	0.0029093
GSE116999 patients.txt	all_genes_result	GSE118974 Th17 vs Th0.txt	all_genes_result	Bcell_activation	Naive_to_Th17_differentiation	735	1362	18420	8678	9.48727e-15
GSE116999 patients.txt	all_genes_result	GSE140443 Th17 vs Th0 KO.txt	all_genes_result	Bcell_activation	Naive_to_Th17_differentiation	494	1174	23597	6956	5.98462e-26
GSE116999 patients.txt	all_genes_result	GSE140443 Th17 vs Th0 WT.txt	all_genes_result	Bcell_activation	Naive_to_Th17_differentiation	462	1174	23597	5913	1.39082e-33
GSE116999 patients.txt	all_genes_result	GSE110446 ADCC.txt	all_genes_result	Bcell_activation	NK_IL12	122	1407	29648	1250	1.19475e-15
GSE116999 patients.txt	all_genes_result	GSE110446 Cytokine.txt	all_genes_result	Bcell_activation	NK_IL12	282	1407	29648	2395	3.46272e-52
GSE116999 patients.txt	all_genes_result	GSE110446 K562.txt	all_genes_result	Bcell_activation	NK_IL12	331	1407	29648	3039	4.35976e-54
GSE116999 patients.txt	all_genes_result	GSE24791 ILmix NK.txt	all_genes_result	Bcell_activation	NK_IL12	758	1388	22069	7006	3.07501e-87
GSE116999 patients.txt	all_genes_result	GSE63038 FcR and IgG.txt	all_genes_result	Bcell_activation	NK_IL12	506	1024	11873	4203	3.13842e-31
GSE116999 patients.txt	all_genes_result	GSE63038 IL12 and IgG.txt	all_genes_result	Bcell_activation	NK_IL12	587	1024	11873	5110	1.09501e-32
GSE116999 patients.txt	all_genes_result	GSE63038 IL12 only.txt	all_genes_result	Bcell_activation	NK_IL12	243	1024	11873	1828	1.34647e-17
GSE116999 patients.txt	all_genes_result	GSE22248 LPS(1 dose).txt	all_genes_result	Bcell_activation	PBMC_LPS	93	1100	23149	1458	0.000895498
GSE116999 patients.txt	all_genes_result	GSE22248 LPS(2 doses).txt	all_genes_result	Bcell_activation	PBMC_LPS	35	1100	23149	528	0.025682
GSE116999 patients.txt	all_genes_result	GSE87290 PBMC high.txt	all_genes_result	Bcell_activation	PBMC_LPS	533	1409	26826	5958	3.02227e-49
GSE116999 patients.txt	all_genes_result	GSE87290 PBMC low.txt	all_genes_result	Bcell_activation	PBMC_LPS	34	1409	26826	373	0.000711148
GSE116999 patients.txt	all_genes_result	GSE9916 LPS+Heatshock.txt	all_genes_result	Bcell_activation	PBMC_LPS	287	1347	42897	6607	2.10528e-10
GSE116999 patients.txt	all_genes_result	GSE9916 LPS only.txt	all_genes_result	Bcell_activation	PBMC_LPS	138	1347	42897	3340	0.000290209
GSE116999 patients.txt	all_genes_result	GSE29797 CD4deficency.txt	all_genes_result	Bcell_activation	Tcell_activation	487	1133	36919	12823	4.34324e-11
GSE116999 patients.txt	all_genes_result	GSE29797 CD4WT.txt	all_genes_result	Bcell_activation	Tcell_activation	575	1133	36919	14330	1.09455e-19
GSE116999 patients.txt	all_genes_result	GSE60235 CD3+IFNb.txt	all_genes_result	Bcell_activation	Tcell_activation	804	1394	19966	9226	3.88131e-29
GSE116999 patients.txt	all_genes_result	GSE60235 CD3+Th17.txt	all_genes_result	Bcell_activation	Tcell_activation	1311	1394	19966	19501	9.95827e-05
GSE116999 patients.txt	all_genes_result	GSE60235 CD3.txt	all_genes_result	Bcell_activation	Tcell_activation	915	1394	19966	11673	7.88094e-18
GSE116999 patients.txt	all_genes_result	GSE73213 overall time.txt	all_genes_result	Bcell_activation	Tcell_activation	207	1346	17046	2198	9.96008e-05
GSE116999 patients.txt	all_genes_result	GSE73213 post 120h.txt	all_genes_result	Bcell_activation	Tcell_activation	50	1346	17046	508	0.0306082
GSE116999 patients.txt	all_genes_result	GSE73213 post 24h.txt	all_genes_result	Bcell_activation	Tcell_activation	54	1346	17046	382	3.43012e-06
GSE116999 patients.txt	all_genes_result	GSE73213 post 336h.txt	all_genes_result	Bcell_activation	Tcell_activation	92	1346	17046	492	3.6031e-17
GSE116999 patients.txt	all_genes_result	GSE112899 ctrlxFvFvM.txt	significant_genes_only	Bcell_activation	Tcell_activation	NA	NA	NA	NA	NA
GSE116999 patients.txt	all_genes_result	GSE112899 ctrlxFvFvR.txt	significant_genes_only	Bcell_activation	Tcell_activation	NA	NA	NA	NA	NA
GSE116999 patients.txt	all_genes_result	GSE112899 ctrlxOKT3.txt	significant_genes_only	Bcell_activation	Tcell_activation	NA	NA	NA	NA	NA
GSE116999 patients.txt	all_genes_result	GSE17721 Cpg.txt	all_genes_result	Bcell_activation	tolerogenic_Dendritic_cells	503	961	17048	7636	2.03834e-10
GSE116999 patients.txt	all_genes_result	GSE17721 Grd.txt	all_genes_result	Bcell_activation	tolerogenic_Dendritic_cells	480	961	17048	7805	2.44376e-05
GSE116999 patients.txt	all_genes_result	GSE17721 LPS.txt	all_genes_result	Bcell_activation	tolerogenic_Dendritic_cells	548	961	17048	8233	5.45451e-13
GSE116999 patients.txt	all_genes_result	GSE17721 PAM.txt	all_genes_result	Bcell_activation	tolerogenic_Dendritic_cells	436	961	17048	6923	7.77753e-06
GSE116999 patients.txt	all_genes_result	GSE17721 Pic.txt	all_genes_result	Bcell_activation	tolerogenic_Dendritic_cells	508	961	17048	7882	6.81305e-09
GSE116999 patients.txt	all_genes_result	tolerogenicity lumc ANOVA.txt	all_genes_result	Bcell_activation	tolerogenic_Dendritic_cells	742	1056	9863	7409	0.0830064
GSE116999 patients.txt	all_genes_result	GSE18921 IL10IL6.txt	no_significant_genes_result	Bcell_activation	tolerogenic_Dendritic_cells	NA	NA	NA	NA	NA
GSE116999 patients.txt	all_genes_result	GSE18921 IL10TGF.txt	no_significant_genes_result	Bcell_activation	tolerogenic_Dendritic_cells	NA	NA	NA	NA	NA
GSE116999 patients.txt	all_genes_result	GSE18921 IL10.txt	no_significant_genes_result	Bcell_activation	tolerogenic_Dendritic_cells	NA	NA	NA	NA	NA
GSE42158 healthy.txt	all_genes_result	GSE111475 CD40IFN.txt	all_genes_result	Bcell_activation	Bcell_activation	3071	7135	36995	9170	0
GSE42158 healthy.txt	all_genes_result	GSE111475 CD40IL21.txt	all_genes_result	Bcell_activation	Bcell_activation	4188	7135	36995	21738	4.35343e-68
[truncated: 3,428 more rows]

## Sheet: Mann-Whitney_Data
Signature	Characteristic(sig)	Target	Characteristic(tar)	SigProcess	TarProcess	length	signature_length	W statistics	p_value
[truncated: 3,740 more rows]

[truncated: 4 more sheets: Concordance_permutation_Data, Correlation_permutation_Data, Mann-Whitney_curated, Fisher'sOverrepresentation_cura]
