# Supplementary material for: A comparison of curated gene sets versus transcriptomics-derived gene signatures for detecting pathway activation in immune cells
Source: BMC Bioinformatics. 2020 Jan 28;21:28. doi: 10.1186/s12859-020-3366-4 (PMC6986093; doi:10.1186/s12859-020-3366-4)
Supplement: Supplementary file 2 — Additional file 2 Robustness Analysis Description: Results of the robustness analysis when adding noise to the signature. “Portion” refers to what percentage of genes were swapped and the remaining columns are the metrics and outcomes for the various statistical approaches. [file 12859_2020_3366_MOESM2_ESM.xlsx]

## Sheet: ConcordanceFisher_sig
Portion	Signature	Characteristic(sig)	Target	Characteristic(tar)	DE genes in signature	Length of the signature	Genes not in the signature	DE genes in all	p_value
0.1	GSE104152 iTreg vs Th0	both	GSE104152 Th17 vs Th0	both	2450	4735	6342	4443	2.48605e-103
0.2	GSE104152 iTreg vs Th0	both	GSE104152 Th17 vs Th0	both	2159	4735	6342	4443	3.02965e-24
0.3	GSE104152 iTreg vs Th0	both	GSE104152 Th17 vs Th0	both	1904	4735	6342	4443	0.860034
0.4	GSE104152 iTreg vs Th0	both	GSE104152 Th17 vs Th0	both	1673	4735	6342	4443	6.62529e-19
0.5	GSE104152 iTreg vs Th0	both	GSE104152 Th17 vs Th0	both	1505	4735	6342	4443	2.80892e-54
0.6	GSE104152 iTreg vs Th0	both	GSE104152 Th17 vs Th0	both	1383	4735	6342	4443	2.64409e-92
0.7	GSE104152 iTreg vs Th0	both	GSE104152 Th17 vs Th0	both	1291	4735	6342	4443	4.8839e-128
0.8	GSE104152 iTreg vs Th0	both	GSE104152 Th17 vs Th0	both	1212	4735	6342	4443	1.60892e-163
0.9	GSE104152 iTreg vs Th0	both	GSE104152 Th17 vs Th0	both	1158	4735	6342	4443	1.10662e-190
1	GSE104152 iTreg vs Th0	both	GSE104152 Th17 vs Th0	both	1134	4735	6342	4443	2.68236e-203
0.1	GSE104152 iTreg vs Th0	both	GSE113889 Th17 vs Th0	both	2120	4237	20900	12936	0.0431005
0.2	GSE104152 iTreg vs Th0	both	GSE113889 Th17 vs Th0	both	2135	4237	20900	12936	0.129263
0.3	GSE104152 iTreg vs Th0	both	GSE113889 Th17 vs Th0	both	2134	4237	20900	12936	0.120967
0.4	GSE104152 iTreg vs Th0	both	GSE113889 Th17 vs Th0	both	2142	4237	20900	12936	0.200186
0.5	GSE104152 iTreg vs Th0	both	GSE113889 Th17 vs Th0	both	2144	4237	20900	12936	0.224901
0.6	GSE104152 iTreg vs Th0	both	GSE113889 Th17 vs Th0	both	2175	4237	20900	12936	0.866149
0.7	GSE104152 iTreg vs Th0	both	GSE113889 Th17 vs Th0	both	2171	4237	20900	12936	0.76159
0.8	GSE104152 iTreg vs Th0	both	GSE113889 Th17 vs Th0	both	2180	4237	20900	12936	1
0.9	GSE104152 iTreg vs Th0	both	GSE113889 Th17 vs Th0	both	2182	4237	20900	12936	0.959676
1	GSE104152 iTreg vs Th0	both	GSE113889 Th17 vs Th0	both	2221	4237	20900	12936	0.172206
0.1	GSE104152 iTreg vs Th0	both	GSE118974 Th17 vs Th0	both	2541	4322	15311	8678	2.03662e-105
0.2	GSE104152 iTreg vs Th0	both	GSE118974 Th17 vs Th0	both	2536	4322	15311	8678	9.47396e-104
0.3	GSE104152 iTreg vs Th0	both	GSE118974 Th17 vs Th0	both	2512	4322	15311	8678	4.3067e-96
0.4	GSE104152 iTreg vs Th0	both	GSE118974 Th17 vs Th0	both	2504	4322	15311	8678	1.09147e-93
0.5	GSE104152 iTreg vs Th0	both	GSE118974 Th17 vs Th0	both	2489	4322	15311	8678	4.80157e-89
0.6	GSE104152 iTreg vs Th0	both	GSE118974 Th17 vs Th0	both	2468	4322	15311	8678	7.32686e-83
0.7	GSE104152 iTreg vs Th0	both	GSE118974 Th17 vs Th0	both	2431	4322	15311	8678	1.88809e-72
0.8	GSE104152 iTreg vs Th0	both	GSE118974 Th17 vs Th0	both	2409	4322	15311	8678	1.54446e-66
0.9	GSE104152 iTreg vs Th0	both	GSE118974 Th17 vs Th0	both	2415	4322	15311	8678	3.98746e-68
1	GSE104152 iTreg vs Th0	both	GSE118974 Th17 vs Th0	both	2415	4322	15311	8678	3.98746e-68
0.1	GSE104152 iTreg vs Th0	both	GSE140443 Th17 vs Th0 KO	both	2334	4609	20038	6956	2.35793e-284
0.2	GSE104152 iTreg vs Th0	both	GSE140443 Th17 vs Th0 KO	both	2288	4609	20038	6956	2.05547e-260
0.3	GSE104152 iTreg vs Th0	both	GSE140443 Th17 vs Th0 KO	both	2267	4609	20038	6956	8.8753e-250
0.4	GSE104152 iTreg vs Th0	both	GSE140443 Th17 vs Th0 KO	both	2259	4609	20038	6956	8.40579e-246
0.5	GSE104152 iTreg vs Th0	both	GSE140443 Th17 vs Th0 KO	both	2216	4609	20038	6956	9.61374e-225
0.6	GSE104152 iTreg vs Th0	both	GSE140443 Th17 vs Th0 KO	both	2215	4609	20038	6956	2.07226e-224
0.7	GSE104152 iTreg vs Th0	both	GSE140443 Th17 vs Th0 KO	both	2175	4609	20038	6956	1.06036e-205
0.8	GSE104152 iTreg vs Th0	both	GSE140443 Th17 vs Th0 KO	both	2167	4609	20038	6956	3.92094e-202
0.9	GSE104152 iTreg vs Th0	both	GSE140443 Th17 vs Th0 KO	both	2162	4609	20038	6956	7.06725e-200
1	GSE104152 iTreg vs Th0	both	GSE140443 Th17 vs Th0 KO	both	2139	4609	20038	6956	1.50059e-189
0.1	GSE104152 iTreg vs Th0	both	GSE140443 Th17 vs Th0 WT	both	2151	4609	20038	5913	0
0.2	GSE104152 iTreg vs Th0	both	GSE140443 Th17 vs Th0 WT	both	2009	4609	20038	5913	2.09593e-237
0.3	GSE104152 iTreg vs Th0	both	GSE140443 Th17 vs Th0 WT	both	1914	4609	20038	5913	9.30398e-192
0.4	GSE104152 iTreg vs Th0	both	GSE140443 Th17 vs Th0 WT	both	1821	4609	20038	5913	9.29356e-152
0.5	GSE104152 iTreg vs Th0	both	GSE140443 Th17 vs Th0 WT	both	1753	4609	20038	5913	2.41216e-125
0.6	GSE104152 iTreg vs Th0	both	GSE140443 Th17 vs Th0 WT	both	1735	4609	20038	5913	1.11118e-118
0.7	GSE104152 iTreg vs Th0	both	GSE140443 Th17 vs Th0 WT	both	1693	4609	20038	5913	4.69126e-104
0.8	GSE104152 iTreg vs Th0	both	GSE140443 Th17 vs Th0 WT	both	1652	4609	20038	5913	1.23467e-90
0.9	GSE104152 iTreg vs Th0	both	GSE140443 Th17 vs Th0 WT	both	1643	4609	20038	5913	7.04213e-88
1	GSE104152 iTreg vs Th0	both	GSE140443 Th17 vs Th0 WT	both	1617	4609	20038	5913	5.9902e-80
0.1	GSE104152 Th17 vs Th0	both	GSE104152 iTreg vs Th0	both	2490	4329	6727	4838	3.24459e-121
0.2	GSE104152 Th17 vs Th0	both	GSE104152 iTreg vs Th0	both	2245	4329	6727	4838	4.98433e-43
0.3	GSE104152 Th17 vs Th0	both	GSE104152 iTreg vs Th0	both	2043	4329	6727	4838	5.43009e-09
0.4	GSE104152 Th17 vs Th0	both	GSE104152 iTreg vs Th0	both	1854	4329	6727	4838	0.116171
0.5	GSE104152 Th17 vs Th0	both	GSE104152 iTreg vs Th0	both	1668	4329	6727	4838	5.4813e-19
0.6	GSE104152 Th17 vs Th0	both	GSE104152 iTreg vs Th0	both	1525	4329	6727	4838	4.95704e-48
0.7	GSE104152 Th17 vs Th0	both	GSE104152 iTreg vs Th0	both	1410	4329	6727	4838	9.28763e-82
0.8	GSE104152 Th17 vs Th0	both	GSE104152 iTreg vs Th0	both	1330	4329	6727	4838	1.0724e-110
0.9	GSE104152 Th17 vs Th0	both	GSE104152 iTreg vs Th0	both	1255	4329	6727	4838	5.07948e-142
1	GSE104152 Th17 vs Th0	both	GSE104152 iTreg vs Th0	both	1204	4329	6727	4838	9.78677e-166
0.1	GSE104152 Th17 vs Th0	both	GSE113889 Th17 vs Th0	both	1844	3880	21257	12936	9.88914e-08
0.2	GSE104152 Th17 vs Th0	both	GSE113889 Th17 vs Th0	both	1906	3880	21257	12936	0.00156967
0.3	GSE104152 Th17 vs Th0	both	GSE113889 Th17 vs Th0	both	1949	3880	21257	12936	0.0970814
0.4	GSE104152 Th17 vs Th0	both	GSE113889 Th17 vs Th0	both	1977	3880	21257	12936	0.495801
0.5	GSE104152 Th17 vs Th0	both	GSE113889 Th17 vs Th0	both	1980	3880	21257	12936	0.564397
0.6	GSE104152 Th17 vs Th0	both	GSE113889 Th17 vs Th0	both	2013	3880	21257	12936	0.576254
0.7	GSE104152 Th17 vs Th0	both	GSE113889 Th17 vs Th0	both	2074	3880	21257	12936	0.00714863
0.8	GSE104152 Th17 vs Th0	both	GSE113889 Th17 vs Th0	both	2100	3880	21257	12936	0.00032014
0.9	GSE104152 Th17 vs Th0	both	GSE113889 Th17 vs Th0	both	2124	3880	21257	12936	9.10568e-06
1	GSE104152 Th17 vs Th0	both	GSE113889 Th17 vs Th0	both	2141	3880	21257	12936	4.85827e-07
0.1	GSE104152 Th17 vs Th0	both	GSE118974 Th17 vs Th0	both	2321	3954	15679	8678	3.63501e-93
0.2	GSE104152 Th17 vs Th0	both	GSE118974 Th17 vs Th0	both	2287	3954	15679	8678	1.31686e-82
0.3	GSE104152 Th17 vs Th0	both	GSE118974 Th17 vs Th0	both	2279	3954	15679	8678	2.56609e-80
0.4	GSE104152 Th17 vs Th0	both	GSE118974 Th17 vs Th0	both	2270	3954	15679	8678	1.20928e-77
0.5	GSE104152 Th17 vs Th0	both	GSE118974 Th17 vs Th0	both	2232	3954	15679	8678	5.56979e-67
0.6	GSE104152 Th17 vs Th0	both	GSE118974 Th17 vs Th0	both	2231	3954	15679	8678	1.04367e-66
0.7	GSE104152 Th17 vs Th0	both	GSE118974 Th17 vs Th0	both	2241	3954	15679	8678	1.84916e-69
0.8	GSE104152 Th17 vs Th0	both	GSE118974 Th17 vs Th0	both	2216	3954	15679	8678	8.46237e-63
0.9	GSE104152 Th17 vs Th0	both	GSE118974 Th17 vs Th0	both	2219	3954	15679	8678	1.36488e-63
1	GSE104152 Th17 vs Th0	both	GSE118974 Th17 vs Th0	both	2215	3954	15679	8678	1.55075e-62
0.1	GSE104152 Th17 vs Th0	both	GSE140443 Th17 vs Th0 KO	both	2167	4211	20436	6956	1.65139e-272
0.2	GSE104152 Th17 vs Th0	both	GSE140443 Th17 vs Th0 KO	both	2094	4211	20436	6956	1.60318e-234
0.3	GSE104152 Th17 vs Th0	both	GSE140443 Th17 vs Th0 KO	both	2071	4211	20436	6956	5.36419e-223
0.4	GSE104152 Th17 vs Th0	both	GSE140443 Th17 vs Th0 KO	both	2042	4211	20436	6956	4.31478e-209
0.5	GSE104152 Th17 vs Th0	both	GSE140443 Th17 vs Th0 KO	both	2014	4211	20436	6956	3.71793e-196
0.6	GSE104152 Th17 vs Th0	both	GSE140443 Th17 vs Th0 KO	both	1974	4211	20436	6956	4.03153e-178
0.7	GSE104152 Th17 vs Th0	both	GSE140443 Th17 vs Th0 KO	both	1961	4211	20436	6956	1.56453e-172
0.8	GSE104152 Th17 vs Th0	both	GSE140443 Th17 vs Th0 KO	both	1957	4211	20436	6956	7.70202e-171
0.9	GSE104152 Th17 vs Th0	both	GSE140443 Th17 vs Th0 KO	both	1938	4211	20436	6956	8.24238e-163
1	GSE104152 Th17 vs Th0	both	GSE140443 Th17 vs Th0 KO	both	1933	4211	20436	6956	1.00437e-160
0.1	GSE104152 Th17 vs Th0	both	GSE140443 Th17 vs Th0 WT	both	2089	4211	20436	5913	0
0.2	GSE104152 Th17 vs Th0	both	GSE140443 Th17 vs Th0 WT	both	1988	4211	20436	5913	1.96251e-293
0.3	GSE104152 Th17 vs Th0	both	GSE140443 Th17 vs Th0 WT	both	1880	4211	20436	5913	1.76842e-234
0.4	GSE104152 Th17 vs Th0	both	GSE140443 Th17 vs Th0 WT	both	1781	4211	20436	5913	5.36911e-186
0.5	GSE104152 Th17 vs Th0	both	GSE140443 Th17 vs Th0 WT	both	1681	4211	20436	5913	1.2031e-142
0.6	GSE104152 Th17 vs Th0	both	GSE140443 Th17 vs Th0 WT	both	1591	4211	20436	5913	2.39288e-108
0.7	GSE104152 Th17 vs Th0	both	GSE140443 Th17 vs Th0 WT	both	1507	4211	20436	5913	1.92814e-80
0.8	GSE104152 Th17 vs Th0	both	GSE140443 Th17 vs Th0 WT	both	1461	4211	20436	5913	5.61714e-67
0.9	GSE104152 Th17 vs Th0	both	GSE140443 Th17 vs Th0 WT	both	1444	4211	20436	5913	3.2579e-62
1	GSE104152 Th17 vs Th0	both	GSE140443 Th17 vs Th0 WT	both	1385	4211	20436	5913	3.30614e-47
0.1	GSE113889 Th17 vs Th0	both	GSE104152 iTreg vs Th0	both	2015	4769	6535	4838	0.317002
0.2	GSE113889 Th17 vs Th0	both	GSE104152 iTreg vs Th0	both	1984	4769	6768	4838	0.55261
0.3	GSE113889 Th17 vs Th0	both	GSE104152 iTreg vs Th0	both	1966	4769	7002	4838	0.833766
0.4	GSE113889 Th17 vs Th0	both	GSE104152 iTreg vs Th0	both	1960	4769	7228	4838	0.165113
0.5	GSE113889 Th17 vs Th0	both	GSE104152 iTreg vs Th0	both	1958	4769	7457	4838	0.00751231
0.6	GSE113889 Th17 vs Th0	both	GSE104152 iTreg vs Th0	both	1973	4769	7714	4838	2.50756e-06
0.7	GSE113889 Th17 vs Th0	both	GSE104152 iTreg vs Th0	both	1974	4769	7717	4838	2.07513e-06
0.8	GSE113889 Th17 vs Th0	both	GSE104152 iTreg vs Th0	both	1972	4769	7240	4838	0.0548392
0.9	GSE113889 Th17 vs Th0	both	GSE104152 iTreg vs Th0	both	1971	4769	6763	4838	0.258347
1	GSE113889 Th17 vs Th0	both	GSE104152 iTreg vs Th0	both	1976	4769	6287	4838	1.88688e-05
0.1	GSE113889 Th17 vs Th0	both	GSE104152 Th17 vs Th0	both	1748	4768	6560	4443	1.97514e-06
0.2	GSE113889 Th17 vs Th0	both	GSE104152 Th17 vs Th0	both	1757	4768	6792	4443	0.00336482
0.3	GSE113889 Th17 vs Th0	both	GSE104152 Th17 vs Th0	both	1749	4768	7024	4443	0.0687557
0.4	GSE113889 Th17 vs Th0	both	GSE104152 Th17 vs Th0	both	1744	4768	7252	4443	0.4869
0.5	GSE113889 Th17 vs Th0	both	GSE104152 Th17 vs Th0	both	1752	4768	7476	4443	0.407272
0.6	GSE113889 Th17 vs Th0	both	GSE104152 Th17 vs Th0	both	1757	4768	7733	4443	0.0170681
0.7	GSE113889 Th17 vs Th0	both	GSE104152 Th17 vs Th0	both	1765	4768	7739	4443	0.00630994
0.8	GSE113889 Th17 vs Th0	both	GSE104152 Th17 vs Th0	both	1782	4768	7262	4443	0.417401
0.9	GSE113889 Th17 vs Th0	both	GSE104152 Th17 vs Th0	both	1793	4768	6785	4443	0.115703
1	GSE113889 Th17 vs Th0	both	GSE104152 Th17 vs Th0	both	1799	4768	6309	4443	8.8373e-06
0.1	GSE113889 Th17 vs Th0	both	GSE118974 Th17 vs Th0	both	3743	8647	11430	8678	0.885617
0.2	GSE113889 Th17 vs Th0	both	GSE118974 Th17 vs Th0	both	3654	8647	11859	8678	0.886205
0.3	GSE113889 Th17 vs Th0	both	GSE118974 Th17 vs Th0	both	3595	8647	12275	8678	0.81967
0.4	GSE113889 Th17 vs Th0	both	GSE118974 Th17 vs Th0	both	3536	8647	12711	8678	0.523104
0.5	GSE113889 Th17 vs Th0	both	GSE118974 Th17 vs Th0	both	3509	8647	13135	8678	0.0702619
0.6	GSE113889 Th17 vs Th0	both	GSE118974 Th17 vs Th0	both	3546	8647	13564	8678	2.46909e-06
0.7	GSE113889 Th17 vs Th0	both	GSE118974 Th17 vs Th0	both	3564	8647	13580	8678	1.23339e-07
0.8	GSE113889 Th17 vs Th0	both	GSE118974 Th17 vs Th0	both	3560	8647	12715	8678	0.182234
0.9	GSE113889 Th17 vs Th0	both	GSE118974 Th17 vs Th0	both	3596	8647	11850	8678	0.0648452
1	GSE113889 Th17 vs Th0	both	GSE118974 Th17 vs Th0	both	3620	8647	10986	8678	4.97517e-09
0.1	GSE113889 Th17 vs Th0	both	GSE140443 Th17 vs Th0 KO	both	2415	7736	17292	6956	9.38057e-16
0.2	GSE113889 Th17 vs Th0	both	GSE140443 Th17 vs Th0 KO	both	2389	7736	17676	6956	1.66336e-16
0.3	GSE113889 Th17 vs Th0	both	GSE140443 Th17 vs Th0 KO	both	2374	7736	18062	6956	2.1697e-18
0.4	GSE113889 Th17 vs Th0	both	GSE140443 Th17 vs Th0 KO	both	2371	7736	18441	6956	1.00433e-21
0.5	GSE113889 Th17 vs Th0	both	GSE140443 Th17 vs Th0 KO	both	2366	7736	18825	6956	4.34556e-25
0.6	GSE113889 Th17 vs Th0	both	GSE140443 Th17 vs Th0 KO	both	2366	7736	19210	6956	2.91028e-29
0.7	GSE113889 Th17 vs Th0	both	GSE140443 Th17 vs Th0 KO	both	2383	7736	19231	6956	4.53605e-32
0.8	GSE113889 Th17 vs Th0	both	GSE140443 Th17 vs Th0 KO	both	2404	7736	18458	6956	2.34666e-26
0.9	GSE113889 Th17 vs Th0	both	GSE140443 Th17 vs Th0 KO	both	2428	7736	17684	6956	3.74538e-21
1	GSE113889 Th17 vs Th0	both	GSE140443 Th17 vs Th0 KO	both	2456	7736	16911	6956	1.5281e-16
0.1	GSE113889 Th17 vs Th0	both	GSE140443 Th17 vs Th0 WT	both	2069	7736	17292	5913	1.3489e-14
0.2	GSE113889 Th17 vs Th0	both	GSE140443 Th17 vs Th0 WT	both	2022	7736	17676	5913	1.23257e-12
0.3	GSE113889 Th17 vs Th0	both	GSE140443 Th17 vs Th0 WT	both	1980	7736	18062	5913	3.34626e-11
0.4	GSE113889 Th17 vs Th0	both	GSE140443 Th17 vs Th0 WT	both	1980	7736	18441	5913	7.95802e-14
0.5	GSE113889 Th17 vs Th0	both	GSE140443 Th17 vs Th0 WT	both	1993	7736	18825	5913	3.56175e-18
0.6	GSE113889 Th17 vs Th0	both	GSE140443 Th17 vs Th0 WT	both	1975	7736	19210	5913	4.51639e-19
0.7	GSE113889 Th17 vs Th0	both	GSE140443 Th17 vs Th0 WT	both	1985	7736	19231	5913	1.63617e-20
0.8	GSE113889 Th17 vs Th0	both	GSE140443 Th17 vs Th0 WT	both	2015	7736	18458	5913	6.45966e-18
0.9	GSE113889 Th17 vs Th0	both	GSE140443 Th17 vs Th0 WT	both	2017	7736	17684	5913	3.48406e-12
1	GSE113889 Th17 vs Th0	both	GSE140443 Th17 vs Th0 WT	both	2010	7736	16911	5913	8.69389e-07
0.1	GSE118974 Th17 vs Th0	both	GSE104152 iTreg vs Th0	both	2534	5587	5469	4838	0.000643365
0.2	GSE118974 Th17 vs Th0	both	GSE104152 iTreg vs Th0	both	2481	5587	5469	4838	0.167499
0.3	GSE118974 Th17 vs Th0	both	GSE104152 iTreg vs Th0	both	2461	5587	5469	4838	0.539577
0.4	GSE118974 Th17 vs Th0	both	GSE104152 iTreg vs Th0	both	2441	5587	5469	4838	0.893245
0.5	GSE118974 Th17 vs Th0	both	GSE104152 iTreg vs Th0	both	2403	5587	5469	4838	0.111553
0.6	GSE118974 Th17 vs Th0	both	GSE104152 iTreg vs Th0	both	2390	5587	5469	4838	0.0366408
0.7	GSE118974 Th17 vs Th0	both	GSE104152 iTreg vs Th0	both	2372	5587	5469	4838	0.00543574
0.8	GSE118974 Th17 vs Th0	both	GSE104152 iTreg vs Th0	both	2366	5587	5874	4838	0.77661
0.9	GSE118974 Th17 vs Th0	both	GSE104152 iTreg vs Th0	both	2362	5587	6027	4838	0.193752
1	GSE118974 Th17 vs Th0	both	GSE104152 iTreg vs Th0	both	2366	5587	5469	4838	0.00261153
0.1	GSE118974 Th17 vs Th0	both	GSE104152 Th17 vs Th0	both	2300	5592	5485	4443	0.0271178
0.2	GSE118974 Th17 vs Th0	both	GSE104152 Th17 vs Th0	both	2252	5592	5485	4443	0.727162
0.3	GSE118974 Th17 vs Th0	both	GSE104152 Th17 vs Th0	both	2234	5592	5485	4443	0.741723
0.4	GSE118974 Th17 vs Th0	both	GSE104152 Th17 vs Th0	both	2197	5592	5485	4443	0.0776939
0.5	GSE118974 Th17 vs Th0	both	GSE104152 Th17 vs Th0	both	2173	5592	5485	4443	0.00704087
0.6	GSE118974 Th17 vs Th0	both	GSE104152 Th17 vs Th0	both	2186	5592	5485	4443	0.0284681
0.7	GSE118974 Th17 vs Th0	both	GSE104152 Th17 vs Th0	both	2160	5592	5485	4443	0.00137871
0.8	GSE118974 Th17 vs Th0	both	GSE104152 Th17 vs Th0	both	2148	5592	5887	4443	0.539616
0.9	GSE118974 Th17 vs Th0	both	GSE104152 Th17 vs Th0	both	2154	5592	6044	4443	0.479866
1	GSE118974 Th17 vs Th0	both	GSE104152 Th17 vs Th0	both	2167	5592	5485	4443	0.00341598
0.1	GSE118974 Th17 vs Th0	both	GSE113889 Th17 vs Th0	both	3980	7905	17232	12936	0.0167679
0.2	GSE118974 Th17 vs Th0	both	GSE113889 Th17 vs Th0	both	4019	7905	17232	12936	0.182943
0.3	GSE118974 Th17 vs Th0	both	GSE113889 Th17 vs Th0	both	4042	7905	17232	12936	0.479792
0.4	GSE118974 Th17 vs Th0	both	GSE113889 Th17 vs Th0	both	4061	7905	17232	12936	0.849115
0.5	GSE118974 Th17 vs Th0	both	GSE113889 Th17 vs Th0	both	4081	7905	17232	12936	0.734044
0.6	GSE118974 Th17 vs Th0	both	GSE113889 Th17 vs Th0	both	4093	7905	17232	12936	0.505467
0.7	GSE118974 Th17 vs Th0	both	GSE113889 Th17 vs Th0	both	4148	7905	17232	12936	0.0307053
0.8	GSE118974 Th17 vs Th0	both	GSE113889 Th17 vs Th0	both	4117	7905	17232	12936	0.187421
0.9	GSE118974 Th17 vs Th0	both	GSE113889 Th17 vs Th0	both	4139	7905	17232	12936	0.0553354
1	GSE118974 Th17 vs Th0	both	GSE113889 Th17 vs Th0	both	4152	7905	17232	12936	0.0232319
0.1	GSE118974 Th17 vs Th0	both	GSE140443 Th17 vs Th0 KO	both	2858	6697	17950	6956	6.11341e-199
0.2	GSE118974 Th17 vs Th0	both	GSE140443 Th17 vs Th0 KO	both	2714	6697	17950	6956	1.90152e-145
0.3	GSE118974 Th17 vs Th0	both	GSE140443 Th17 vs Th0 KO	both	2585	6697	17950	6956	1.62425e-104
0.4	GSE118974 Th17 vs Th0	both	GSE140443 Th17 vs Th0 KO	both	2484	6697	17950	6956	4.27152e-77
0.5	GSE118974 Th17 vs Th0	both	GSE140443 Th17 vs Th0 KO	both	2342	6697	17950	6956	1.09473e-45
0.6	GSE118974 Th17 vs Th0	both	GSE140443 Th17 vs Th0 KO	both	2276	6697	17950	6956	6.53466e-34
0.7	GSE118974 Th17 vs Th0	both	GSE140443 Th17 vs Th0 KO	both	2196	6697	17950	6956	5.78938e-22
0.8	GSE118974 Th17 vs Th0	both	GSE140443 Th17 vs Th0 KO	both	2158	6697	17950	6956	2.85078e-17
0.9	GSE118974 Th17 vs Th0	both	GSE140443 Th17 vs Th0 KO	both	2152	6697	17950	6956	1.43886e-16
1	GSE118974 Th17 vs Th0	both	GSE140443 Th17 vs Th0 KO	both	2144	6697	17950	6956	1.17916e-15
0.1	GSE118974 Th17 vs Th0	both	GSE140443 Th17 vs Th0 WT	both	2477	6697	17950	5913	5.07167e-177
0.2	GSE118974 Th17 vs Th0	both	GSE140443 Th17 vs Th0 WT	both	2344	6697	17950	5913	2.04932e-128
0.3	GSE118974 Th17 vs Th0	both	GSE140443 Th17 vs Th0 WT	both	2232	6697	17950	5913	1.62674e-93
0.4	GSE118974 Th17 vs Th0	both	GSE140443 Th17 vs Th0 WT	both	2129	6697	17950	5913	3.6044e-66
0.5	GSE118974 Th17 vs Th0	both	GSE140443 Th17 vs Th0 WT	both	2037	6697	17950	5913	1.10065e-45
0.6	GSE118974 Th17 vs Th0	both	GSE140443 Th17 vs Th0 WT	both	1986	6697	17950	5913	4.98894e-36
0.7	GSE118974 Th17 vs Th0	both	GSE140443 Th17 vs Th0 WT	both	1925	6697	17950	5913	5.48968e-26
0.8	GSE118974 Th17 vs Th0	both	GSE140443 Th17 vs Th0 WT	both	1855	6697	17950	5913	1.73803e-16
0.9	GSE118974 Th17 vs Th0	both	GSE140443 Th17 vs Th0 WT	both	1838	6697	17950	5913	1.5433e-14
1	GSE118974 Th17 vs Th0	both	GSE140443 Th17 vs Th0 WT	both	1840	6697	17950	5913	9.12035e-15
0.1	GSE140443 Th17 vs Th0 KO	both	GSE104152 iTreg vs Th0	both	2290	5146	5910	4838	0.14419
0.2	GSE140443 Th17 vs Th0 KO	both	GSE104152 iTreg vs Th0	both	2205	5146	5910	4838	0.0739121
0.3	GSE140443 Th17 vs Th0 KO	both	GSE104152 iTreg vs Th0	both	2170	5146	5910	4838	0.00173321
0.4	GSE140443 Th17 vs Th0 KO	both	GSE104152 iTreg vs Th0	both	2152	5146	5910	4838	0.000131036
0.5	GSE140443 Th17 vs Th0 KO	both	GSE104152 iTreg vs Th0	both	2133	5146	5910	4838	5.23742e-06
0.6	GSE140443 Th17 vs Th0 KO	both	GSE104152 iTreg vs Th0	both	2106	5146	5910	4838	2.22664e-08
0.7	GSE140443 Th17 vs Th0 KO	both	GSE104152 iTreg vs Th0	both	2113	5146	5910	4838	1.01414e-07
0.8	GSE140443 Th17 vs Th0 KO	both	GSE104152 iTreg vs Th0	both	2116	5146	5910	4838	1.90073e-07
0.9	GSE140443 Th17 vs Th0 KO	both	GSE104152 iTreg vs Th0	both	2134	5146	5910	4838	6.28425e-06
1	GSE140443 Th17 vs Th0 KO	both	GSE104152 iTreg vs Th0	both	2120	5146	5910	4838	4.3048e-07
0.1	GSE140443 Th17 vs Th0 KO	both	GSE104152 Th17 vs Th0	both	2125	5157	5920	4443	0.0281274
0.2	GSE140443 Th17 vs Th0 KO	both	GSE104152 Th17 vs Th0	both	2039	5157	5920	4443	0.259717
0.3	GSE140443 Th17 vs Th0 KO	both	GSE104152 Th17 vs Th0	both	1980	5157	5920	4443	0.000625381
0.4	GSE140443 Th17 vs Th0 KO	both	GSE104152 Th17 vs Th0	both	1945	5157	5920	4443	1.58797e-06
0.5	GSE140443 Th17 vs Th0 KO	both	GSE104152 Th17 vs Th0	both	1927	5157	5920	4443	3.80175e-08
0.6	GSE140443 Th17 vs Th0 KO	both	GSE104152 Th17 vs Th0	both	1915	5157	5920	4443	2.4229e-09
0.7	GSE140443 Th17 vs Th0 KO	both	GSE104152 Th17 vs Th0	both	1898	5157	5920	4443	3.40404e-11
0.8	GSE140443 Th17 vs Th0 KO	both	GSE104152 Th17 vs Th0	both	1908	5157	5920	4443	4.40716e-10
0.9	GSE140443 Th17 vs Th0 KO	both	GSE104152 Th17 vs Th0	both	1929	5157	5920	4443	5.89235e-08
1	GSE140443 Th17 vs Th0 KO	both	GSE104152 Th17 vs Th0	both	1917	5157	5920	4443	3.89069e-09
0.1	GSE140443 Th17 vs Th0 KO	both	GSE113889 Th17 vs Th0	both	2536	5326	19811	12936	2.65257e-10
0.2	GSE140443 Th17 vs Th0 KO	both	GSE113889 Th17 vs Th0	both	2611	5326	19811	12936	6.33744e-05
0.3	GSE140443 Th17 vs Th0 KO	both	GSE113889 Th17 vs Th0	both	2686	5326	19811	12936	0.0923487
0.4	GSE140443 Th17 vs Th0 KO	both	GSE113889 Th17 vs Th0	both	2739	5326	19811	12936	0.963052
0.5	GSE140443 Th17 vs Th0 KO	both	GSE113889 Th17 vs Th0	both	2766	5326	19811	12936	0.440103
0.6	GSE140443 Th17 vs Th0 KO	both	GSE113889 Th17 vs Th0	both	2756	5326	19811	12936	0.643214
0.7	GSE140443 Th17 vs Th0 KO	both	GSE113889 Th17 vs Th0	both	2767	5326	19811	12936	0.422032
0.8	GSE140443 Th17 vs Th0 KO	both	GSE113889 Th17 vs Th0	both	2795	5326	19811	12936	0.0953948
0.9	GSE140443 Th17 vs Th0 KO	both	GSE113889 Th17 vs Th0	both	2826	5326	19811	12936	0.00866372
1	GSE140443 Th17 vs Th0 KO	both	GSE113889 Th17 vs Th0	both	2863	5326	19811	12936	0.000164553
0.1	GSE140443 Th17 vs Th0 KO	both	GSE118974 Th17 vs Th0	both	2944	5170	14463	8678	4.93708e-102
0.2	GSE140443 Th17 vs Th0 KO	both	GSE118974 Th17 vs Th0	both	2830	5170	14463	8678	2.90613e-70
0.3	GSE140443 Th17 vs Th0 KO	both	GSE118974 Th17 vs Th0	both	2716	5170	14463	8678	1.14961e-44
0.4	GSE140443 Th17 vs Th0 KO	both	GSE118974 Th17 vs Th0	both	2619	5170	14463	8678	1.77928e-27
0.5	GSE140443 Th17 vs Th0 KO	both	GSE118974 Th17 vs Th0	both	2535	5170	14463	8678	4.32766e-16
0.6	GSE140443 Th17 vs Th0 KO	both	GSE118974 Th17 vs Th0	both	2425	5170	14463	8678	5.31049e-06
0.7	GSE140443 Th17 vs Th0 KO	both	GSE118974 Th17 vs Th0	both	2349	5170	14463	8678	0.0382756
0.8	GSE140443 Th17 vs Th0 KO	both	GSE118974 Th17 vs Th0	both	2304	5170	14463	8678	0.546107
0.9	GSE140443 Th17 vs Th0 KO	both	GSE118974 Th17 vs Th0	both	2238	5170	14463	8678	0.125164
1	GSE140443 Th17 vs Th0 KO	both	GSE118974 Th17 vs Th0	both	2176	5170	14463	8678	0.000375474
0.1	GSE140443 Th17 vs Th0 KO	both	GSE140443 Th17 vs Th0 WT	both	3211	6956	17691	5913	0
0.2	GSE140443 Th17 vs Th0 KO	both	GSE140443 Th17 vs Th0 WT	both	2685	6956	17691	5913	6.85425e-235
0.3	GSE140443 Th17 vs Th0 KO	both	GSE140443 Th17 vs Th0 WT	both	2243	6956	17691	5913	1.11257e-77
0.4	GSE140443 Th17 vs Th0 KO	both	GSE140443 Th17 vs Th0 WT	both	1858	6956	17691	5913	5.07169e-10
0.5	GSE140443 Th17 vs Th0 KO	both	GSE140443 Th17 vs Th0 WT	both	1544	6956	17691	5913	3.42102e-05
0.6	GSE140443 Th17 vs Th0 KO	both	GSE140443 Th17 vs Th0 WT	both	1269	6956	17691	5913	1.53495e-41
0.7	GSE140443 Th17 vs Th0 KO	both	GSE140443 Th17 vs Th0 WT	both	1019	6956	17691	5913	4.25559e-110
0.8	GSE140443 Th17 vs Th0 KO	both	GSE140443 Th17 vs Th0 WT	both	835	6956	17691	5913	3.14504e-185
0.9	GSE140443 Th17 vs Th0 KO	both	GSE140443 Th17 vs Th0 WT	both	663	6956	17691	5913	3.34266e-277
1	GSE140443 Th17 vs Th0 KO	both	GSE140443 Th17 vs Th0 WT	both	516	6956	17691	5913	0
0.1	GSE140443 Th17 vs Th0 WT	both	GSE104152 iTreg vs Th0	both	2175	4359	6697	4838	1.02969e-25
0.2	GSE140443 Th17 vs Th0 WT	both	GSE104152 iTreg vs Th0	both	2087	4359	6697	4838	2.14024e-12
0.3	GSE140443 Th17 vs Th0 WT	both	GSE104152 iTreg vs Th0	both	1979	4359	6697	4838	0.0050387
0.4	GSE140443 Th17 vs Th0 WT	both	GSE104152 iTreg vs Th0	both	1890	4359	6697	4838	0.504846
0.5	GSE140443 Th17 vs Th0 WT	both	GSE104152 iTreg vs Th0	both	1821	4359	6697	4838	0.000740819
0.6	GSE140443 Th17 vs Th0 WT	both	GSE104152 iTreg vs Th0	both	1756	4359	6697	4838	2.77539e-09
0.7	GSE140443 Th17 vs Th0 WT	both	GSE104152 iTreg vs Th0	both	1713	4359	6697	4838	2.28267e-14
0.8	GSE140443 Th17 vs Th0 WT	both	GSE104152 iTreg vs Th0	both	1666	4359	6697	4838	2.5054e-21
0.9	GSE140443 Th17 vs Th0 WT	both	GSE104152 iTreg vs Th0	both	1651	4359	6697	4838	7.37143e-24
1	GSE140443 Th17 vs Th0 WT	both	GSE104152 iTreg vs Th0	both	1623	4359	6697	4838	5.485e-29
0.1	GSE140443 Th17 vs Th0 WT	both	GSE104152 Th17 vs Th0	both	2089	4362	6715	4443	3.80924e-41
0.2	GSE140443 Th17 vs Th0 WT	both	GSE104152 Th17 vs Th0	both	1978	4362	6715	4443	1.6574e-19
0.3	GSE140443 Th17 vs Th0 WT	both	GSE104152 Th17 vs Th0	both	1846	4362	6715	4443	0.000139282
0.4	GSE140443 Th17 vs Th0 WT	both	GSE104152 Th17 vs Th0	both	1712	4362	6715	4443	0.136823
0.5	GSE140443 Th17 vs Th0 WT	both	GSE104152 Th17 vs Th0	both	1620	4362	6715	4443	2.75732e-07
0.6	GSE140443 Th17 vs Th0 WT	both	GSE104152 Th17 vs Th0	both	1561	4362	6715	4443	7.24423e-14
0.7	GSE140443 Th17 vs Th0 WT	both	GSE104152 Th17 vs Th0	both	1517	4362	6715	4443	2.20147e-20
0.8	GSE140443 Th17 vs Th0 WT	both	GSE104152 Th17 vs Th0	both	1441	4362	6715	4443	9.29903e-35
0.9	GSE140443 Th17 vs Th0 WT	both	GSE104152 Th17 vs Th0	both	1401	4362	6715	4443	6.83581e-44
1	GSE140443 Th17 vs Th0 WT	both	GSE104152 Th17 vs Th0	both	1369	4362	6715	4443	4.01793e-52
0.1	GSE140443 Th17 vs Th0 WT	both	GSE113889 Th17 vs Th0	both	2256	4631	20506	12936	3.55231e-05
0.2	GSE140443 Th17 vs Th0 WT	both	GSE113889 Th17 vs Th0	both	2305	4631	20506	12936	0.0111107
0.3	GSE140443 Th17 vs Th0 WT	both	GSE113889 Th17 vs Th0	both	2339	4631	20506	12936	0.152059
0.4	GSE140443 Th17 vs Th0 WT	both	GSE113889 Th17 vs Th0	both	2370	4631	20506	12936	0.672171
0.5	GSE140443 Th17 vs Th0 WT	both	GSE113889 Th17 vs Th0	both	2399	4631	20506	12936	0.613869
0.6	GSE140443 Th17 vs Th0 WT	both	GSE113889 Th17 vs Th0	both	2395	4631	20506	12936	0.708144
0.7	GSE140443 Th17 vs Th0 WT	both	GSE113889 Th17 vs Th0	both	2397	4631	20506	12936	0.660332
0.8	GSE140443 Th17 vs Th0 WT	both	GSE113889 Th17 vs Th0	both	2425	4631	20506	12936	0.176714
0.9	GSE140443 Th17 vs Th0 WT	both	GSE113889 Th17 vs Th0	both	2429	4631	20506	12936	0.138564
1	GSE140443 Th17 vs Th0 WT	both	GSE113889 Th17 vs Th0	both	2412	4631	20506	12936	0.35354
0.1	GSE140443 Th17 vs Th0 WT	both	GSE118974 Th17 vs Th0	both	2587	4525	15108	8678	1.04274e-88
0.2	GSE140443 Th17 vs Th0 WT	both	GSE118974 Th17 vs Th0	both	2492	4525	15108	8678	8.87667e-63
0.3	GSE140443 Th17 vs Th0 WT	both	GSE118974 Th17 vs Th0	both	2401	4525	15108	8678	2.75868e-42
0.4	GSE140443 Th17 vs Th0 WT	both	GSE118974 Th17 vs Th0	both	2311	4525	15108	8678	3.91971e-26
0.5	GSE140443 Th17 vs Th0 WT	both	GSE118974 Th17 vs Th0	both	2232	4525	15108	8678	3.07486e-15
0.6	GSE140443 Th17 vs Th0 WT	both	GSE118974 Th17 vs Th0	both	2180	4525	15108	8678	8.95743e-10
0.7	GSE140443 Th17 vs Th0 WT	both	GSE118974 Th17 vs Th0	both	2112	4525	15108	8678	0.00014167
0.8	GSE140443 Th17 vs Th0 WT	both	GSE118974 Th17 vs Th0	both	2031	4525	15108	8678	0.297988
0.9	GSE140443 Th17 vs Th0 WT	both	GSE118974 Th17 vs Th0	both	1959	4525	15108	8678	0.161833
1	GSE140443 Th17 vs Th0 WT	both	GSE118974 Th17 vs Th0	both	1901	4525	15108	8678	0.000729033
0.1	GSE140443 Th17 vs Th0 WT	both	GSE140443 Th17 vs Th0 KO	both	3341	5913	18734	6956	0
0.2	GSE140443 Th17 vs Th0 WT	both	GSE140443 Th17 vs Th0 KO	both	2879	5913	18734	6956	0
0.3	GSE140443 Th17 vs Th0 WT	both	GSE140443 Th17 vs Th0 KO	both	2497	5913	18734	6956	1.06879e-157
0.4	GSE140443 Th17 vs Th0 WT	both	GSE140443 Th17 vs Th0 KO	both	2160	5913	18734	6956	1.147e-57
0.5	GSE140443 Th17 vs Th0 WT	both	GSE140443 Th17 vs Th0 KO	both	1816	5913	18734	6956	1.29839e-06
0.6	GSE140443 Th17 vs Th0 WT	both	GSE140443 Th17 vs Th0 KO	both	1534	5913	18734	6956	7.6355e-06
0.7	GSE140443 Th17 vs Th0 WT	both	GSE140443 Th17 vs Th0 KO	both	1248	5913	18734	6956	6.87952e-46
0.8	GSE140443 Th17 vs Th0 WT	both	GSE140443 Th17 vs Th0 KO	both	1016	5913	18734	6956	3.17513e-111
0.9	GSE140443 Th17 vs Th0 WT	both	GSE140443 Th17 vs Th0 KO	both	807	5913	18734	6956	1.12832e-198
1	GSE140443 Th17 vs Th0 WT	both	GSE140443 Th17 vs Th0 KO	both	654	5913	18734	6956	1.21184e-282
0.1	GSE22248 LPS(1 dose)	both	GSE22248 LPS(2 doses)	both	192	1456	23070	528	1.53796e-100
0.2	GSE22248 LPS(1 dose)	both	GSE22248 LPS(2 doses)	both	153	1456	23066	528	4.26547e-64
0.3	GSE22248 LPS(1 dose)	both	GSE22248 LPS(2 doses)	both	131	1456	23070	528	2.04607e-46
0.4	GSE22248 LPS(1 dose)	both	GSE22248 LPS(2 doses)	both	109	1456	23069	528	5.11344e-31
0.5	GSE22248 LPS(1 dose)	both	GSE22248 LPS(2 doses)	both	85	1456	23070	528	3.50508e-17
0.6	GSE22248 LPS(1 dose)	both	GSE22248 LPS(2 doses)	both	64	1456	23069	528	6.33643e-08
0.7	GSE22248 LPS(1 dose)	both	GSE22248 LPS(2 doses)	both	50	1456	23070	528	0.001066
0.8	GSE22248 LPS(1 dose)	both	GSE22248 LPS(2 doses)	both	23	1456	23068	528	0.135651
0.9	GSE22248 LPS(1 dose)	both	GSE22248 LPS(2 doses)	both	14	1456	23070	528	0.000528699
1	GSE22248 LPS(1 dose)	both	GSE22248 LPS(2 doses)	both	4	1456	23070	528	6.43993e-10
0.1	GSE22248 LPS(1 dose)	both	GSE87290 PBMC high	both	604	1226	27155	5958	3.33329e-112
0.2	GSE22248 LPS(1 dose)	both	GSE87290 PBMC high	both	568	1226	27160	5958	1.27182e-91
0.3	GSE22248 LPS(1 dose)	both	GSE87290 PBMC high	both	528	1226	27162	5958	4.4646e-71
0.4	GSE22248 LPS(1 dose)	both	GSE87290 PBMC high	both	500	1226	27171	5958	2.77146e-58
0.5	GSE22248 LPS(1 dose)	both	GSE87290 PBMC high	both	469	1226	27185	5958	2.12047e-45
0.6	GSE22248 LPS(1 dose)	both	GSE87290 PBMC high	both	431	1226	27184	5958	9.10526e-32
0.7	GSE22248 LPS(1 dose)	both	GSE87290 PBMC high	both	396	1226	27190	5958	2.79017e-21
0.8	GSE22248 LPS(1 dose)	both	GSE87290 PBMC high	both	371	1226	27195	5958	5.07934e-15
0.9	GSE22248 LPS(1 dose)	both	GSE87290 PBMC high	both	330	1226	27195	5958	4.00707e-07
1	GSE22248 LPS(1 dose)	both	GSE87290 PBMC high	both	313	1226	27197	5958	9.0519e-05
0.1	GSE22248 LPS(1 dose)	both	GSE87290 PBMC low	both	52	1226	27155	373	9.71759e-14
0.2	GSE22248 LPS(1 dose)	both	GSE87290 PBMC low	both	44	1226	27160	373	1.81717e-09
0.3	GSE22248 LPS(1 dose)	both	GSE87290 PBMC low	both	39	1226	27162	373	4.36679e-07
0.4	GSE22248 LPS(1 dose)	both	GSE87290 PBMC low	both	38	1226	27171	373	1.05438e-06
0.5	GSE22248 LPS(1 dose)	both	GSE87290 PBMC low	both	32	1226	27185	373	0.000254973
0.6	GSE22248 LPS(1 dose)	both	GSE87290 PBMC low	both	30	1226	27184	373	0.00115123
0.7	GSE22248 LPS(1 dose)	both	GSE87290 PBMC low	both	22	1226	27190	373	0.124437
0.8	GSE22248 LPS(1 dose)	both	GSE87290 PBMC low	both	18	1226	27195	373	0.606715
0.9	GSE22248 LPS(1 dose)	both	GSE87290 PBMC low	both	9	1226	27195	373	0.071733
1	GSE22248 LPS(1 dose)	both	GSE87290 PBMC low	both	9	1226	27197	373	0.0717315
0.1	GSE22248 LPS(1 dose)	both	GSE9916 LPS only	both	232	1212	43723	3340	3.21654e-41
0.2	GSE22248 LPS(1 dose)	both	GSE9916 LPS only	both	200	1212	43743	3340	8.77323e-27
0.3	GSE22248 LPS(1 dose)	both	GSE9916 LPS only	both	175	1212	43775	3340	2.61066e-17
0.4	GSE22248 LPS(1 dose)	both	GSE9916 LPS only	both	167	1212	43816	3340	8.11374e-15
0.5	GSE22248 LPS(1 dose)	both	GSE9916 LPS only	both	153	1212	43846	3340	1.12293e-10
0.6	GSE22248 LPS(1 dose)	both	GSE9916 LPS only	both	130	1212	43839	3340	2.2624e-05
0.7	GSE22248 LPS(1 dose)	both	GSE9916 LPS only	both	120	1212	43811	3340	0.00124937
0.8	GSE22248 LPS(1 dose)	both	GSE9916 LPS only	both	104	1212	43834	3340	0.119527
0.9	GSE22248 LPS(1 dose)	both	GSE9916 LPS only	both	89	1212	43835	3340	1
1	GSE22248 LPS(1 dose)	both	GSE9916 LPS only	both	89	1212	43868	3340	1
0.1	GSE22248 LPS(1 dose)	both	GSE9916 LPS+Heatshock	both	332	1212	43723	6607	5.39026e-31
0.2	GSE22248 LPS(1 dose)	both	GSE9916 LPS+Heatshock	both	290	1212	43743	6607	8.8654e-18
0.3	GSE22248 LPS(1 dose)	both	GSE9916 LPS+Heatshock	both	252	1212	43775	6607	5.90823e-09
0.4	GSE22248 LPS(1 dose)	both	GSE9916 LPS+Heatshock	both	241	1212	43816	6607	5.95556e-07
0.5	GSE22248 LPS(1 dose)	both	GSE9916 LPS+Heatshock	both	223	1212	43846	6607	0.000287266
0.6	GSE22248 LPS(1 dose)	both	GSE9916 LPS+Heatshock	both	204	1212	43839	6607	0.0323306
0.7	GSE22248 LPS(1 dose)	both	GSE9916 LPS+Heatshock	both	189	1212	43811	6607	0.365251
0.8	GSE22248 LPS(1 dose)	both	GSE9916 LPS+Heatshock	both	172	1212	43834	6607	0.680621
0.9	GSE22248 LPS(1 dose)	both	GSE9916 LPS+Heatshock	both	158	1212	43835	6607	0.10842
1	GSE22248 LPS(1 dose)	both	GSE9916 LPS+Heatshock	both	147	1212	43868	6607	0.0106884
0.1	GSE22248 LPS(2 doses)	both	GSE22248 LPS(1 dose)	both	201	524	24002	1458	1.95038e-110
0.2	GSE22248 LPS(2 doses)	both	GSE22248 LPS(1 dose)	both	174	524	24002	1458	1.85703e-83
0.3	GSE22248 LPS(2 doses)	both	GSE22248 LPS(1 dose)	both	149	524	24001	1458	3.96571e-61
0.4	GSE22248 LPS(2 doses)	both	GSE22248 LPS(1 dose)	both	120	524	24002	1458	1.04622e-38
0.5	GSE22248 LPS(2 doses)	both	GSE22248 LPS(1 dose)	both	100	524	24001	1458	1.15645e-25
0.6	GSE22248 LPS(2 doses)	both	GSE22248 LPS(1 dose)	both	74	524	24002	1458	4.03547e-12
0.7	GSE22248 LPS(2 doses)	both	GSE22248 LPS(1 dose)	both	65	524	24000	1458	1.93788e-08
0.8	GSE22248 LPS(2 doses)	both	GSE22248 LPS(1 dose)	both	43	524	24002	1458	0.0314191
0.9	GSE22248 LPS(2 doses)	both	GSE22248 LPS(1 dose)	both	26	524	24001	1458	0.399882
1	GSE22248 LPS(2 doses)	both	GSE22248 LPS(1 dose)	both	12	524	24002	1458	0.000109918
0.1	GSE22248 LPS(2 doses)	both	GSE87290 PBMC high	both	264	459	27749	5958	7.98075e-66
0.2	GSE22248 LPS(2 doses)	both	GSE87290 PBMC high	both	249	459	27750	5958	1.82495e-55
0.3	GSE22248 LPS(2 doses)	both	GSE87290 PBMC high	both	239	459	27751	5958	4.78487e-49
0.4	GSE22248 LPS(2 doses)	both	GSE87290 PBMC high	both	228	459	27749	5958	2.6226e-42
0.5	GSE22248 LPS(2 doses)	both	GSE87290 PBMC high	both	223	459	27748	5958	1.92288e-39
0.6	GSE22248 LPS(2 doses)	both	GSE87290 PBMC high	both	206	459	27745	5958	1.90838e-30
0.7	GSE22248 LPS(2 doses)	both	GSE87290 PBMC high	both	182	459	27739	5958	1.22812e-19
0.8	GSE22248 LPS(2 doses)	both	GSE87290 PBMC high	both	165	459	27743	5958	1.87159e-13
0.9	GSE22248 LPS(2 doses)	both	GSE87290 PBMC high	both	147	459	27745	5958	4.78079e-08
1	GSE22248 LPS(2 doses)	both	GSE87290 PBMC high	both	126	459	27743	5958	0.00121159
0.1	GSE22248 LPS(2 doses)	both	GSE87290 PBMC low	both	29	459	27749	373	4.64848e-12
0.2	GSE22248 LPS(2 doses)	both	GSE87290 PBMC low	both	27	459	27750	373	1.29737e-10
0.3	GSE22248 LPS(2 doses)	both	GSE87290 PBMC low	both	24	459	27751	373	1.40433e-08
0.4	GSE22248 LPS(2 doses)	both	GSE87290 PBMC low	both	23	459	27749	373	6.13882e-08
0.5	GSE22248 LPS(2 doses)	both	GSE87290 PBMC low	both	17	459	27748	373	0.000150268
0.6	GSE22248 LPS(2 doses)	both	GSE87290 PBMC low	both	15	459	27745	373	0.00129631
0.7	GSE22248 LPS(2 doses)	both	GSE87290 PBMC low	both	14	459	27739	373	0.00557167
0.8	GSE22248 LPS(2 doses)	both	GSE87290 PBMC low	both	12	459	27743	373	0.022131
0.9	GSE22248 LPS(2 doses)	both	GSE87290 PBMC low	both	9	459	27745	373	0.213418
1	GSE22248 LPS(2 doses)	both	GSE87290 PBMC low	both	4	459	27743	373	0.535542
0.1	GSE22248 LPS(2 doses)	both	GSE9916 LPS only	both	80	458	45013	3340	4.48936e-13
0.2	GSE22248 LPS(2 doses)	both	GSE9916 LPS only	both	78	458	44990	3340	3.59895e-12
0.3	GSE22248 LPS(2 doses)	both	GSE9916 LPS only	both	78	458	45018	3340	3.51191e-12
0.4	GSE22248 LPS(2 doses)	both	GSE9916 LPS only	both	73	458	45032	3340	3.86692e-10
0.5	GSE22248 LPS(2 doses)	both	GSE9916 LPS only	both	74	458	45026	3340	1.84413e-10
0.6	GSE22248 LPS(2 doses)	both	GSE9916 LPS only	both	66	458	45028	3340	1.79686e-07
0.7	GSE22248 LPS(2 doses)	both	GSE9916 LPS only	both	65	458	45023	3340	3.27387e-07
0.8	GSE22248 LPS(2 doses)	both	GSE9916 LPS only	both	70	458	45046	3340	6.87755e-09
0.9	GSE22248 LPS(2 doses)	both	GSE9916 LPS only	both	57	458	45048	3340	9.51537e-05
1	GSE22248 LPS(2 doses)	both	GSE9916 LPS only	both	55	458	45060	3340	0.000397347
0.1	GSE22248 LPS(2 doses)	both	GSE9916 LPS+Heatshock	both	118	458	45013	6607	2.34646e-10
0.2	GSE22248 LPS(2 doses)	both	GSE9916 LPS+Heatshock	both	110	458	44990	6607	7.41362e-08
0.3	GSE22248 LPS(2 doses)	both	GSE9916 LPS+Heatshock	both	109	458	45018	6607	1.14368e-07
0.4	GSE22248 LPS(2 doses)	both	GSE9916 LPS+Heatshock	both	108	458	45032	6607	2.2979e-07
0.5	GSE22248 LPS(2 doses)	both	GSE9916 LPS+Heatshock	both	106	458	45026	6607	9.36427e-07
0.6	GSE22248 LPS(2 doses)	both	GSE9916 LPS+Heatshock	both	93	458	45028	6607	0.000821299
0.7	GSE22248 LPS(2 doses)	both	GSE9916 LPS+Heatshock	both	83	458	45023	6607	0.0327018
0.8	GSE22248 LPS(2 doses)	both	GSE9916 LPS+Heatshock	both	81	458	45046	6607	0.0615885
0.9	GSE22248 LPS(2 doses)	both	GSE9916 LPS+Heatshock	both	73	458	45048	6607	0.386083
1	GSE22248 LPS(2 doses)	both	GSE9916 LPS+Heatshock	both	69	458	45060	6607	0.738805
0.1	GSE87290 PBMC high	both	GSE22248 LPS(1 dose)	both	466	4473	18215	1458	1.70695e-30
0.2	GSE87290 PBMC high	both	GSE22248 LPS(1 dose)	both	404	4473	18252	1458	1.89038e-14
0.3	GSE87290 PBMC high	both	GSE22248 LPS(1 dose)	both	353	4473	18272	1458	1.08523e-05
0.4	GSE87290 PBMC high	both	GSE22248 LPS(1 dose)	both	306	4473	18282	1458	0.184241
0.5	GSE87290 PBMC high	both	GSE22248 LPS(1 dose)	both	247	4473	18308	1458	0.00708944
0.6	GSE87290 PBMC high	both	GSE22248 LPS(1 dose)	both	203	4473	18378	1458	6.16711e-09
0.7	GSE87290 PBMC high	both	GSE22248 LPS(1 dose)	both	157	4473	18451	1458	2.29392e-20
0.8	GSE87290 PBMC high	both	GSE22248 LPS(1 dose)	both	118	4473	18578	1458	4.33871e-35
0.9	GSE87290 PBMC high	both	GSE22248 LPS(1 dose)	both	81	4473	18718	1458	2.20048e-54
1	GSE87290 PBMC high	both	GSE22248 LPS(1 dose)	both	38	4473	18826	1458	1.52664e-87
0.1	GSE87290 PBMC high	both	GSE22248 LPS(2 doses)	both	176	4473	18215	528	9.23745e-14
0.2	GSE87290 PBMC high	both	GSE22248 LPS(2 doses)	both	159	4473	18252	528	6.75745e-09
0.3	GSE87290 PBMC high	both	GSE22248 LPS(2 doses)	both	143	4473	18272	528	3.05072e-05
0.4	GSE87290 PBMC high	both	GSE22248 LPS(2 doses)	both	120	4473	18282	528	0.0761697
0.5	GSE87290 PBMC high	both	GSE22248 LPS(2 doses)	both	107	4473	18308	528	0.698254
0.6	GSE87290 PBMC high	both	GSE22248 LPS(2 doses)	both	97	4473	18378	528	0.505802
0.7	GSE87290 PBMC high	both	GSE22248 LPS(2 doses)	both	72	4473	18451	528	0.000448481
0.8	GSE87290 PBMC high	both	GSE22248 LPS(2 doses)	both	53	4473	18578	528	3.99081e-09
0.9	GSE87290 PBMC high	both	GSE22248 LPS(2 doses)	both	40	4473	18718	528	3.64552e-14
1	GSE87290 PBMC high	both	GSE22248 LPS(2 doses)	both	33	4473	18826	528	1.50713e-17
0.1	GSE87290 PBMC high	both	GSE87290 PBMC low	both	284	5970	22119	373	3.28987e-115
0.2	GSE87290 PBMC high	both	GSE87290 PBMC low	both	192	5970	22119	373	2.89521e-38
0.3	GSE87290 PBMC high	both	GSE87290 PBMC low	both	119	5970	22116	373	1.50291e-06
0.4	GSE87290 PBMC high	both	GSE87290 PBMC low	both	23	5970	22115	373	7.69342e-16
0.5	GSE87290 PBMC high	both	GSE87290 PBMC low	both	7	5970	22114	373	3.38619e-29
0.6	GSE87290 PBMC high	both	GSE87290 PBMC low	both	2	5970	22108	373	6.99508e-36
0.7	GSE87290 PBMC high	both	GSE87290 PBMC low	both	2	5970	22105	373	6.96885e-36
0.8	GSE87290 PBMC high	both	GSE87290 PBMC low	both	1	5970	22100	373	2.20612e-37
0.9	GSE87290 PBMC high	both	GSE87290 PBMC low	both	NA	NA	NA	NA	NA
1	GSE87290 PBMC high	both	GSE87290 PBMC low	both	NA	NA	NA	NA	NA
0.1	GSE87290 PBMC high	both	GSE9916 LPS only	both	710	5538	32805	3340	6.40102e-29
0.2	GSE87290 PBMC high	both	GSE9916 LPS only	both	634	5538	33049	3340	1.23604e-14
0.3	GSE87290 PBMC high	both	GSE9916 LPS only	both	564	5538	33393	3340	6.45926e-06
0.4	GSE87290 PBMC high	both	GSE9916 LPS only	both	488	5538	33545	3340	0.451838
0.5	GSE87290 PBMC high	both	GSE9916 LPS only	both	436	5538	33685	3340	0.0651407
0.6	GSE87290 PBMC high	both	GSE9916 LPS only	both	361	5538	34021	3340	1.10616e-08
0.7	GSE87290 PBMC high	both	GSE9916 LPS only	both	298	5538	34428	3340	1.33486e-19
0.8	GSE87290 PBMC high	both	GSE9916 LPS only	both	243	5538	34792	3340	5.37615e-34
0.9	GSE87290 PBMC high	both	GSE9916 LPS only	both	195	5538	35205	3340	8.57389e-51
1	GSE87290 PBMC high	both	GSE9916 LPS only	both	148	5538	35830	3340	2.12724e-71
0.1	GSE87290 PBMC high	both	GSE9916 LPS+Heatshock	both	1257	5538	32805	6607	1.57243e-29
0.2	GSE87290 PBMC high	both	GSE9916 LPS+Heatshock	both	1131	5538	33049	6607	4.96345e-12
0.3	GSE87290 PBMC high	both	GSE9916 LPS+Heatshock	both	1010	5538	33393	6607	0.00721577
0.4	GSE87290 PBMC high	both	GSE9916 LPS+Heatshock	both	881	5538	33545	6607	0.0332812
0.5	GSE87290 PBMC high	both	GSE9916 LPS+Heatshock	both	793	5538	33685	6607	3.70254e-08
0.6	GSE87290 PBMC high	both	GSE9916 LPS+Heatshock	both	678	5538	34021	6607	3.84425e-23
0.7	GSE87290 PBMC high	both	GSE9916 LPS+Heatshock	both	553	5538	34428	6607	3.97791e-50
0.8	GSE87290 PBMC high	both	GSE9916 LPS+Heatshock	both	446	5538	34792	6607	7.1629e-84
0.9	GSE87290 PBMC high	both	GSE9916 LPS+Heatshock	both	381	5538	35205	6607	1.76967e-108
1	GSE87290 PBMC high	both	GSE9916 LPS+Heatshock	both	271	5538	35830	6607	1.7142e-162
0.1	GSE87290 PBMC low	both	GSE22248 LPS(1 dose)	both	53	295	24115	1458	5.23464e-13
0.2	GSE87290 PBMC low	both	GSE22248 LPS(1 dose)	both	47	295	24113	1458	7.39253e-10
0.3	GSE87290 PBMC low	both	GSE22248 LPS(1 dose)	both	40	295	24109	1458	1.32958e-06
0.4	GSE87290 PBMC low	both	GSE22248 LPS(1 dose)	both	34	295	24112	1458	0.000266929
0.5	GSE87290 PBMC low	both	GSE22248 LPS(1 dose)	both	30	295	24116	1458	0.00419324
0.6	GSE87290 PBMC low	both	GSE22248 LPS(1 dose)	both	25	295	24098	1458	0.0818744
0.7	GSE87290 PBMC low	both	GSE22248 LPS(1 dose)	both	20	295	24084	1458	0.536176
0.8	GSE87290 PBMC low	both	GSE22248 LPS(1 dose)	both	12	295	24088	1458	0.214539
0.9	GSE87290 PBMC low	both	GSE22248 LPS(1 dose)	both	9	295	24091	1458	0.0344096
1	GSE87290 PBMC low	both	GSE22248 LPS(1 dose)	both	6	295	24096	1458	0.00183741
0.1	GSE87290 PBMC low	both	GSE22248 LPS(2 doses)	both	23	295	24115	528	1.3926e-07
0.2	GSE87290 PBMC low	both	GSE22248 LPS(2 doses)	both	22	295	24113	528	5.56576e-07
0.3	GSE87290 PBMC low	both	GSE22248 LPS(2 doses)	both	19	295	24109	528	2.63033e-05
0.4	GSE87290 PBMC low	both	GSE22248 LPS(2 doses)	both	12	295	24112	528	0.0393348
0.5	GSE87290 PBMC low	both	GSE22248 LPS(2 doses)	both	11	295	24116	528	0.0687484
0.6	GSE87290 PBMC low	both	GSE22248 LPS(2 doses)	both	12	295	24098	528	0.0394025
0.7	GSE87290 PBMC low	both	GSE22248 LPS(2 doses)	both	10	295	24084	528	0.153819
0.8	GSE87290 PBMC low	both	GSE22248 LPS(2 doses)	both	8	295	24088	528	0.541125
0.9	GSE87290 PBMC low	both	GSE22248 LPS(2 doses)	both	6	295	24091	528	1
1	GSE87290 PBMC low	both	GSE22248 LPS(2 doses)	both	3	295	24096	528	0.225146
0.1	GSE87290 PBMC low	both	GSE87290 PBMC high	both	332	373	27718	5958	1.20862e-176
0.2	GSE87290 PBMC low	both	GSE87290 PBMC high	both	297	373	27718	5958	3.24255e-130
0.3	GSE87290 PBMC low	both	GSE87290 PBMC high	both	264	373	27718	5958	7.6462e-95
0.4	GSE87290 PBMC low	both	GSE87290 PBMC high	both	227	373	27718	5958	1.3268e-62
0.5	GSE87290 PBMC low	both	GSE87290 PBMC high	both	191	373	27718	5958	8.42433e-38
0.6	GSE87290 PBMC low	both	GSE87290 PBMC high	both	157	373	27718	5958	5.56581e-20
0.7	GSE87290 PBMC low	both	GSE87290 PBMC high	both	122	373	27718	5958	1.98118e-07
0.8	GSE87290 PBMC low	both	GSE87290 PBMC high	both	89	373	27718	5958	0.202822
0.9	GSE87290 PBMC low	both	GSE87290 PBMC high	both	53	373	27718	5958	0.000696142
1	GSE87290 PBMC low	both	GSE87290 PBMC high	both	18	373	27718	5958	3.54426e-19
0.1	GSE87290 PBMC low	both	GSE9916 LPS only	both	57	342	45085	3340	7.36775e-09
0.2	GSE87290 PBMC low	both	GSE9916 LPS only	both	49	342	45068	3340	8.90095e-06
0.3	GSE87290 PBMC low	both	GSE9916 LPS only	both	45	342	45044	3340	0.000154771
0.4	GSE87290 PBMC low	both	GSE9916 LPS only	both	38	342	45033	3340	0.0120656
0.5	GSE87290 PBMC low	both	GSE9916 LPS only	both	34	342	45035	3340	0.0761672
0.6	GSE87290 PBMC low	both	GSE9916 LPS only	both	32	342	45029	3340	0.175145
0.7	GSE87290 PBMC low	both	GSE9916 LPS only	both	28	342	45026	3340	0.532745
0.8	GSE87290 PBMC low	both	GSE9916 LPS only	both	23	342	45021	3340	0.754942
0.9	GSE87290 PBMC low	both	GSE9916 LPS only	both	17	342	45008	3340	0.09588
1	GSE87290 PBMC low	both	GSE9916 LPS only	both	14	342	44994	3340	0.0166
0.1	GSE87290 PBMC low	both	GSE9916 LPS+Heatshock	both	87	342	45085	6607	1.16362e-07
0.2	GSE87290 PBMC low	both	GSE9916 LPS+Heatshock	both	78	342	45068	6607	4.06574e-05
0.3	GSE87290 PBMC low	both	GSE9916 LPS+Heatshock	both	69	342	45044	6607	0.0043208
0.4	GSE87290 PBMC low	both	GSE9916 LPS+Heatshock	both	61	342	45033	6607	0.0901928
0.5	GSE87290 PBMC low	both	GSE9916 LPS+Heatshock	both	52	342	45035	6607	0.700942
0.6	GSE87290 PBMC low	both	GSE9916 LPS+Heatshock	both	44	342	45029	6607	0.398082
0.7	GSE87290 PBMC low	both	GSE9916 LPS+Heatshock	both	40	342	45026	6607	0.143558
0.8	GSE87290 PBMC low	both	GSE9916 LPS+Heatshock	both	33	342	45021	6607	0.00870459
0.9	GSE87290 PBMC low	both	GSE9916 LPS+Heatshock	both	29	342	45008	6607	0.000889348
1	GSE87290 PBMC low	both	GSE9916 LPS+Heatshock	both	22	342	44994	6607	3.33824e-06
0.1	GSE9916 LPS only	both	GSE22248 LPS(1 dose)	both	325	2569	22860	1458	3.40563e-45
0.2	GSE9916 LPS only	both	GSE22248 LPS(1 dose)	both	273	2569	22888	1458	9.62274e-25
0.3	GSE9916 LPS only	both	GSE22248 LPS(1 dose)	both	238	2569	22899	1458	3.36807e-14
0.4	GSE9916 LPS only	both	GSE22248 LPS(1 dose)	both	203	2569	22925	1458	1.52701e-06
0.5	GSE9916 LPS only	both	GSE22248 LPS(1 dose)	both	182	2569	22961	1458	0.00197024
0.6	GSE9916 LPS only	both	GSE22248 LPS(1 dose)	both	176	2569	22963	1458	0.0105309
0.7	GSE9916 LPS only	both	GSE22248 LPS(1 dose)	both	155	2569	22958	1458	0.446262
0.8	GSE9916 LPS only	both	GSE22248 LPS(1 dose)	both	131	2569	22996	1458	0.178258
0.9	GSE9916 LPS only	both	GSE22248 LPS(1 dose)	both	113	2569	23003	1458	0.00225938
1	GSE9916 LPS only	both	GSE22248 LPS(1 dose)	both	95	2569	23025	1458	1.46402e-06
0.1	GSE9916 LPS only	both	GSE22248 LPS(2 doses)	both	140	2569	22860	528	2.14069e-27
0.2	GSE9916 LPS only	both	GSE22248 LPS(2 doses)	both	133	2569	22888	528	7.50666e-24
0.3	GSE9916 LPS only	both	GSE22248 LPS(2 doses)	both	112	2569	22899	528	2.43975e-14
0.4	GSE9916 LPS only	both	GSE22248 LPS(2 doses)	both	87	2569	22925	528	4.94004e-06
0.5	GSE9916 LPS only	both	GSE22248 LPS(2 doses)	both	82	2569	22961	528	7.20103e-05
0.6	GSE9916 LPS only	both	GSE22248 LPS(2 doses)	both	83	2569	22963	528	3.89314e-05
0.7	GSE9916 LPS only	both	GSE22248 LPS(2 doses)	both	80	2569	22958	528	0.000237526
0.8	GSE9916 LPS only	both	GSE22248 LPS(2 doses)	both	60	2569	22996	528	0.305783
0.9	GSE9916 LPS only	both	GSE22248 LPS(2 doses)	both	61	2569	23003	528	0.241812
1	GSE9916 LPS only	both	GSE22248 LPS(2 doses)	both	48	2569	23025	528	0.510257
0.1	GSE9916 LPS only	both	GSE87290 PBMC high	both	1519	3173	26562	5958	3.73797151720777e-311
0.2	GSE9916 LPS only	both	GSE87290 PBMC high	both	1460	3173	26584	5958	9.02194e-274
0.3	GSE9916 LPS only	both	GSE87290 PBMC high	both	1339	3173	26595	5958	2.00715e-203
0.4	GSE9916 LPS only	both	GSE87290 PBMC high	both	1278	3173	26600	5958	8.10069e-172
0.5	GSE9916 LPS only	both	GSE87290 PBMC high	both	1174	3173	26621	5958	1.15079e-123
0.6	GSE9916 LPS only	both	GSE87290 PBMC high	both	1130	3173	26610	5958	2.16318e-105
0.7	GSE9916 LPS only	both	GSE87290 PBMC high	both	1039	3173	26626	5958	2.9116e-72
0.8	GSE9916 LPS only	both	GSE87290 PBMC high	both	966	3173	26652	5958	4.08967e-50
0.9	GSE9916 LPS only	both	GSE87290 PBMC high	both	920	3173	26653	5958	4.7468e-38
1	GSE9916 LPS only	both	GSE87290 PBMC high	both	842	3173	26661	5958	2.76402e-21
0.1	GSE9916 LPS only	both	GSE87290 PBMC low	both	82	3173	26562	373	1.79832e-10
0.2	GSE9916 LPS only	both	GSE87290 PBMC low	both	87	3173	26584	373	2.0644e-12
0.3	GSE9916 LPS only	both	GSE87290 PBMC low	both	73	3173	26595	373	2.87303e-07
0.4	GSE9916 LPS only	both	GSE87290 PBMC low	both	57	3173	26600	373	0.00520027
0.5	GSE9916 LPS only	both	GSE87290 PBMC low	both	52	3173	26621	373	0.042421
0.6	GSE9916 LPS only	both	GSE87290 PBMC low	both	50	3173	26610	373	0.0906539
0.7	GSE9916 LPS only	both	GSE87290 PBMC low	both	51	3173	26626	373	0.0626905
0.8	GSE9916 LPS only	both	GSE87290 PBMC low	both	51	3173	26652	373	0.062523
0.9	GSE9916 LPS only	both	GSE87290 PBMC low	both	48	3173	26653	373	0.175521
1	GSE9916 LPS only	both	GSE87290 PBMC low	both	52	3173	26661	373	0.0421932
0.1	GSE9916 LPS only	both	GSE9916 LPS+Heatshock	both	1907	3383	42382	6607	0
0.2	GSE9916 LPS only	both	GSE9916 LPS+Heatshock	both	1688	3383	42397	6607	0
0.3	GSE9916 LPS only	both	GSE9916 LPS+Heatshock	both	1454	3383	42398	6607	0
0.4	GSE9916 LPS only	both	GSE9916 LPS+Heatshock	both	1218	3383	42399	6607	1.14139e-235
0.5	GSE9916 LPS only	both	GSE9916 LPS+Heatshock	both	996	3383	42395	6607	1.70991e-121
0.6	GSE9916 LPS only	both	GSE9916 LPS+Heatshock	both	807	3383	42398	6607	7.75022e-52
0.7	GSE9916 LPS only	both	GSE9916 LPS+Heatshock	both	618	3383	42398	6607	1.64101e-10
0.8	GSE9916 LPS only	both	GSE9916 LPS+Heatshock	both	457	3383	42397	6607	0.115012
0.9	GSE9916 LPS only	both	GSE9916 LPS+Heatshock	both	300	3383	42399	6607	4.97824e-24
1	GSE9916 LPS only	both	GSE9916 LPS+Heatshock	both	113	3383	42399	6607	7.04421e-109
0.1	GSE9916 LPS+Heatshock	both	GSE22248 LPS(1 dose)	both	542	4910	21482	1458	2.8966e-66
0.2	GSE9916 LPS+Heatshock	both	GSE22248 LPS(1 dose)	both	465	4910	21462	1458	5.82382e-36
0.3	GSE9916 LPS+Heatshock	both	GSE22248 LPS(1 dose)	both	430	4910	21477	1458	3.29272e-25
0.4	GSE9916 LPS+Heatshock	both	GSE22248 LPS(1 dose)	both	397	4910	21503	1458	8.60699e-17
0.5	GSE9916 LPS+Heatshock	both	GSE22248 LPS(1 dose)	both	369	4910	21502	1458	6.48038e-11
0.6	GSE9916 LPS+Heatshock	both	GSE22248 LPS(1 dose)	both	333	4910	21488	1458	3.17157e-05
0.7	GSE9916 LPS+Heatshock	both	GSE22248 LPS(1 dose)	both	308	4910	21519	1458	0.0114137
0.8	GSE9916 LPS+Heatshock	both	GSE22248 LPS(1 dose)	both	293	4910	21550	1458	0.119043
0.9	GSE9916 LPS+Heatshock	both	GSE22248 LPS(1 dose)	both	273	4910	21555	1458	0.862446
1	GSE9916 LPS+Heatshock	both	GSE22248 LPS(1 dose)	both	247	4910	21569	1458	0.110783
0.1	GSE9916 LPS+Heatshock	both	GSE22248 LPS(2 doses)	both	183	4910	21482	528	1.29663e-18
0.2	GSE9916 LPS+Heatshock	both	GSE22248 LPS(2 doses)	both	169	4910	21462	528	1.02743e-13
0.3	GSE9916 LPS+Heatshock	both	GSE22248 LPS(2 doses)	both	159	4910	21477	528	1.16087e-10
0.4	GSE9916 LPS+Heatshock	both	GSE22248 LPS(2 doses)	both	146	4910	21503	528	3.104e-07
0.5	GSE9916 LPS+Heatshock	both	GSE22248 LPS(2 doses)	both	141	4910	21502	528	4.22787e-06
0.6	GSE9916 LPS+Heatshock	both	GSE22248 LPS(2 doses)	both	130	4910	21488	528	0.00054873
0.7	GSE9916 LPS+Heatshock	both	GSE22248 LPS(2 doses)	both	128	4910	21519	528	0.00102485
0.8	GSE9916 LPS+Heatshock	both	GSE22248 LPS(2 doses)	both	119	4910	21550	528	0.0202984
0.9	GSE9916 LPS+Heatshock	both	GSE22248 LPS(2 doses)	both	115	4910	21555	528	0.0617833
1	GSE9916 LPS+Heatshock	both	GSE22248 LPS(2 doses)	both	122	4910	21569	528	0.00778567
0.1	GSE9916 LPS+Heatshock	both	GSE87290 PBMC high	both	2765	6221	25238	5958	0
0.2	GSE9916 LPS+Heatshock	both	GSE87290 PBMC high	both	2625	6221	25212	5958	0
0.3	GSE9916 LPS+Heatshock	both	GSE87290 PBMC high	both	2459	6221	25220	5958	0
0.4	GSE9916 LPS+Heatshock	both	GSE87290 PBMC high	both	2318	6221	25230	5958	0
0.5	GSE9916 LPS+Heatshock	both	GSE87290 PBMC high	both	2213	6221	25213	5958	1.52754e-271
0.6	GSE9916 LPS+Heatshock	both	GSE87290 PBMC high	both	2097	6221	25213	5958	1.44322e-216
0.7	GSE9916 LPS+Heatshock	both	GSE87290 PBMC high	both	1948	6221	25217	5958	1.68515e-154
0.8	GSE9916 LPS+Heatshock	both	GSE87290 PBMC high	both	1821	6221	25216	5958	1.09652e-109
0.9	GSE9916 LPS+Heatshock	both	GSE87290 PBMC high	both	1759	6221	25178	5958	5.51383e-90
1	GSE9916 LPS+Heatshock	both	GSE87290 PBMC high	both	1727	6221	25187	5958	7.03092e-81
0.1	GSE9916 LPS+Heatshock	both	GSE87290 PBMC low	both	154	6221	25238	373	1.09082e-21
0.2	GSE9916 LPS+Heatshock	both	GSE87290 PBMC low	both	138	6221	25212	373	1.03532e-14
0.3	GSE9916 LPS+Heatshock	both	GSE87290 PBMC low	both	118	6221	25220	373	4.56013e-08
0.4	GSE9916 LPS+Heatshock	both	GSE87290 PBMC low	both	111	6221	25230	373	4.05984e-06
0.5	GSE9916 LPS+Heatshock	both	GSE87290 PBMC low	both	108	6221	25213	373	1.95168e-05
0.6	GSE9916 LPS+Heatshock	both	GSE87290 PBMC low	both	89	6221	25213	373	0.0498588
0.7	GSE9916 LPS+Heatshock	both	GSE87290 PBMC low	both	79	6221	25217	373	0.513141
0.8	GSE9916 LPS+Heatshock	both	GSE87290 PBMC low	both	81	6221	25216	373	0.359881
0.9	GSE9916 LPS+Heatshock	both	GSE87290 PBMC low	both	85	6221	25178	373	0.15054
1	GSE9916 LPS+Heatshock	both	GSE87290 PBMC low	both	87	6221	25187	373	0.0893124
0.1	GSE9916 LPS+Heatshock	both	GSE9916 LPS only	both	1660	6644	39138	3340	0
0.2	GSE9916 LPS+Heatshock	both	GSE9916 LPS only	both	1316	6644	39137	3340	1.93129e-300
0.3	GSE9916 LPS+Heatshock	both	GSE9916 LPS only	both	1035	6644	39137	3340	9.11246e-142
0.4	GSE9916 LPS+Heatshock	both	GSE9916 LPS only	both	800	6644	39138	3340	3.62134e-51
0.5	GSE9916 LPS+Heatshock	both	GSE9916 LPS only	both	638	6644	39136	3340	4.56345e-14
0.6	GSE9916 LPS+Heatshock	both	GSE9916 LPS only	both	514	6644	39135	3340	0.138937
0.7	GSE9916 LPS+Heatshock	both	GSE9916 LPS only	both	366	6644	39135	3340	4.51827e-10
0.8	GSE9916 LPS+Heatshock	both	GSE9916 LPS only	both	248	6644	39134	3340	8.36323e-39
0.9	GSE9916 LPS+Heatshock	both	GSE9916 LPS only	both	153	6644	39135	3340	7.80796e-82
1	GSE9916 LPS+Heatshock	both	GSE9916 LPS only	both	73	6644	39138	3340	1.18895e-139
0.1	GSE111475 CD40	both	GSE111475 CD40IFN	both	6234	9169	34792	9170	0
0.2	GSE111475 CD40	both	GSE111475 CD40IFN	both	5341	9169	34792	9170	0
0.3	GSE111475 CD40	both	GSE111475 CD40IFN	both	4454	9169	34792	9170	0
0.4	GSE111475 CD40	both	GSE111475 CD40IFN	both	3592	9169	34792	9170	0
0.5	GSE111475 CD40	both	GSE111475 CD40IFN	both	2768	9169	34792	9170	2.06746e-126
0.6	GSE111475 CD40	both	GSE111475 CD40IFN	both	2025	9169	34791	9170	0.00127372
0.7	GSE111475 CD40	both	GSE111475 CD40IFN	both	1343	9169	34791	9170	1.35337e-64
0.8	GSE111475 CD40	both	GSE111475 CD40IFN	both	808	9169	34792	9170	7.48231e-259
0.9	GSE111475 CD40	both	GSE111475 CD40IFN	both	419	9169	34792	9170	0
1	GSE111475 CD40	both	GSE111475 CD40IFN	both	113	9169	34792	9170	0
0.1	GSE111475 CD40	both	GSE111475 CD40IL21	both	7517	9169	34792	21738	0
0.2	GSE111475 CD40	both	GSE111475 CD40IL21	both	6758	9169	34792	21738	0
0.3	GSE111475 CD40	both	GSE111475 CD40IL21	both	6024	9169	34792	21738	1.63348e-271
0.4	GSE111475 CD40	both	GSE111475 CD40IL21	both	5294	9169	34792	21738	2.19072e-71
0.5	GSE111475 CD40	both	GSE111475 CD40IL21	both	4556	9169	34792	21738	0.605489
0.6	GSE111475 CD40	both	GSE111475 CD40IL21	both	3906	9169	34791	21738	2.51587e-49
0.7	GSE111475 CD40	both	GSE111475 CD40IL21	both	3307	9169	34791	21738	1.89541e-184
0.8	GSE111475 CD40	both	GSE111475 CD40IL21	both	2698	9169	34792	21738	0
0.9	GSE111475 CD40	both	GSE111475 CD40IL21	both	2122	9169	34792	21738	0
1	GSE111475 CD40	both	GSE111475 CD40IL21	both	1637	9169	34792	21738	0
0.1	GSE111475 CD40	both	GSE116999 healthy	both	1109	6587	16466	2393	6.14692e-85
0.2	GSE111475 CD40	both	GSE116999 healthy	both	1019	6587	16443	2393	7.91705e-54
0.3	GSE111475 CD40	both	GSE116999 healthy	both	993	6587	16545	2393	3.19483e-47
0.4	GSE111475 CD40	both	GSE116999 healthy	both	950	6587	16620	2393	2.40184e-36
0.5	GSE111475 CD40	both	GSE116999 healthy	both	896	6587	16659	2393	2.21107e-24
0.6	GSE111475 CD40	both	GSE116999 healthy	both	840	6587	16663	2393	2.80161e-14
0.7	GSE111475 CD40	both	GSE116999 healthy	both	774	6587	16706	2393	4.158e-06
0.8	GSE111475 CD40	both	GSE116999 healthy	both	752	6587	16742	2393	0.000293824
0.9	GSE111475 CD40	both	GSE116999 healthy	both	699	6587	16807	2393	0.230425
1	GSE111475 CD40	both	GSE116999 healthy	both	695	6587	16832	2393	0.291239
0.1	GSE111475 CD40	both	GSE116999 patients	both	644	6587	16466	1385	3.28464e-48
0.2	GSE111475 CD40	both	GSE116999 patients	both	578	6587	16443	1385	4.19998e-27
0.3	GSE111475 CD40	both	GSE116999 patients	both	526	6587	16545	1385	3.82836e-15
0.4	GSE111475 CD40	both	GSE116999 patients	both	511	6587	16620	1385	1.66801e-12
0.5	GSE111475 CD40	both	GSE116999 patients	both	467	6587	16659	1385	6.97535e-06
0.6	GSE111475 CD40	both	GSE116999 patients	both	457	6587	16663	1385	9.29509e-05
0.7	GSE111475 CD40	both	GSE116999 patients	both	430	6587	16706	1385	0.0193775
0.8	GSE111475 CD40	both	GSE116999 patients	both	398	6587	16742	1385	0.666672
0.9	GSE111475 CD40	both	GSE116999 patients	both	376	6587	16807	1385	0.405687
1	GSE111475 CD40	both	GSE116999 patients	both	356	6587	16832	1385	0.039013
0.1	GSE111475 CD40	both	GSE42158 healthy	both	2561	5110	15530	7676	2.16864e-105
0.2	GSE111475 CD40	both	GSE42158 healthy	both	2407	5110	15601	7676	1.71133e-64
0.3	GSE111475 CD40	both	GSE42158 healthy	both	2220	5110	15718	7676	6.17518e-29
0.4	GSE111475 CD40	both	GSE42158 healthy	both	2085	5110	15809	7676	3.28337e-12
0.5	GSE111475 CD40	both	GSE42158 healthy	both	1931	5110	15907	7676	0.0312432
0.6	GSE111475 CD40	both	GSE42158 healthy	both	1818	5110	15955	7676	0.141715
0.7	GSE111475 CD40	both	GSE42158 healthy	both	1692	5110	16026	7676	4.24511e-08
0.8	GSE111475 CD40	both	GSE42158 healthy	both	1606	5110	16088	7676	2.23737e-16
0.9	GSE111475 CD40	both	GSE42158 healthy	both	1552	5110	16089	7676	9.11324e-24
1	GSE111475 CD40	both	GSE42158 healthy	both	1482	5110	16064	7676	6.08439e-36
0.1	GSE111475 CD40	both	GSE42158 patients	both	108	6635	16830	220	7.19635e-11
0.2	GSE111475 CD40	both	GSE42158 patients	both	88	6635	16823	220	0.000209683
0.3	GSE111475 CD40	both	GSE42158 patients	both	72	6635	16868	220	0.152477
0.4	GSE111475 CD40	both	GSE42158 patients	both	57	6635	16896	220	0.498165
0.5	GSE111475 CD40	both	GSE42158 patients	both	51	6635	16882	220	0.0981694
0.6	GSE111475 CD40	both	GSE42158 patients	both	51	6635	16875	220	0.0981374
0.7	GSE111475 CD40	both	GSE42158 patients	both	49	6635	16890	220	0.0503859
0.8	GSE111475 CD40	both	GSE42158 patients	both	46	6635	16904	220	0.0158346
0.9	GSE111475 CD40	both	GSE42158 patients	both	39	6635	16922	220	0.000379838
1	GSE111475 CD40	both	GSE42158 patients	both	32	6635	16935	220	2.43362e-06
0.1	GSE111475 CD40	both	GSE51587 patients	tar	NA	NA	NA	NA	NA
0.2	GSE111475 CD40	both	GSE51587 patients	tar	NA	NA	NA	NA	NA
0.3	GSE111475 CD40	both	GSE51587 patients	tar	NA	NA	NA	NA	NA
0.4	GSE111475 CD40	both	GSE51587 patients	tar	NA	NA	NA	NA	NA
0.5	GSE111475 CD40	both	GSE51587 patients	tar	NA	NA	NA	NA	NA
0.6	GSE111475 CD40	both	GSE51587 patients	tar	NA	NA	NA	NA	NA
0.7	GSE111475 CD40	both	GSE51587 patients	tar	NA	NA	NA	NA	NA
0.8	GSE111475 CD40	both	GSE51587 patients	tar	NA	NA	NA	NA	NA
0.9	GSE111475 CD40	both	GSE51587 patients	tar	NA	NA	NA	NA	NA
1	GSE111475 CD40	both	GSE51587 patients	tar	NA	NA	NA	NA	NA
0.1	GSE111475 CD40	both	GSE54017 healthy	tar	NA	NA	NA	NA	NA
0.2	GSE111475 CD40	both	GSE54017 healthy	tar	NA	NA	NA	NA	NA
0.3	GSE111475 CD40	both	GSE54017 healthy	tar	NA	NA	NA	NA	NA
0.4	GSE111475 CD40	both	GSE54017 healthy	tar	NA	NA	NA	NA	NA
0.5	GSE111475 CD40	both	GSE54017 healthy	tar	NA	NA	NA	NA	NA
0.6	GSE111475 CD40	both	GSE54017 healthy	tar	NA	NA	NA	NA	NA
0.7	GSE111475 CD40	both	GSE54017 healthy	tar	NA	NA	NA	NA	NA
0.8	GSE111475 CD40	both	GSE54017 healthy	tar	NA	NA	NA	NA	NA
0.9	GSE111475 CD40	both	GSE54017 healthy	tar	NA	NA	NA	NA	NA
1	GSE111475 CD40	both	GSE54017 healthy	tar	NA	NA	NA	NA	NA
0.1	GSE111475 CD40IFN	both	GSE111475 CD40	both	6254	9043	34918	9238	0
0.2	GSE111475 CD40IFN	both	GSE111475 CD40	both	5373	9043	34917	9238	0
0.3	GSE111475 CD40IFN	both	GSE111475 CD40	both	4489	9043	34918	9238	0
0.4	GSE111475 CD40IFN	both	GSE111475 CD40	both	3647	9043	34916	9238	0
0.5	GSE111475 CD40IFN	both	GSE111475 CD40	both	2832	9043	34918	9238	1.47952e-149
0.6	GSE111475 CD40IFN	both	GSE111475 CD40	both	2108	9043	34918	9238	2.61837e-09
0.7	GSE111475 CD40IFN	both	GSE111475 CD40	both	1460	9043	34918	9238	6.97667e-39
0.8	GSE111475 CD40IFN	both	GSE111475 CD40	both	901	9043	34917	9238	2.44878e-209
0.9	GSE111475 CD40IFN	both	GSE111475 CD40	both	472	9043	34918	9238	0
1	GSE111475 CD40IFN	both	GSE111475 CD40	both	91	9043	34917	9238	0
0.1	GSE111475 CD40IFN	both	GSE111475 CD40IL21	both	7105	9043	34918	21738	0
0.2	GSE111475 CD40IFN	both	GSE111475 CD40IL21	both	6447	9043	34917	21738	0
0.3	GSE111475 CD40IFN	both	GSE111475 CD40IL21	both	5777	9043	34918	21738	2.41905e-210
0.4	GSE111475 CD40IFN	both	GSE111475 CD40IL21	both	5157	9043	34916	21738	7.07175e-59
0.5	GSE111475 CD40IFN	both	GSE111475 CD40IL21	both	4546	9043	34918	21738	0.0807409
0.6	GSE111475 CD40IFN	both	GSE111475 CD40IL21	both	3977	9043	34918	21738	1.62601e-31
0.7	GSE111475 CD40IFN	both	GSE111475 CD40IL21	both	3464	9043	34918	21738	6.40769e-126
0.8	GSE111475 CD40IFN	both	GSE111475 CD40IL21	both	3002	9043	34917	21738	6.22605e-268
0.9	GSE111475 CD40IFN	both	GSE111475 CD40IL21	both	2617	9043	34918	21738	0
1	GSE111475 CD40IFN	both	GSE111475 CD40IL21	both	2235	9043	34917	21738	0
0.1	GSE111475 CD40IFN	both	GSE116999 healthy	both	1101	6642	16335	2393	1.38308e-78
0.2	GSE111475 CD40IFN	both	GSE116999 healthy	both	1028	6642	16429	2393	4.29537e-55
0.3	GSE111475 CD40IFN	both	GSE116999 healthy	both	958	6642	16527	2393	1.5729e-36
0.4	GSE111475 CD40IFN	both	GSE116999 healthy	both	898	6642	16591	2393	2.04709e-23
0.5	GSE111475 CD40IFN	both	GSE116999 healthy	both	850	6642	16657	2393	3.94681e-15
0.6	GSE111475 CD40IFN	both	GSE116999 healthy	both	783	6642	16665	2393	1.93146e-06
0.7	GSE111475 CD40IFN	both	GSE116999 healthy	both	770	6642	16727	2393	2.27274e-05
0.8	GSE111475 CD40IFN	both	GSE116999 healthy	both	718	6642	16770	2393	0.0619947
0.9	GSE111475 CD40IFN	both	GSE116999 healthy	both	696	6642	16855	2393	0.350306
1	GSE111475 CD40IFN	both	GSE116999 healthy	both	641	6642	16926	2393	0.113642
0.1	GSE111475 CD40IFN	both	GSE116999 patients	both	663	6642	16335	1385	2.57981e-53
0.2	GSE111475 CD40IFN	both	GSE116999 patients	both	625	6642	16429	1385	1.97264e-40
0.3	GSE111475 CD40IFN	both	GSE116999 patients	both	561	6642	16527	1385	2.04567e-22
0.4	GSE111475 CD40IFN	both	GSE116999 patients	both	523	6642	16591	1385	2.97552e-14
0.5	GSE111475 CD40IFN	both	GSE116999 patients	both	498	6642	16657	1385	6.28917e-10
0.6	GSE111475 CD40IFN	both	GSE116999 patients	both	464	6642	16665	1385	2.93775e-05
0.7	GSE111475 CD40IFN	both	GSE116999 patients	both	425	6642	16727	1385	0.0568614
0.8	GSE111475 CD40IFN	both	GSE116999 patients	both	418	6642	16770	1385	0.124514
0.9	GSE111475 CD40IFN	both	GSE116999 patients	both	402	6642	16855	1385	0.518438
1	GSE111475 CD40IFN	both	GSE116999 patients	both	380	6642	16926	1385	0.538221
0.1	GSE111475 CD40IFN	both	GSE42158 healthy	both	2657	5176	15415	7676	2.95248e-126
0.2	GSE111475 CD40IFN	both	GSE42158 healthy	both	2473	5176	15523	7676	4.42354e-74
0.3	GSE111475 CD40IFN	both	GSE42158 healthy	both	2304	5176	15649	7676	6.10078e-39
0.4	GSE111475 CD40IFN	both	GSE42158 healthy	both	2141	5176	15744	7676	1.41659e-15
0.5	GSE111475 CD40IFN	both	GSE42158 healthy	both	1995	5176	15807	7676	0.00078387
0.6	GSE111475 CD40IFN	both	GSE42158 healthy	both	1873	5176	15901	7676	0.702136
0.7	GSE111475 CD40IFN	both	GSE42158 healthy	both	1772	5176	15986	7676	0.000448979
0.8	GSE111475 CD40IFN	both	GSE42158 healthy	both	1655	5176	16080	7676	8.23798e-13
0.9	GSE111475 CD40IFN	both	GSE42158 healthy	both	1576	5176	16139	7676	4.47961e-22
1	GSE111475 CD40IFN	both	GSE42158 healthy	both	1457	5176	16153	7676	1.49609e-42
0.1	GSE111475 CD40IFN	both	GSE42158 patients	both	123	6677	16778	220	1.41026e-17
0.2	GSE111475 CD40IFN	both	GSE42158 patients	both	99	6677	16802	220	1.62703e-07
0.3	GSE111475 CD40IFN	both	GSE42158 patients	both	90	6677	16836	220	6.2996e-05
0.4	GSE111475 CD40IFN	both	GSE42158 patients	both	82	6677	16862	220	0.00419941
0.5	GSE111475 CD40IFN	both	GSE42158 patients	both	84	6677	16863	220	0.00155844
0.6	GSE111475 CD40IFN	both	GSE42158 patients	both	72	6677	16878	220	0.153388
0.7	GSE111475 CD40IFN	both	GSE42158 patients	both	65	6677	16886	220	0.707128
0.8	GSE111475 CD40IFN	both	GSE42158 patients	both	58	6677	16903	220	0.548226
0.9	GSE111475 CD40IFN	both	GSE42158 patients	both	51	6677	16920	220	0.097978
1	GSE111475 CD40IFN	both	GSE42158 patients	both	36	6677	16934	220	4.37874e-05
0.1	GSE111475 CD40IFN	both	GSE51587 patients	tar	NA	NA	NA	NA	NA
0.2	GSE111475 CD40IFN	both	GSE51587 patients	tar	NA	NA	NA	NA	NA
0.3	GSE111475 CD40IFN	both	GSE51587 patients	tar	NA	NA	NA	NA	NA
0.4	GSE111475 CD40IFN	both	GSE51587 patients	tar	NA	NA	NA	NA	NA
0.5	GSE111475 CD40IFN	both	GSE51587 patients	tar	NA	NA	NA	NA	NA
0.6	GSE111475 CD40IFN	both	GSE51587 patients	tar	NA	NA	NA	NA	NA
0.7	GSE111475 CD40IFN	both	GSE51587 patients	tar	NA	NA	NA	NA	NA
0.8	GSE111475 CD40IFN	both	GSE51587 patients	tar	NA	NA	NA	NA	NA
0.9	GSE111475 CD40IFN	both	GSE51587 patients	tar	NA	NA	NA	NA	NA
1	GSE111475 CD40IFN	both	GSE51587 patients	tar	NA	NA	NA	NA	NA
0.1	GSE111475 CD40IFN	both	GSE54017 healthy	tar	NA	NA	NA	NA	NA
0.2	GSE111475 CD40IFN	both	GSE54017 healthy	tar	NA	NA	NA	NA	NA
0.3	GSE111475 CD40IFN	both	GSE54017 healthy	tar	NA	NA	NA	NA	NA
0.4	GSE111475 CD40IFN	both	GSE54017 healthy	tar	NA	NA	NA	NA	NA
0.5	GSE111475 CD40IFN	both	GSE54017 healthy	tar	NA	NA	NA	NA	NA
0.6	GSE111475 CD40IFN	both	GSE54017 healthy	tar	NA	NA	NA	NA	NA
0.7	GSE111475 CD40IFN	both	GSE54017 healthy	tar	NA	NA	NA	NA	NA
0.8	GSE111475 CD40IFN	both	GSE54017 healthy	tar	NA	NA	NA	NA	NA
0.9	GSE111475 CD40IFN	both	GSE54017 healthy	tar	NA	NA	NA	NA	NA
1	GSE111475 CD40IFN	both	GSE54017 healthy	tar	NA	NA	NA	NA	NA
0.1	GSE111475 CD40IL21	both	GSE111475 CD40	both	6183	21518	22443	9238	0
0.2	GSE111475 CD40IL21	both	GSE111475 CD40	both	4263	21518	22441	9238	1.30787e-09
0.3	GSE111475 CD40IL21	both	GSE111475 CD40	both	2885	21518	22441	9238	0
0.4	GSE111475 CD40IL21	both	GSE111475 CD40	both	2077	21518	22442	9238	0
0.5	GSE111475 CD40IL21	both	GSE111475 CD40	both	1689	21518	22206	9238	0
0.6	GSE111475 CD40IL21	both	GSE111475 CD40	both	1606	21518	22441	9238	0
0.7	GSE111475 CD40IL21	both	GSE111475 CD40	both	1289	21518	22442	9238	0
0.8	GSE111475 CD40IL21	both	GSE111475 CD40	both	1045	21518	22441	9238	0
0.9	GSE111475 CD40IL21	both	GSE111475 CD40	both	885	21518	22438	9238	0
1	GSE111475 CD40IL21	both	GSE111475 CD40	both	829	21518	22443	9238	0
0.1	GSE111475 CD40IL21	both	GSE111475 CD40IFN	both	5782	21518	22443	9170	3.31307e-204
0.2	GSE111475 CD40IL21	both	GSE111475 CD40IFN	both	3950	21518	22441	9170	8.88389e-37
0.3	GSE111475 CD40IL21	both	GSE111475 CD40IFN	both	2835	21518	22441	9170	0
0.4	GSE111475 CD40IL21	both	GSE111475 CD40IFN	both	2099	21518	22442	9170	0
0.5	GSE111475 CD40IL21	both	GSE111475 CD40IFN	both	1814	21518	22206	9170	0
0.6	GSE111475 CD40IL21	both	GSE111475 CD40IFN	both	1774	21518	22441	9170	0
0.7	GSE111475 CD40IL21	both	GSE111475 CD40IFN	both	1476	21518	22442	9170	0
0.8	GSE111475 CD40IL21	both	GSE111475 CD40IFN	both	1313	21518	22441	9170	0
0.9	GSE111475 CD40IL21	both	GSE111475 CD40IFN	both	1199	21518	22438	9170	0
1	GSE111475 CD40IL21	both	GSE111475 CD40IFN	both	1151	21518	22443	9170	0
0.1	GSE111475 CD40IL21	both	GSE116999 healthy	both	1642	13300	11908	2393	2.25544e-61
0.2	GSE111475 CD40IL21	both	GSE116999 healthy	both	1571	13300	11971	2393	1.23386e-41
0.3	GSE111475 CD40IL21	both	GSE116999 healthy	both	1486	13300	12079	2393	1.16156e-23
0.4	GSE111475 CD40IL21	both	GSE116999 healthy	both	1424	13300	12169	2393	5.74101e-14
0.5	GSE111475 CD40IL21	both	GSE116999 healthy	both	1420	13300	12165	2393	2.47514e-13
0.6	GSE111475 CD40IL21	both	GSE116999 healthy	both	1499	13300	12141	2393	8.24078e-27
0.7	GSE111475 CD40IL21	both	GSE116999 healthy	both	1520	13300	12136	2393	2.84574e-31
0.8	GSE111475 CD40IL21	both	GSE116999 healthy	both	1512	13300	12153	2393	1.21965e-29
0.9	GSE111475 CD40IL21	both	GSE116999 healthy	both	1484	13300	12167	2393	4.90509e-24
1	GSE111475 CD40IL21	both	GSE116999 healthy	both	1464	13300	12094	2393	9.4485e-20
0.1	GSE111475 CD40IL21	both	GSE116999 patients	both	958	13300	11908	1385	2.72146e-37
0.2	GSE111475 CD40IL21	both	GSE116999 patients	both	893	13300	11971	1385	5.93185e-20
0.3	GSE111475 CD40IL21	both	GSE116999 patients	both	857	13300	12079	1385	2.99198e-13
0.4	GSE111475 CD40IL21	both	GSE116999 patients	both	840	13300	12169	1385	8.91295e-11
0.5	GSE111475 CD40IL21	both	GSE116999 patients	both	849	13300	12165	1385	3.39133e-12
0.6	GSE111475 CD40IL21	both	GSE116999 patients	both	887	13300	12141	1385	1.33319e-19
0.7	GSE111475 CD40IL21	both	GSE116999 patients	both	889	13300	12136	1385	4.7446e-20
0.8	GSE111475 CD40IL21	both	GSE116999 patients	both	871	13300	12153	1385	2.64869e-16
0.9	GSE111475 CD40IL21	both	GSE116999 patients	both	850	13300	12167	1385	1.90311e-12
1	GSE111475 CD40IL21	both	GSE116999 patients	both	827	13300	12094	1385	1.85304e-08
0.1	GSE111475 CD40IL21	both	GSE42158 healthy	both	3692	9499	11356	7676	1.73026e-08
0.2	GSE111475 CD40IL21	both	GSE42158 healthy	both	3437	9499	11521	7676	0.364572
0.3	GSE111475 CD40IL21	both	GSE42158 healthy	both	3207	9499	11570	7676	2.97606e-13
0.4	GSE111475 CD40IL21	both	GSE42158 healthy	both	3126	9499	11631	7676	8.83756e-21
0.5	GSE111475 CD40IL21	both	GSE42158 healthy	both	3084	9499	11723	7676	4.5694e-24
0.6	GSE111475 CD40IL21	both	GSE42158 healthy	both	3175	9499	11582	7676	3.02677e-16
0.7	GSE111475 CD40IL21	both	GSE42158 healthy	both	3152	9499	11648	7676	1.69189e-17
0.8	GSE111475 CD40IL21	both	GSE42158 healthy	both	3148	9499	11714	7676	8.74679e-17
0.9	GSE111475 CD40IL21	both	GSE42158 healthy	both	3132	9499	11742	7676	5.18076e-18
1	GSE111475 CD40IL21	both	GSE42158 healthy	both	3059	9499	11731	7676	3.15795e-27
0.1	GSE111475 CD40IL21	both	GSE42158 patients	both	140	13263	11579	220	0.0022144
0.2	GSE111475 CD40IL21	both	GSE42158 patients	both	108	13263	11586	220	0.221728
0.3	GSE111475 CD40IL21	both	GSE42158 patients	both	99	13263	11589	220	0.0143759
0.4	GSE111475 CD40IL21	both	GSE42158 patients	both	99	13263	11625	220	0.0144507
0.5	GSE111475 CD40IL21	both	GSE42158 patients	both	87	13263	11607	220	4.2677e-05
0.6	GSE111475 CD40IL21	both	GSE42158 patients	both	111	13263	11661	220	0.416222
0.7	GSE111475 CD40IL21	both	GSE42158 patients	both	110	13263	11696	220	0.377788
0.8	GSE111475 CD40IL21	both	GSE42158 patients	both	99	13263	11726	220	0.0174395
0.9	GSE111475 CD40IL21	both	GSE42158 patients	both	87	13263	11762	220	7.60363e-05
1	GSE111475 CD40IL21	both	GSE42158 patients	both	78	13263	11754	220	1.91971e-07
0.1	GSE111475 CD40IL21	both	GSE51587 patients	tar	NA	NA	NA	NA	NA
0.2	GSE111475 CD40IL21	both	GSE51587 patients	tar	NA	NA	NA	NA	NA
0.3	GSE111475 CD40IL21	both	GSE51587 patients	tar	NA	NA	NA	NA	NA
0.4	GSE111475 CD40IL21	both	GSE51587 patients	tar	NA	NA	NA	NA	NA
0.5	GSE111475 CD40IL21	both	GSE51587 patients	tar	NA	NA	NA	NA	NA
0.6	GSE111475 CD40IL21	both	GSE51587 patients	tar	NA	NA	NA	NA	NA
0.7	GSE111475 CD40IL21	both	GSE51587 patients	tar	NA	NA	NA	NA	NA
0.8	GSE111475 CD40IL21	both	GSE51587 patients	tar	NA	NA	NA	NA	NA
0.9	GSE111475 CD40IL21	both	GSE51587 patients	tar	NA	NA	NA	NA	NA
1	GSE111475 CD40IL21	both	GSE51587 patients	tar	NA	NA	NA	NA	NA
0.1	GSE111475 CD40IL21	both	GSE54017 healthy	tar	NA	NA	NA	NA	NA
0.2	GSE111475 CD40IL21	both	GSE54017 healthy	tar	NA	NA	NA	NA	NA
0.3	GSE111475 CD40IL21	both	GSE54017 healthy	tar	NA	NA	NA	NA	NA
0.4	GSE111475 CD40IL21	both	GSE54017 healthy	tar	NA	NA	NA	NA	NA
0.5	GSE111475 CD40IL21	both	GSE54017 healthy	tar	NA	NA	NA	NA	NA
0.6	GSE111475 CD40IL21	both	GSE54017 healthy	tar	NA	NA	NA	NA	NA
0.7	GSE111475 CD40IL21	both	GSE54017 healthy	tar	NA	NA	NA	NA	NA
0.8	GSE111475 CD40IL21	both	GSE54017 healthy	tar	NA	NA	NA	NA	NA
0.9	GSE111475 CD40IL21	both	GSE54017 healthy	tar	NA	NA	NA	NA	NA
1	GSE111475 CD40IL21	both	GSE54017 healthy	tar	NA	NA	NA	NA	NA
0.1	GSE116999 healthy	both	GSE111475 CD40	both	858	2229	40673	9238	3.86535e-78
0.2	GSE116999 healthy	both	GSE111475 CD40	both	818	2229	40644	9238	2.68583e-63
0.3	GSE116999 healthy	both	GSE111475 CD40	both	772	2229	40651	9238	2.08079e-48
0.4	GSE116999 healthy	both	GSE111475 CD40	both	732	2229	40670	9238	6.36058e-37
0.5	GSE116999 healthy	both	GSE111475 CD40	both	679	2229	40681	9238	4.06682e-24
0.6	GSE116999 healthy	both	GSE111475 CD40	both	635	2229	40669	9238	2.09676e-15
0.7	GSE116999 healthy	both	GSE111475 CD40	both	597	2229	40709	9238	1.27638e-09
0.8	GSE116999 healthy	both	GSE111475 CD40	both	556	2229	40713	9238	7.08521e-05
0.9	GSE116999 healthy	both	GSE111475 CD40	both	526	2229	40769	9238	0.0137624
1	GSE116999 healthy	both	GSE111475 CD40	both	478	2229	40788	9238	1
0.1	GSE116999 healthy	both	GSE111475 CD40IFN	both	865	2229	40673	9170	1.53773e-82
0.2	GSE116999 healthy	both	GSE111475 CD40IFN	both	821	2229	40644	9170	6.72473e-66
0.3	GSE116999 healthy	both	GSE111475 CD40IFN	both	773	2229	40651	9170	6.24477e-50
0.4	GSE116999 healthy	both	GSE111475 CD40IFN	both	733	2229	40670	9170	2.4645e-38
0.5	GSE116999 healthy	both	GSE111475 CD40IFN	both	687	2229	40681	9170	1.02226e-26
0.6	GSE116999 healthy	both	GSE111475 CD40IFN	both	643	2229	40669	9170	1.29896e-17
0.7	GSE116999 healthy	both	GSE111475 CD40IFN	both	609	2229	40709	9170	6.79442e-12
0.8	GSE116999 healthy	both	GSE111475 CD40IFN	both	558	2229	40713	9170	1.90006e-05
0.9	GSE116999 healthy	both	GSE111475 CD40IFN	both	528	2229	40769	9170	0.00574094
1	GSE116999 healthy	both	GSE111475 CD40IFN	both	480	2229	40788	9170	0.79062
0.1	GSE116999 healthy	both	GSE111475 CD40IL21	both	1281	2229	40673	21738	4.09198e-11
0.2	GSE116999 healthy	both	GSE111475 CD40IL21	both	1257	2229	40644	21738	3.59499e-08
0.3	GSE116999 healthy	both	GSE111475 CD40IL21	both	1239	2229	40651	21738	2.08167e-06
0.4	GSE116999 healthy	both	GSE111475 CD40IL21	both	1214	2229	40670	21738	0.000235552
0.5	GSE116999 healthy	both	GSE111475 CD40IL21	both	1179	2229	40681	21738	0.031243
0.6	GSE116999 healthy	both	GSE111475 CD40IL21	both	1168	2229	40669	21738	0.0982247
0.7	GSE116999 healthy	both	GSE111475 CD40IL21	both	1149	2229	40709	21738	0.372524
0.8	GSE116999 healthy	both	GSE111475 CD40IL21	both	1129	2229	40713	21738	0.982646
0.9	GSE116999 healthy	both	GSE111475 CD40IL21	both	1109	2229	40769	21738	0.446444
1	GSE116999 healthy	both	GSE111475 CD40IL21	both	1086	2229	40788	21738	0.0817963
0.1	GSE116999 healthy	both	GSE116999 patients	both	386	2470	18976	1385	4.25618e-67
0.2	GSE116999 healthy	both	GSE116999 patients	both	335	2470	18978	1385	8.81152e-43
0.3	GSE116999 healthy	both	GSE116999 patients	both	284	2470	18978	1385	2.19213e-23
0.4	GSE116999 healthy	both	GSE116999 patients	both	237	2470	18978	1385	1.70665e-10
0.5	GSE116999 healthy	both	GSE116999 patients	both	207	2470	18978	1385	6.09772e-05
0.6	GSE116999 healthy	both	GSE116999 patients	both	195	2470	18978	1385	0.00264483
0.7	GSE116999 healthy	both	GSE116999 patients	both	171	2470	18978	1385	0.316865
0.8	GSE116999 healthy	both	GSE116999 patients	both	150	2470	18978	1385	0.433447
0.9	GSE116999 healthy	both	GSE116999 patients	both	121	2470	18978	1385	0.000674301
1	GSE116999 healthy	both	GSE116999 patients	both	86	2470	18978	1385	8.50542e-12
0.1	GSE116999 healthy	both	GSE42158 healthy	both	905	1825	18275	7676	3.18005e-25
0.2	GSE116999 healthy	both	GSE42158 healthy	both	850	1825	18260	7676	2.52298e-14
0.3	GSE116999 healthy	both	GSE42158 healthy	both	805	1825	18292	7676	5.3758e-08
0.4	GSE116999 healthy	both	GSE42158 healthy	both	776	1825	18281	7676	7.22004e-05
0.5	GSE116999 healthy	both	GSE42158 healthy	both	728	1825	18353	7676	0.0903335
0.6	GSE116999 healthy	both	GSE42158 healthy	both	718	1825	18327	7676	0.255406
0.7	GSE116999 healthy	both	GSE42158 healthy	both	676	1825	18336	7676	0.349726
0.8	GSE116999 healthy	both	GSE42158 healthy	both	631	1825	18363	7676	0.00144272
0.9	GSE116999 healthy	both	GSE42158 healthy	both	597	1825	18413	7676	1.33484e-06
1	GSE116999 healthy	both	GSE42158 healthy	both	555	1825	18413	7676	2.24856e-12
0.1	GSE116999 healthy	both	GSE42158 patients	both	55	1973	19921	220	1.84477e-12
0.2	GSE116999 healthy	both	GSE42158 patients	both	44	1973	19911	220	5.97359e-07
0.3	GSE116999 healthy	both	GSE42158 patients	both	39	1973	19911	220	4.22763e-05
0.4	GSE116999 healthy	both	GSE42158 patients	both	40	1973	19900	220	2.39274e-05
0.5	GSE116999 healthy	both	GSE42158 patients	both	33	1973	19917	220	0.00411127
0.6	GSE116999 healthy	both	GSE42158 patients	both	31	1973	19912	220	0.0124114
0.7	GSE116999 healthy	both	GSE42158 patients	both	25	1973	19933	220	0.234906
0.8	GSE116999 healthy	both	GSE42158 patients	both	22	1973	19932	220	0.555207
0.9	GSE116999 healthy	both	GSE42158 patients	both	20	1973	19949	220	0.905931
1	GSE116999 healthy	both	GSE42158 patients	both	17	1973	19935	220	0.635004
0.1	GSE116999 healthy	both	GSE51587 patients	tar	NA	NA	NA	NA	NA
0.2	GSE116999 healthy	both	GSE51587 patients	tar	NA	NA	NA	NA	NA
0.3	GSE116999 healthy	both	GSE51587 patients	tar	NA	NA	NA	NA	NA
0.4	GSE116999 healthy	both	GSE51587 patients	tar	NA	NA	NA	NA	NA
0.5	GSE116999 healthy	both	GSE51587 patients	tar	NA	NA	NA	NA	NA
0.6	GSE116999 healthy	both	GSE51587 patients	tar	NA	NA	NA	NA	NA
0.7	GSE116999 healthy	both	GSE51587 patients	tar	NA	NA	NA	NA	NA
0.8	GSE116999 healthy	both	GSE51587 patients	tar	NA	NA	NA	NA	NA
0.9	GSE116999 healthy	both	GSE51587 patients	tar	NA	NA	NA	NA	NA
1	GSE116999 healthy	both	GSE51587 patients	tar	NA	NA	NA	NA	NA
0.1	GSE116999 healthy	both	GSE54017 healthy	tar	NA	NA	NA	NA	NA
0.2	GSE116999 healthy	both	GSE54017 healthy	tar	NA	NA	NA	NA	NA
0.3	GSE116999 healthy	both	GSE54017 healthy	tar	NA	NA	NA	NA	NA
0.4	GSE116999 healthy	both	GSE54017 healthy	tar	NA	NA	NA	NA	NA
0.5	GSE116999 healthy	both	GSE54017 healthy	tar	NA	NA	NA	NA	NA
0.6	GSE116999 healthy	both	GSE54017 healthy	tar	NA	NA	NA	NA	NA
0.7	GSE116999 healthy	both	GSE54017 healthy	tar	NA	NA	NA	NA	NA
0.8	GSE116999 healthy	both	GSE54017 healthy	tar	NA	NA	NA	NA	NA
0.9	GSE116999 healthy	both	GSE54017 healthy	tar	NA	NA	NA	NA	NA
1	GSE116999 healthy	both	GSE54017 healthy	tar	NA	NA	NA	NA	NA
0.1	GSE116999 patients	both	GSE111475 CD40	both	509	1314	42046	9238	2.89475e-48
0.2	GSE116999 patients	both	GSE111475 CD40	both	493	1314	42067	9238	2.67294e-42
0.3	GSE116999 patients	both	GSE111475 CD40	both	469	1314	42095	9238	3.34863e-34
0.4	GSE116999 patients	both	GSE111475 CD40	both	446	1314	42121	9238	4.1167e-27
0.5	GSE116999 patients	both	GSE111475 CD40	both	426	1314	42111	9238	1.73885e-21
0.6	GSE116999 patients	both	GSE111475 CD40	both	412	1314	42127	9238	4.08988e-18
0.7	GSE116999 patients	both	GSE111475 CD40	both	396	1314	42172	9238	1.6721e-14
0.8	GSE116999 patients	both	GSE111475 CD40	both	371	1314	42202	9238	1.19008e-09
0.9	GSE116999 patients	both	GSE111475 CD40	both	353	1314	42176	9238	9.24704e-07
1	GSE116999 patients	both	GSE111475 CD40	both	330	1314	42155	9238	0.000691214
0.1	GSE116999 patients	both	GSE111475 CD40IFN	both	521	1314	42046	9170	4.92194e-54
0.2	GSE116999 patients	both	GSE111475 CD40IFN	both	505	1314	42067	9170	1.15578e-47
0.3	GSE116999 patients	both	GSE111475 CD40IFN	both	479	1314	42095	9170	2.36409e-38
0.4	GSE116999 patients	both	GSE111475 CD40IFN	both	450	1314	42121	9170	5.6766e-29
0.5	GSE116999 patients	both	GSE111475 CD40IFN	both	428	1314	42111	9170	1.21544e-22
0.6	GSE116999 patients	both	GSE111475 CD40IFN	both	404	1314	42127	9170	8.99327e-17
0.7	GSE116999 patients	both	GSE111475 CD40IFN	both	383	1314	42172	9170	2.59568e-12
0.8	GSE116999 patients	both	GSE111475 CD40IFN	both	350	1314	42202	9170	1.02958e-06
0.9	GSE116999 patients	both	GSE111475 CD40IFN	both	335	1314	42176	9170	0.000102347
1	GSE116999 patients	both	GSE111475 CD40IFN	both	312	1314	42155	9170	0.0178336
0.1	GSE116999 patients	both	GSE111475 CD40IL21	both	752	1314	42046	21738	1.80459e-07
0.2	GSE116999 patients	both	GSE111475 CD40IL21	both	743	1314	42067	21738	2.14636e-06
0.3	GSE116999 patients	both	GSE111475 CD40IL21	both	720	1314	42095	21738	0.000564793
0.4	GSE116999 patients	both	GSE111475 CD40IL21	both	702	1314	42121	21738	0.0136665
0.5	GSE116999 patients	both	GSE111475 CD40IL21	both	690	1314	42111	21738	0.0729851
0.6	GSE116999 patients	both	GSE111475 CD40IL21	both	685	1314	42127	21738	0.130315
0.7	GSE116999 patients	both	GSE111475 CD40IL21	both	687	1314	42172	21738	0.0928285
0.8	GSE116999 patients	both	GSE111475 CD40IL21	both	689	1314	42202	21738	0.0686598
0.9	GSE116999 patients	both	GSE111475 CD40IL21	both	678	1314	42176	21738	0.239422
1	GSE116999 patients	both	GSE111475 CD40IL21	both	670	1314	42155	21738	0.483737
0.1	GSE116999 patients	both	GSE116999 healthy	both	431	1445	20003	2393	1.21421e-90
0.2	GSE116999 patients	both	GSE116999 healthy	both	393	1445	20001	2393	3.05083e-69
0.3	GSE116999 patients	both	GSE116999 healthy	both	336	1445	20002	2393	5.8986e-42
0.4	GSE116999 patients	both	GSE116999 healthy	both	274	1445	19992	2393	1.49687e-19
0.5	GSE116999 patients	both	GSE116999 healthy	both	246	1445	20003	2393	4.56633e-12
0.6	GSE116999 patients	both	GSE116999 healthy	both	218	1445	20003	2393	2.28483e-06
0.7	GSE116999 patients	both	GSE116999 healthy	both	175	1445	20003	2393	0.242619
0.8	GSE116999 patients	both	GSE116999 healthy	both	168	1445	20003	2393	0.54492
0.9	GSE116999 patients	both	GSE116999 healthy	both	155	1445	20003	2393	0.6341
1	GSE116999 patients	both	GSE116999 healthy	both	127	1445	20003	2393	0.0028016
0.1	GSE116999 patients	both	GSE42158 healthy	both	548	1052	19441	7676	4.94034e-23
0.2	GSE116999 patients	both	GSE42158 healthy	both	534	1052	19466	7676	1.93032e-19
0.3	GSE116999 patients	both	GSE42158 healthy	both	511	1052	19487	7676	3.23405e-14
0.4	GSE116999 patients	both	GSE42158 healthy	both	485	1052	19520	7676	2.36843e-09
0.5	GSE116999 patients	both	GSE42158 healthy	both	443	1052	19512	7676	0.0010646
0.6	GSE116999 patients	both	GSE42158 healthy	both	404	1052	19519	7676	0.451896
0.7	GSE116999 patients	both	GSE42158 healthy	both	371	1052	19562	7676	0.179623
0.8	GSE116999 patients	both	GSE42158 healthy	both	348	1052	19557	7676	0.00396736
0.9	GSE116999 patients	both	GSE42158 healthy	both	338	1052	19553	7676	0.000403572
1	GSE116999 patients	both	GSE42158 healthy	both	325	1052	19578	7676	1.12704e-05
0.1	GSE116999 patients	both	GSE42158 patients	both	27	1170	20863	220	5.054e-05
0.2	GSE116999 patients	both	GSE42158 patients	both	24	1170	20873	220	0.00075038
0.3	GSE116999 patients	both	GSE42158 patients	both	21	1170	20896	220	0.00917486
0.4	GSE116999 patients	both	GSE42158 patients	both	19	1170	20899	220	0.0333706
0.5	GSE116999 patients	both	GSE42158 patients	both	18	1170	20884	220	0.0674183
0.6	GSE116999 patients	both	GSE42158 patients	both	10	1170	20884	220	0.761848
0.7	GSE116999 patients	both	GSE42158 patients	both	7	1170	20910	220	0.222874
0.8	GSE116999 patients	both	GSE42158 patients	both	7	1170	20920	220	0.22279
0.9	GSE116999 patients	both	GSE42158 patients	both	9	1170	20900	220	0.543856
1	GSE116999 patients	both	GSE42158 patients	both	7	1170	20891	220	0.223036
0.1	GSE116999 patients	both	GSE51587 patients	tar	NA	NA	NA	NA	NA
0.2	GSE116999 patients	both	GSE51587 patients	tar	NA	NA	NA	NA	NA
0.3	GSE116999 patients	both	GSE51587 patients	tar	NA	NA	NA	NA	NA
0.4	GSE116999 patients	both	GSE51587 patients	tar	NA	NA	NA	NA	NA
0.5	GSE116999 patients	both	GSE51587 patients	tar	NA	NA	NA	NA	NA
0.6	GSE116999 patients	both	GSE51587 patients	tar	NA	NA	NA	NA	NA
0.7	GSE116999 patients	both	GSE51587 patients	tar	NA	NA	NA	NA	NA
0.8	GSE116999 patients	both	GSE51587 patients	tar	NA	NA	NA	NA	NA
0.9	GSE116999 patients	both	GSE51587 patients	tar	NA	NA	NA	NA	NA
1	GSE116999 patients	both	GSE51587 patients	tar	NA	NA	NA	NA	NA
0.1	GSE116999 patients	both	GSE54017 healthy	tar	NA	NA	NA	NA	NA
0.2	GSE116999 patients	both	GSE54017 healthy	tar	NA	NA	NA	NA	NA
0.3	GSE116999 patients	both	GSE54017 healthy	tar	NA	NA	NA	NA	NA
0.4	GSE116999 patients	both	GSE54017 healthy	tar	NA	NA	NA	NA	NA
0.5	GSE116999 patients	both	GSE54017 healthy	tar	NA	NA	NA	NA	NA
0.6	GSE116999 patients	both	GSE54017 healthy	tar	NA	NA	NA	NA	NA
0.7	GSE116999 patients	both	GSE54017 healthy	tar	NA	NA	NA	NA	NA
0.8	GSE116999 patients	both	GSE54017 healthy	tar	NA	NA	NA	NA	NA
0.9	GSE116999 patients	both	GSE54017 healthy	tar	NA	NA	NA	NA	NA
1	GSE116999 patients	both	GSE54017 healthy	tar	NA	NA	NA	NA	NA
0.1	GSE42158 healthy	both	GSE111475 CD40	both	2718	7135	37101	9238	4.64202e-297
0.2	GSE42158 healthy	both	GSE111475 CD40	both	2536	7135	37131	9238	2.60237e-219
0.3	GSE42158 healthy	both	GSE111475 CD40	both	2320	7135	37189	9238	6.65425e-142
0.4	GSE42158 healthy	both	GSE111475 CD40	both	2138	7135	37148	9238	2.08125e-88
0.5	GSE42158 healthy	both	GSE111475 CD40	both	1974	7135	37151	9238	5.70937e-51
0.6	GSE42158 healthy	both	GSE111475 CD40	both	1830	7135	37094	9238	3.32161e-26
0.7	GSE42158 healthy	both	GSE111475 CD40	both	1674	7135	36966	9238	1.67899e-08
0.8	GSE42158 healthy	both	GSE111475 CD40	both	1592	7135	36947	9238	0.00228431
0.9	GSE42158 healthy	both	GSE111475 CD40	both	1494	7135	36928	9238	0.961994
1	GSE42158 healthy	both	GSE111475 CD40	both	1451	7135	36861	9238	0.135579
0.1	GSE42158 healthy	both	GSE111475 CD40IFN	both	2794	7135	37101	9170	0
0.2	GSE42158 healthy	both	GSE111475 CD40IFN	both	2568	7135	37131	9170	8.7105e-238
0.3	GSE42158 healthy	both	GSE111475 CD40IFN	both	2340	7135	37189	9170	7.28444e-153
0.4	GSE42158 healthy	both	GSE111475 CD40IFN	both	2157	7135	37148	9170	1.05304e-96
0.5	GSE42158 healthy	both	GSE111475 CD40IFN	both	2024	7135	37151	9170	4.75691e-64
0.6	GSE42158 healthy	both	GSE111475 CD40IFN	both	1834	7135	37094	9170	1.78229e-28
0.7	GSE42158 healthy	both	GSE111475 CD40IFN	both	1715	7135	36966	9170	3.60207e-13
0.8	GSE42158 healthy	both	GSE111475 CD40IFN	both	1606	7135	36947	9170	0.000123115
0.9	GSE42158 healthy	both	GSE111475 CD40IFN	both	1513	7135	36928	9170	0.372426
1	GSE42158 healthy	both	GSE111475 CD40IFN	both	1459	7135	36861	9170	0.381209
0.1	GSE42158 healthy	both	GSE111475 CD40IL21	both	4036	7135	37101	21738	1.01499e-42
0.2	GSE42158 healthy	both	GSE111475 CD40IL21	both	3896	7135	37131	21738	4.0111e-24
0.3	GSE42158 healthy	both	GSE111475 CD40IL21	both	3758	7135	37189	21738	2.30326e-11
0.4	GSE42158 healthy	both	GSE111475 CD40IL21	both	3699	7135	37148	21738	4.00441e-07
0.5	GSE42158 healthy	both	GSE111475 CD40IL21	both	3622	7135	37151	21738	0.00200234
0.6	GSE42158 healthy	both	GSE111475 CD40IL21	both	3527	7135	37094	21738	0.605052
0.7	GSE42158 healthy	both	GSE111475 CD40IL21	both	3484	7135	36966	21738	0.400581
0.8	GSE42158 healthy	both	GSE111475 CD40IL21	both	3447	7135	36947	21738	0.0662895
0.9	GSE42158 healthy	both	GSE111475 CD40IL21	both	3386	7135	36928	21738	0.000553498
1	GSE42158 healthy	both	GSE111475 CD40IL21	both	3343	7135	36861	21738	2.48905e-06
0.1	GSE42158 healthy	both	GSE116999 healthy	both	1279	7522	16384	2393	1.81442e-122
0.2	GSE42158 healthy	both	GSE116999 healthy	both	1176	7522	16406	2393	9.26721e-81
0.3	GSE42158 healthy	both	GSE116999 healthy	both	1074	7522	16420	2393	4.92422e-48
0.4	GSE42158 healthy	both	GSE116999 healthy	both	1011	7522	16422	2393	6.88611e-32
0.5	GSE42158 healthy	both	GSE116999 healthy	both	929	7522	16348	2393	1.55523e-15
0.6	GSE42158 healthy	both	GSE116999 healthy	both	880	7522	16324	2393	9.8432e-09
0.7	GSE42158 healthy	both	GSE116999 healthy	both	842	7522	16260	2393	8.93714e-05
0.8	GSE42158 healthy	both	GSE116999 healthy	both	827	7522	16250	2393	0.00137856
0.9	GSE42158 healthy	both	GSE116999 healthy	both	764	7522	16217	2393	0.798848
1	GSE42158 healthy	both	GSE116999 healthy	both	777	7522	16198	2393	0.404368
0.1	GSE42158 healthy	both	GSE116999 patients	both	711	7522	16384	1385	2.76241e-56
0.2	GSE42158 healthy	both	GSE116999 patients	both	675	7522	16406	1385	2.04318e-43
0.3	GSE42158 healthy	both	GSE116999 patients	both	601	7522	16420	1385	6.17722e-22
0.4	GSE42158 healthy	both	GSE116999 patients	both	555	7522	16422	1385	2.58847e-12
0.5	GSE42158 healthy	both	GSE116999 patients	both	511	7522	16348	1385	1.16307e-05
0.6	GSE42158 healthy	both	GSE116999 patients	both	492	7522	16324	1385	0.00115959
0.7	GSE42158 healthy	both	GSE116999 patients	both	456	7522	16260	1385	0.283986
0.8	GSE42158 healthy	both	GSE116999 patients	both	446	7522	16250	1385	0.655229
0.9	GSE42158 healthy	both	GSE116999 patients	both	435	7522	16217	1385	0.835018
1	GSE42158 healthy	both	GSE116999 patients	both	433	7522	16198	1385	0.721167
0.1	GSE42158 healthy	both	GSE42158 patients	both	95	6522	17315	220	4.13497e-07
0.2	GSE42158 healthy	both	GSE42158 patients	both	94	6522	17326	220	9.01386e-07
0.3	GSE42158 healthy	both	GSE42158 patients	both	94	6522	17345	220	8.89827e-07
0.4	GSE42158 healthy	both	GSE42158 patients	both	92	6522	17297	220	4.22399e-06
0.5	GSE42158 healthy	both	GSE42158 patients	both	87	6522	17273	220	9.75687e-05
0.6	GSE42158 healthy	both	GSE42158 patients	both	75	6522	17223	220	0.0332748
0.7	GSE42158 healthy	both	GSE42158 patients	both	73	6522	17145	220	0.0685483
0.8	GSE42158 healthy	both	GSE42158 patients	both	62	6522	17100	220	0.879572
0.9	GSE42158 healthy	both	GSE42158 patients	both	59	6522	17102	220	0.820673
1	GSE42158 healthy	both	GSE42158 patients	both	60	6522	17064	220	0.939744
0.1	GSE42158 healthy	both	GSE51587 patients	tar	NA	NA	NA	NA	NA
0.2	GSE42158 healthy	both	GSE51587 patients	tar	NA	NA	NA	NA	NA
0.3	GSE42158 healthy	both	GSE51587 patients	tar	NA	NA	NA	NA	NA
0.4	GSE42158 healthy	both	GSE51587 patients	tar	NA	NA	NA	NA	NA
0.5	GSE42158 healthy	both	GSE51587 patients	tar	NA	NA	NA	NA	NA
0.6	GSE42158 healthy	both	GSE51587 patients	tar	NA	NA	NA	NA	NA
0.7	GSE42158 healthy	both	GSE51587 patients	tar	NA	NA	NA	NA	NA
0.8	GSE42158 healthy	both	GSE51587 patients	tar	NA	NA	NA	NA	NA
0.9	GSE42158 healthy	both	GSE51587 patients	tar	NA	NA	NA	NA	NA
1	GSE42158 healthy	both	GSE51587 patients	tar	NA	NA	NA	NA	NA
0.1	GSE42158 healthy	both	GSE54017 healthy	tar	NA	NA	NA	NA	NA
0.2	GSE42158 healthy	both	GSE54017 healthy	tar	NA	NA	NA	NA	NA
0.3	GSE42158 healthy	both	GSE54017 healthy	tar	NA	NA	NA	NA	NA
0.4	GSE42158 healthy	both	GSE54017 healthy	tar	NA	NA	NA	NA	NA
0.5	GSE42158 healthy	both	GSE54017 healthy	tar	NA	NA	NA	NA	NA
0.6	GSE42158 healthy	both	GSE54017 healthy	tar	NA	NA	NA	NA	NA
0.7	GSE42158 healthy	both	GSE54017 healthy	tar	NA	NA	NA	NA	NA
0.8	GSE42158 healthy	both	GSE54017 healthy	tar	NA	NA	NA	NA	NA
0.9	GSE42158 healthy	both	GSE54017 healthy	tar	NA	NA	NA	NA	NA
1	GSE42158 healthy	both	GSE54017 healthy	tar	NA	NA	NA	NA	NA
0.1	GSE42158 patients	both	GSE111475 CD40	both	100	212	43684	9238	2.44191e-17
0.2	GSE42158 patients	both	GSE111475 CD40	both	97	212	43685	9238	7.76441e-16
0.3	GSE42158 patients	both	GSE111475 CD40	both	92	212	43683	9238	2.52871e-13
0.4	GSE42158 patients	both	GSE111475 CD40	both	84	212	43687	9238	8.99009e-10
0.5	GSE42158 patients	both	GSE111475 CD40	both	75	212	43682	9238	1.66446e-06
0.6	GSE42158 patients	both	GSE111475 CD40	both	68	212	43685	9238	0.000181421
0.7	GSE42158 patients	both	GSE111475 CD40	both	59	212	43689	9238	0.0178778
0.8	GSE42158 patients	both	GSE111475 CD40	both	56	212	43682	9238	0.0627092
0.9	GSE42158 patients	both	GSE111475 CD40	both	54	212	43679	9238	0.127914
1	GSE42158 patients	both	GSE111475 CD40	both	47	212	43679	9238	0.673255
0.1	GSE42158 patients	both	GSE111475 CD40IFN	both	107	212	43684	9170	1.52355e-21
0.2	GSE42158 patients	both	GSE111475 CD40IFN	both	101	212	43685	9170	3.70302e-18
0.3	GSE42158 patients	both	GSE111475 CD40IFN	both	93	212	43683	9170	5.18473e-14
0.4	GSE42158 patients	both	GSE111475 CD40IFN	both	82	212	43687	9170	2.83826e-09
0.5	GSE42158 patients	both	GSE111475 CD40IFN	both	77	212	43682	9170	2.50766e-07
0.6	GSE42158 patients	both	GSE111475 CD40IFN	both	68	212	43685	9170	0.000126985
0.7	GSE42158 patients	both	GSE111475 CD40IFN	both	60	212	43689	9170	0.0107801
0.8	GSE42158 patients	both	GSE111475 CD40IFN	both	52	212	43682	9170	0.203626
0.9	GSE42158 patients	both	GSE111475 CD40IFN	both	49	212	43679	9170	0.445725
1	GSE42158 patients	both	GSE111475 CD40IFN	both	42	212	43679	9170	0.735583
0.1	GSE42158 patients	both	GSE111475 CD40IL21	both	149	212	43684	21738	1.22757e-09
0.2	GSE42158 patients	both	GSE111475 CD40IL21	both	151	212	43685	21738	1.94792e-10
0.3	GSE42158 patients	both	GSE111475 CD40IL21	both	146	212	43683	21738	1.6436e-08
0.4	GSE42158 patients	both	GSE111475 CD40IL21	both	140	212	43687	21738	1.65006e-06
0.5	GSE42158 patients	both	GSE111475 CD40IL21	both	132	212	43682	21738	0.000245467
0.6	GSE42158 patients	both	GSE111475 CD40IL21	both	136	212	43685	21738	2.35885e-05
0.7	GSE42158 patients	both	GSE111475 CD40IL21	both	136	212	43689	21738	1.80409e-05
0.8	GSE42158 patients	both	GSE111475 CD40IL21	both	129	212	43682	21738	0.00116182
0.9	GSE42158 patients	both	GSE111475 CD40IL21	both	123	212	43679	21738	0.0157657
1	GSE42158 patients	both	GSE111475 CD40IL21	both	118	212	43679	21738	0.0738695
0.1	GSE42158 patients	both	GSE116999 healthy	both	66	193	21268	2393	1.36856e-17
0.2	GSE42158 patients	both	GSE116999 healthy	both	59	193	21267	2393	2.00967e-13
0.3	GSE42158 patients	both	GSE116999 healthy	both	52	193	21269	2393	9.99245e-10
0.4	GSE42158 patients	both	GSE116999 healthy	both	49	193	21266	2393	2.5022e-08
0.5	GSE42158 patients	both	GSE116999 healthy	both	49	193	21277	2393	2.46968e-08
0.6	GSE42158 patients	both	GSE116999 healthy	both	46	193	21279	2393	4.62664e-07
0.7	GSE42158 patients	both	GSE116999 healthy	both	40	193	21282	2393	0.000116379
0.8	GSE42158 patients	both	GSE116999 healthy	both	37	193	21285	2393	0.00112905
0.9	GSE42158 patients	both	GSE116999 healthy	both	32	193	21286	2393	0.0209714
1	GSE42158 patients	both	GSE116999 healthy	both	22	193	21287	2393	0.90836
0.1	GSE42158 patients	both	GSE116999 patients	both	31	193	21268	1385	2.32609e-06
0.2	GSE42158 patients	both	GSE116999 patients	both	28	193	21267	1385	5.04578e-05
0.3	GSE42158 patients	both	GSE116999 patients	both	26	193	21269	1385	0.000331053
0.4	GSE42158 patients	both	GSE116999 patients	both	26	193	21266	1385	0.000331628
0.5	GSE42158 patients	both	GSE116999 patients	both	24	193	21277	1385	0.00179242
0.6	GSE42158 patients	both	GSE116999 patients	both	22	193	21279	1385	0.0111441
0.7	GSE42158 patients	both	GSE116999 patients	both	22	193	21282	1385	0.0111393
0.8	GSE42158 patients	both	GSE116999 patients	both	21	193	21285	1385	0.0175658
0.9	GSE42158 patients	both	GSE116999 patients	both	18	193	21286	1385	0.104778
1	GSE42158 patients	both	GSE116999 patients	both	12	193	21287	1385	1
0.1	GSE42158 patients	both	GSE42158 healthy	both	74	149	20858	7676	0.00111764
0.2	GSE42158 patients	both	GSE42158 healthy	both	73	149	20854	7676	0.00202604
0.3	GSE42158 patients	both	GSE42158 healthy	both	71	149	20859	7676	0.00610752
0.4	GSE42158 patients	both	GSE42158 healthy	both	66	149	20860	7676	0.0499264
0.5	GSE42158 patients	both	GSE42158 healthy	both	62	149	20862	7676	0.201013
0.6	GSE42158 patients	both	GSE42158 healthy	both	65	149	20869	7676	0.073322
0.7	GSE42158 patients	both	GSE42158 healthy	both	63	149	20869	7676	0.147166
0.8	GSE42158 patients	both	GSE42158 healthy	both	61	149	20886	7676	0.267408
0.9	GSE42158 patients	both	GSE42158 healthy	both	56	149	20885	7676	0.798061
1	GSE42158 patients	both	GSE42158 healthy	both	59	149	20897	7676	0.442523
0.1	GSE42158 patients	both	GSE51587 patients	tar	NA	NA	NA	NA	NA
0.2	GSE42158 patients	both	GSE51587 patients	tar	NA	NA	NA	NA	NA
0.3	GSE42158 patients	both	GSE51587 patients	tar	NA	NA	NA	NA	NA
0.4	GSE42158 patients	both	GSE51587 patients	tar	NA	NA	NA	NA	NA
0.5	GSE42158 patients	both	GSE51587 patients	tar	NA	NA	NA	NA	NA
0.6	GSE42158 patients	both	GSE51587 patients	tar	NA	NA	NA	NA	NA
0.7	GSE42158 patients	both	GSE51587 patients	tar	NA	NA	NA	NA	NA
0.8	GSE42158 patients	both	GSE51587 patients	tar	NA	NA	NA	NA	NA
0.9	GSE42158 patients	both	GSE51587 patients	tar	NA	NA	NA	NA	NA
1	GSE42158 patients	both	GSE51587 patients	tar	NA	NA	NA	NA	NA
0.1	GSE42158 patients	both	GSE54017 healthy	tar	NA	NA	NA	NA	NA
0.2	GSE42158 patients	both	GSE54017 healthy	tar	NA	NA	NA	NA	NA
0.3	GSE42158 patients	both	GSE54017 healthy	tar	NA	NA	NA	NA	NA
0.4	GSE42158 patients	both	GSE54017 healthy	tar	NA	NA	NA	NA	NA
0.5	GSE42158 patients	both	GSE54017 healthy	tar	NA	NA	NA	NA	NA
0.6	GSE42158 patients	both	GSE54017 healthy	tar	NA	NA	NA	NA	NA
0.7	GSE42158 patients	both	GSE54017 healthy	tar	NA	NA	NA	NA	NA
0.8	GSE42158 patients	both	GSE54017 healthy	tar	NA	NA	NA	NA	NA
0.9	GSE42158 patients	both	GSE54017 healthy	tar	NA	NA	NA	NA	NA
1	GSE42158 patients	both	GSE54017 healthy	tar	NA	NA	NA	NA	NA
0.1	GSE111789 120min	both	GSE111789 30min	both	8	377	12927	20	3.61069e-08
0.2	GSE111789 120min	both	GSE111789 30min	both	4	377	12927	20	0.00214493
0.3	GSE111789 120min	both	GSE111789 30min	both	3	377	12927	20	0.0179908
0.4	GSE111789 120min	both	GSE111789 30min	both	3	377	12927	20	0.0179908
0.5	GSE111789 120min	both	GSE111789 30min	both	2	377	12927	20	0.108911
0.6	GSE111789 120min	both	GSE111789 30min	both	2	377	12927	20	0.108911
0.7	GSE111789 120min	both	GSE111789 30min	both	1	377	12927	20	0.437491
0.8	GSE111789 120min	both	GSE111789 30min	both	NA	NA	NA	NA	NA
0.9	GSE111789 120min	both	GSE111789 30min	both	NA	NA	NA	NA	NA
1	GSE111789 120min	both	GSE111789 30min	both	NA	NA	NA	NA	NA
0.1	GSE111789 120min	both	GSE111789 60min	both	68	374	11562	111	3.80699e-75
0.2	GSE111789 120min	both	GSE111789 60min	both	49	374	11562	111	1.41262e-44
0.3	GSE111789 120min	both	GSE111789 60min	both	40	374	11562	111	2.99255e-32
0.4	GSE111789 120min	both	GSE111789 60min	both	29	374	11562	111	3.34398e-19
0.5	GSE111789 120min	both	GSE111789 60min	both	16	374	11562	111	3.38539e-07
0.6	GSE111789 120min	both	GSE111789 60min	both	11	374	11562	111	0.000706613
0.7	GSE111789 120min	both	GSE111789 60min	both	8	374	11562	111	0.0232328
0.8	GSE111789 120min	both	GSE111789 60min	both	4	374	11562	111	0.779983
0.9	GSE111789 120min	both	GSE111789 60min	both	1	374	11562	111	0.268155
1	GSE111789 120min	both	GSE111789 60min	both	NA	NA	NA	NA	NA
0.1	GSE111789 120min	both	GSE112010 CMP expression	both	35	230	23814	4279	0.340793
0.2	GSE111789 120min	both	GSE112010 CMP expression	both	37	230	23813	4279	0.544715
0.3	GSE111789 120min	both	GSE112010 CMP expression	both	39	230	23805	4279	0.79528
0.4	GSE111789 120min	both	GSE112010 CMP expression	both	38	230	23807	4279	0.665364
0.5	GSE111789 120min	both	GSE112010 CMP expression	both	36	230	23814	4279	0.43595
0.6	GSE111789 120min	both	GSE112010 CMP expression	both	40	230	23815	4279	0.931088
0.7	GSE111789 120min	both	GSE112010 CMP expression	both	43	230	23818	4279	0.728864
0.8	GSE111789 120min	both	GSE112010 CMP expression	both	45	230	23819	4279	0.488112
0.9	GSE111789 120min	both	GSE112010 CMP expression	both	48	230	23821	4279	0.225046
1	GSE111789 120min	both	GSE112010 CMP expression	both	48	230	23821	4279	0.225046
0.1	GSE111789 120min	both	GSE112010 EoP expression	both	27	230	23814	1851	0.0251851
0.2	GSE111789 120min	both	GSE112010 EoP expression	both	28	230	23813	1851	0.0172051
0.3	GSE111789 120min	both	GSE112010 EoP expression	both	32	230	23805	1851	0.00108099
0.4	GSE111789 120min	both	GSE112010 EoP expression	both	33	230	23807	1851	0.000655375
0.5	GSE111789 120min	both	GSE112010 EoP expression	both	32	230	23814	1851	0.0010773
0.6	GSE111789 120min	both	GSE112010 EoP expression	both	31	230	23815	1851	0.00251941
0.7	GSE111789 120min	both	GSE112010 EoP expression	both	30	230	23818	1851	0.00405268
0.8	GSE111789 120min	both	GSE112010 EoP expression	both	33	230	23819	1851	0.000653774
0.9	GSE111789 120min	both	GSE112010 EoP expression	both	33	230	23821	1851	0.000653511
1	GSE111789 120min	both	GSE112010 EoP expression	both	34	230	23821	1851	0.000246863
0.1	GSE111789 120min	both	GSE112010 GMP expression	both	75	230	23814	7496	0.667867
0.2	GSE111789 120min	both	GSE112010 GMP expression	both	73	230	23813	7496	0.886278
0.3	GSE111789 120min	both	GSE112010 GMP expression	both	77	230	23805	7496	0.47454
0.4	GSE111789 120min	both	GSE112010 GMP expression	both	73	230	23807	7496	0.886287
0.5	GSE111789 120min	both	GSE112010 GMP expression	both	72	230	23814	7496	1
0.6	GSE111789 120min	both	GSE112010 GMP expression	both	77	230	23815	7496	0.474473
0.7	GSE111789 120min	both	GSE112010 GMP expression	both	79	230	23818	7496	0.31658
0.8	GSE111789 120min	both	GSE112010 GMP expression	both	84	230	23819	7496	0.0858514
0.9	GSE111789 120min	both	GSE112010 GMP expression	both	92	230	23821	7496	0.00514542
1	GSE111789 120min	both	GSE112010 GMP expression	both	93	230	23821	7496	0.00325868
0.1	GSE111789 120min	both	GSE128027 GMSCF	both	204	351	20096	6669	4.82867e-23
0.2	GSE111789 120min	both	GSE128027 GMSCF	both	194	351	20096	6669	1.54991e-18
0.3	GSE111789 120min	both	GSE128027 GMSCF	both	188	351	20096	6669	4.6684e-16
0.4	GSE111789 120min	both	GSE128027 GMSCF	both	183	351	20096	6669	3.55081e-14
0.5	GSE111789 120min	both	GSE128027 GMSCF	both	186	351	20096	6669	2.2104e-15
0.6	GSE111789 120min	both	GSE128027 GMSCF	both	174	351	20096	6669	3.69118e-11
0.7	GSE111789 120min	both	GSE128027 GMSCF	both	165	351	20096	6669	1.97294e-08
0.8	GSE111789 120min	both	GSE128027 GMSCF	both	157	351	20096	6669	2.1903e-06
0.9	GSE111789 120min	both	GSE128027 GMSCF	both	149	351	20096	6669	0.000112958
1	GSE111789 120min	both	GSE128027 GMSCF	both	149	351	20096	6669	0.000112958
0.1	GSE111789 120min	both	GSE128027 IL3	both	237	352	21390	8398	5.73594e-28
0.2	GSE111789 120min	both	GSE128027 IL3	both	230	352	21390	8398	2.24874e-24
0.3	GSE111789 120min	both	GSE128027 IL3	both	219	352	21390	8398	2.30931e-19
0.4	GSE111789 120min	both	GSE128027 IL3	both	216	352	21390	8398	4.9672e-18
0.5	GSE111789 120min	both	GSE128027 IL3	both	216	352	21390	8398	4.9672e-18
0.6	GSE111789 120min	both	GSE128027 IL3	both	209	352	21390	8398	2.83556e-15
0.7	GSE111789 120min	both	GSE128027 IL3	both	207	352	21390	8398	1.73929e-14
0.8	GSE111789 120min	both	GSE128027 IL3	both	204	352	21390	8398	1.65989e-13
0.9	GSE111789 120min	both	GSE128027 IL3	both	201	352	21390	8398	1.99705e-12
1	GSE111789 120min	both	GSE128027 IL3	both	199	352	21390	8398	9.93549e-12
0.1	GSE111789 120min	both	GSE128027 IL5	both	156	351	20096	4597	3.58554e-20
0.2	GSE111789 120min	both	GSE128027 IL5	both	147	351	20096	4597	3.16106e-16
0.3	GSE111789 120min	both	GSE128027 IL5	both	142	351	20096	4597	2.7558e-14
0.4	GSE111789 120min	both	GSE128027 IL5	both	139	351	20096	4597	3.66098e-13
0.5	GSE111789 120min	both	GSE128027 IL5	both	139	351	20096	4597	3.66098e-13
0.6	GSE111789 120min	both	GSE128027 IL5	both	128	351	20096	4597	2.06069e-09
0.7	GSE111789 120min	both	GSE128027 IL5	both	117	351	20096	4597	2.94503e-06
0.8	GSE111789 120min	both	GSE128027 IL5	both	107	351	20096	4597	0.000475653
0.9	GSE111789 120min	both	GSE128027 IL5	both	91	351	20096	4597	0.121787
1	GSE111789 120min	both	GSE128027 IL5	both	92	351	20096	4597	0.0937223
0.1	GSE111789 30min	both	GSE111789 120min	both	18	20	12600	377	4.32802e-26
0.2	GSE111789 30min	both	GSE111789 120min	both	16	20	12600	377	1.27731e-21
0.3	GSE111789 30min	both	GSE111789 120min	both	14	20	12600	377	1.17052e-17
0.4	GSE111789 30min	both	GSE111789 120min	both	12	20	12600	377	4.31549e-14
0.5	GSE111789 30min	both	GSE111789 120min	both	10	20	12600	377	7.11733e-11
0.6	GSE111789 30min	both	GSE111789 120min	both	8	20	12600	377	5.41864e-08
0.7	GSE111789 30min	both	GSE111789 120min	both	6	20	12600	377	1.85555e-05
0.8	GSE111789 30min	both	GSE111789 120min	both	4	20	12600	377	0.00259771
0.9	GSE111789 30min	both	GSE111789 120min	both	2	20	12600	377	0.118891
1	GSE111789 30min	both	GSE111789 120min	both	NA	NA	NA	NA	NA
0.1	GSE111789 30min	both	GSE111789 60min	both	17	20	11916	111	9.02359e-33
0.2	GSE111789 30min	both	GSE111789 60min	both	15	20	11916	111	1.88276e-27
0.3	GSE111789 30min	both	GSE111789 60min	both	13	20	11916	111	1.38569e-22
0.4	GSE111789 30min	both	GSE111789 60min	both	11	20	11916	111	4.24457e-18
0.5	GSE111789 30min	both	GSE111789 60min	both	9	20	11916	111	5.7702e-14
0.6	GSE111789 30min	both	GSE111789 60min	both	7	20	11916	111	3.4865e-10
0.7	GSE111789 30min	both	GSE111789 60min	both	5	20	11916	111	8.81256e-07
0.8	GSE111789 30min	both	GSE111789 60min	both	3	20	11916	111	0.000795156
0.9	GSE111789 30min	both	GSE111789 60min	both	2	20	11916	111	0.0145993
1	GSE111789 30min	both	GSE111789 60min	both	NA	NA	NA	NA	NA
0.1	GSE111789 30min	both	GSE112010 CMP expression	both	4	15	24140	4279	0.3216
0.2	GSE111789 30min	both	GSE112010 CMP expression	both	4	15	24140	4279	0.3216
0.3	GSE111789 30min	both	GSE112010 CMP expression	both	4	15	24140	4279	0.3216
0.4	GSE111789 30min	both	GSE112010 CMP expression	both	4	15	24140	4279	0.3216
0.5	GSE111789 30min	both	GSE112010 CMP expression	both	4	15	24139	4279	0.321619
0.6	GSE111789 30min	both	GSE112010 CMP expression	both	4	15	24139	4279	0.321619
0.7	GSE111789 30min	both	GSE112010 CMP expression	both	3	15	24138	4279	0.738725
0.8	GSE111789 30min	both	GSE112010 CMP expression	both	3	15	24138	4279	0.738725
0.9	GSE111789 30min	both	GSE112010 CMP expression	both	2	15	24138	4279	1
1	GSE111789 30min	both	GSE112010 CMP expression	both	3	15	24138	4279	0.738725
0.1	GSE111789 30min	both	GSE112010 EoP expression	both	3	15	24140	1851	0.102304
0.2	GSE111789 30min	both	GSE112010 EoP expression	both	3	15	24140	1851	0.102304
0.3	GSE111789 30min	both	GSE112010 EoP expression	both	3	15	24140	1851	0.102304
0.4	GSE111789 30min	both	GSE112010 EoP expression	both	4	15	24140	1851	0.0236687
0.5	GSE111789 30min	both	GSE112010 EoP expression	both	4	15	24139	1851	0.023672
0.6	GSE111789 30min	both	GSE112010 EoP expression	both	3	15	24139	1851	0.102314
0.7	GSE111789 30min	both	GSE112010 EoP expression	both	3	15	24138	1851	0.102323
0.8	GSE111789 30min	both	GSE112010 EoP expression	both	3	15	24138	1851	0.102323
0.9	GSE111789 30min	both	GSE112010 EoP expression	both	2	15	24138	1851	0.32112
1	GSE111789 30min	both	GSE112010 EoP expression	both	2	15	24138	1851	0.32112
0.1	GSE111789 30min	both	GSE112010 GMP expression	both	6	15	24140	7496	0.576901
0.2	GSE111789 30min	both	GSE112010 GMP expression	both	6	15	24140	7496	0.576901
0.3	GSE111789 30min	both	GSE112010 GMP expression	both	7	15	24140	7496	0.261607
0.4	GSE111789 30min	both	GSE112010 GMP expression	both	7	15	24140	7496	0.261607
0.5	GSE111789 30min	both	GSE112010 GMP expression	both	6	15	24139	7496	0.576905
0.6	GSE111789 30min	both	GSE112010 GMP expression	both	7	15	24139	7496	0.261614
0.7	GSE111789 30min	both	GSE112010 GMP expression	both	7	15	24138	7496	0.261621
0.8	GSE111789 30min	both	GSE112010 GMP expression	both	6	15	24138	7496	0.576909
0.9	GSE111789 30min	both	GSE112010 GMP expression	both	4	15	24138	7496	1
1	GSE111789 30min	both	GSE112010 GMP expression	both	5	15	24138	7496	0.787404
0.1	GSE111789 30min	both	GSE128027 GMSCF	both	11	17	20430	6669	0.00785486
0.2	GSE111789 30min	both	GSE128027 GMSCF	both	10	17	20430	6669	0.0345393
0.3	GSE111789 30min	both	GSE128027 GMSCF	both	9	17	20430	6669	0.116419
0.4	GSE111789 30min	both	GSE128027 GMSCF	both	9	17	20430	6669	0.116419
0.5	GSE111789 30min	both	GSE128027 GMSCF	both	9	17	20430	6669	0.116419
0.6	GSE111789 30min	both	GSE128027 GMSCF	both	7	17	20430	6669	0.446848
0.7	GSE111789 30min	both	GSE128027 GMSCF	both	6	17	20430	6669	0.799764
0.8	GSE111789 30min	both	GSE128027 GMSCF	both	6	17	20430	6669	0.799764
0.9	GSE111789 30min	both	GSE128027 GMSCF	both	4	17	20430	6669	0.605913
1	GSE111789 30min	both	GSE128027 GMSCF	both	4	17	20430	6669	0.605913
0.1	GSE111789 30min	both	GSE128027 IL3	both	10	17	21725	8398	0.132043
0.2	GSE111789 30min	both	GSE128027 IL3	both	9	17	21725	8398	0.318542
0.3	GSE111789 30min	both	GSE128027 IL3	both	9	17	21725	8398	0.318542
0.4	GSE111789 30min	both	GSE128027 IL3	both	9	17	21725	8398	0.318542
0.5	GSE111789 30min	both	GSE128027 IL3	both	10	17	21725	8398	0.132043
0.6	GSE111789 30min	both	GSE128027 IL3	both	9	17	21725	8398	0.318542
0.7	GSE111789 30min	both	GSE128027 IL3	both	9	17	21725	8398	0.318542
0.8	GSE111789 30min	both	GSE128027 IL3	both	9	17	21725	8398	0.318542
0.9	GSE111789 30min	both	GSE128027 IL3	both	9	17	21725	8398	0.318542
1	GSE111789 30min	both	GSE128027 IL3	both	8	17	21725	8398	0.4674
0.1	GSE111789 30min	both	GSE128027 IL5	both	9	17	20430	4597	0.00594223
0.2	GSE111789 30min	both	GSE128027 IL5	both	8	17	20430	4597	0.0351034
0.3	GSE111789 30min	both	GSE128027 IL5	both	7	17	20430	4597	0.0793069
0.4	GSE111789 30min	both	GSE128027 IL5	both	7	17	20430	4597	0.0793069
0.5	GSE111789 30min	both	GSE128027 IL5	both	7	17	20430	4597	0.0793069
0.6	GSE111789 30min	both	GSE128027 IL5	both	5	17	20430	4597	0.559358
0.7	GSE111789 30min	both	GSE128027 IL5	both	5	17	20430	4597	0.559358
0.8	GSE111789 30min	both	GSE128027 IL5	both	6	17	20430	4597	0.241267
0.9	GSE111789 30min	both	GSE128027 IL5	both	4	17	20430	4597	1
1	GSE111789 30min	both	GSE128027 IL5	both	4	17	20430	4597	1
0.1	GSE111789 60min	both	GSE111789 120min	both	89	111	12509	377	1.90823e-118
0.2	GSE111789 60min	both	GSE111789 120min	both	78	111	12509	377	2.30688e-95
0.3	GSE111789 60min	both	GSE111789 120min	both	67	111	12509	377	9.92609e-75
0.4	GSE111789 60min	both	GSE111789 120min	both	56	111	12509	377	3.04116e-56
0.5	GSE111789 60min	both	GSE111789 120min	both	45	111	12509	377	8.21354e-40
0.6	GSE111789 60min	both	GSE111789 120min	both	36	111	12509	377	6.18192e-28
0.7	GSE111789 60min	both	GSE111789 120min	both	25	111	12509	377	1.55414e-15
0.8	GSE111789 60min	both	GSE111789 120min	both	17	111	12509	377	2.94319e-08
0.9	GSE111789 60min	both	GSE111789 120min	both	6	111	12509	377	0.149013
1	GSE111789 60min	both	GSE111789 120min	both	NA	NA	NA	NA	NA
0.1	GSE111789 60min	both	GSE111789 30min	both	8	111	13193	20	2.10763e-12
0.2	GSE111789 60min	both	GSE111789 30min	both	4	111	13193	20	2.006e-05
0.3	GSE111789 60min	both	GSE111789 30min	both	2	111	13193	20	0.0118836
0.4	GSE111789 60min	both	GSE111789 30min	both	1	111	13193	20	0.154382
0.5	GSE111789 60min	both	GSE111789 30min	both	1	111	13193	20	0.154382
0.6	GSE111789 60min	both	GSE111789 30min	both	1	111	13193	20	0.154382
0.7	GSE111789 60min	both	GSE111789 30min	both	1	111	13193	20	0.154382
0.8	GSE111789 60min	both	GSE111789 30min	both	NA	NA	NA	NA	NA
0.9	GSE111789 60min	both	GSE111789 30min	both	NA	NA	NA	NA	NA
1	GSE111789 60min	both	GSE111789 30min	both	NA	NA	NA	NA	NA
0.1	GSE111789 60min	both	GSE112010 CMP expression	both	14	72	24062	4279	0.645565
0.2	GSE111789 60min	both	GSE112010 CMP expression	both	14	72	24063	4279	0.645552
0.3	GSE111789 60min	both	GSE112010 CMP expression	both	14	72	24059	4279	0.645605
0.4	GSE111789 60min	both	GSE112010 CMP expression	both	15	72	24060	4279	0.535435
0.5	GSE111789 60min	both	GSE112010 CMP expression	both	14	72	24055	4279	0.645658
0.6	GSE111789 60min	both	GSE112010 CMP expression	both	14	72	24054	4279	0.645671
0.7	GSE111789 60min	both	GSE112010 CMP expression	both	14	72	24054	4279	0.645671
0.8	GSE111789 60min	both	GSE112010 CMP expression	both	13	72	24054	4279	0.878123
0.9	GSE111789 60min	both	GSE112010 CMP expression	both	14	72	24054	4279	0.645671
1	GSE111789 60min	both	GSE112010 CMP expression	both	12	72	24053	4279	1
0.1	GSE111789 60min	both	GSE112010 EoP expression	both	11	72	24062	1851	0.0239243
0.2	GSE111789 60min	both	GSE112010 EoP expression	both	11	72	24063	1851	0.0239194
0.3	GSE111789 60min	both	GSE112010 EoP expression	both	9	72	24059	1851	0.120903
0.4	GSE111789 60min	both	GSE112010 EoP expression	both	9	72	24060	1851	0.120889
0.5	GSE111789 60min	both	GSE112010 EoP expression	both	10	72	24055	1851	0.0697172
0.6	GSE111789 60min	both	GSE112010 EoP expression	both	9	72	24054	1851	0.120976
0.7	GSE111789 60min	both	GSE112010 EoP expression	both	9	72	24054	1851	0.120976
0.8	GSE111789 60min	both	GSE112010 EoP expression	both	8	72	24054	1851	0.26399
0.9	GSE111789 60min	both	GSE112010 EoP expression	both	6	72	24054	1851	0.822867
1	GSE111789 60min	both	GSE112010 EoP expression	both	5	72	24053	1851	1
0.1	GSE111789 60min	both	GSE112010 GMP expression	both	26	72	24062	7496	0.372485
0.2	GSE111789 60min	both	GSE112010 GMP expression	both	29	72	24063	7496	0.0975828
0.3	GSE111789 60min	both	GSE112010 GMP expression	both	29	72	24059	7496	0.0976263
0.4	GSE111789 60min	both	GSE112010 GMP expression	both	29	72	24060	7496	0.0976154
0.5	GSE111789 60min	both	GSE112010 GMP expression	both	28	72	24055	7496	0.161059
0.6	GSE111789 60min	both	GSE112010 GMP expression	both	29	72	24054	7496	0.0976812
0.7	GSE111789 60min	both	GSE112010 GMP expression	both	30	72	24054	7496	0.0560711
0.8	GSE111789 60min	both	GSE112010 GMP expression	both	31	72	24054	7496	0.0304678
0.9	GSE111789 60min	both	GSE112010 GMP expression	both	31	72	24054	7496	0.0304678
1	GSE111789 60min	both	GSE112010 GMP expression	both	29	72	24053	7496	0.0976923
0.1	GSE111789 60min	both	GSE128027 GMSCF	both	59	103	20344	6669	2.58761e-07
0.2	GSE111789 60min	both	GSE128027 GMSCF	both	57	103	20344	6669	2.31456e-06
0.3	GSE111789 60min	both	GSE128027 GMSCF	both	55	103	20344	6669	1.83738e-05
0.4	GSE111789 60min	both	GSE128027 GMSCF	both	51	103	20344	6669	0.000443548
0.5	GSE111789 60min	both	GSE128027 GMSCF	both	44	103	20344	6669	0.034588
0.6	GSE111789 60min	both	GSE128027 GMSCF	both	46	103	20344	6669	0.0111754
0.7	GSE111789 60min	both	GSE128027 GMSCF	both	48	103	20344	6669	0.00307994
0.8	GSE111789 60min	both	GSE128027 GMSCF	both	45	103	20344	6669	0.0200589
0.9	GSE111789 60min	both	GSE128027 GMSCF	both	43	103	20344	6669	0.0572973
1	GSE111789 60min	both	GSE128027 GMSCF	both	42	103	20344	6669	0.0912154
0.1	GSE111789 60min	both	GSE128027 IL3	both	70	103	21639	8398	2.48629e-09
0.2	GSE111789 60min	both	GSE128027 IL3	both	67	103	21639	8398	6.81151e-08
0.3	GSE111789 60min	both	GSE128027 IL3	both	64	103	21639	8398	1.98804e-06
0.4	GSE111789 60min	both	GSE128027 IL3	both	60	103	21639	8398	6.31433e-05
0.5	GSE111789 60min	both	GSE128027 IL3	both	55	103	21639	8398	0.00306302
0.6	GSE111789 60min	both	GSE128027 IL3	both	54	103	21639	8398	0.00445495
0.7	GSE111789 60min	both	GSE128027 IL3	both	59	103	21639	8398	0.000148972
0.8	GSE111789 60min	both	GSE128027 IL3	both	57	103	21639	8398	0.000733661
0.9	GSE111789 60min	both	GSE128027 IL3	both	57	103	21639	8398	0.000733661
1	GSE111789 60min	both	GSE128027 IL3	both	56	103	21639	8398	0.00153039
0.1	GSE111789 60min	both	GSE128027 IL5	both	50	103	20344	4597	7.06795e-09
0.2	GSE111789 60min	both	GSE128027 IL5	both	45	103	20344	4597	2.1805e-06
0.3	GSE111789 60min	both	GSE128027 IL5	both	41	103	20344	4597	7.46647e-05
0.4	GSE111789 60min	both	GSE128027 IL5	both	40	103	20344	4597	0.00019684
0.5	GSE111789 60min	both	GSE128027 IL5	both	36	103	20344	4597	0.00417264
0.6	GSE111789 60min	both	GSE128027 IL5	both	34	103	20344	4597	0.0128482
0.7	GSE111789 60min	both	GSE128027 IL5	both	37	103	20344	4597	0.00191223
0.8	GSE111789 60min	both	GSE128027 IL5	both	33	103	20344	4597	0.0242198
0.9	GSE111789 60min	both	GSE128027 IL5	both	29	103	20344	4597	0.192083
1	GSE111789 60min	both	GSE128027 IL5	both	27	103	20344	4597	0.346083
0.1	GSE112010 CMP expression	both	GSE111789 120min	both	46	2013	11192	377	0.109307
0.2	GSE112010 CMP expression	both	GSE111789 120min	both	48	2013	11194	377	0.190372
0.3	GSE112010 CMP expression	both	GSE111789 120min	both	65	2013	11206	377	0.275152
0.4	GSE112010 CMP expression	both	GSE111789 120min	both	67	2013	11211	377	0.166834
0.5	GSE112010 CMP expression	both	GSE111789 120min	both	65	2013	11221	377	0.274817
0.6	GSE112010 CMP expression	both	GSE111789 120min	both	71	2013	11228	377	0.0494224
0.7	GSE112010 CMP expression	both	GSE111789 120min	both	79	2013	11242	377	0.00219405
0.8	GSE112010 CMP expression	both	GSE111789 120min	both	80	2013	11237	377	0.00167404
0.9	GSE112010 CMP expression	both	GSE111789 120min	both	91	2013	11248	377	3.79292e-06
1	GSE112010 CMP expression	both	GSE111789 120min	both	95	2013	11270	377	2.60388e-07
0.1	GSE112010 CMP expression	both	GSE111789 30min	both	4	2082	11824	20	0.527099
0.2	GSE112010 CMP expression	both	GSE111789 30min	both	5	2082	11823	20	0.208
0.3	GSE112010 CMP expression	both	GSE111789 30min	both	5	2082	11839	20	0.20757
0.4	GSE112010 CMP expression	both	GSE111789 30min	both	6	2082	11844	20	0.105393
0.5	GSE112010 CMP expression	both	GSE111789 30min	both	6	2082	11855	20	0.10529
0.6	GSE112010 CMP expression	both	GSE111789 30min	both	6	2082	11861	20	0.105234
0.7	GSE112010 CMP expression	both	GSE111789 30min	both	6	2082	11877	20	0.105086
0.8	GSE112010 CMP expression	both	GSE111789 30min	both	5	2082	11869	20	0.20677
0.9	GSE112010 CMP expression	both	GSE111789 30min	both	4	2082	11878	20	0.526073
1	GSE112010 CMP expression	both	GSE111789 30min	both	3	2082	11901	20	1
0.1	GSE112010 CMP expression	both	GSE111789 60min	both	14	1950	10550	111	0.432639
0.2	GSE112010 CMP expression	both	GSE111789 60min	both	14	1950	10553	111	0.432655
0.3	GSE112010 CMP expression	both	GSE111789 60min	both	25	1950	10565	111	0.0483997
0.4	GSE112010 CMP expression	both	GSE111789 60min	both	24	1950	10567	111	0.086641
0.5	GSE112010 CMP expression	both	GSE111789 60min	both	24	1950	10578	111	0.0864357
0.6	GSE112010 CMP expression	both	GSE111789 60min	both	26	1950	10586	111	0.0254403
0.7	GSE112010 CMP expression	both	GSE111789 60min	both	26	1950	10602	111	0.0252582
0.8	GSE112010 CMP expression	both	GSE111789 60min	both	26	1950	10597	111	0.0253145
0.9	GSE112010 CMP expression	both	GSE111789 60min	both	28	1950	10609	111	0.00787377
1	GSE112010 CMP expression	both	GSE111789 60min	both	25	1950	10631	111	0.0474236
0.1	GSE112010 CMP expression	both	GSE112010 EoP expression	both	456	4211	19948	1851	4.16296e-16
0.2	GSE112010 CMP expression	both	GSE112010 EoP expression	both	415	4211	19947	1851	1.08245e-08
0.3	GSE112010 CMP expression	both	GSE112010 EoP expression	both	380	4211	19948	1851	0.000351959
0.4	GSE112010 CMP expression	both	GSE112010 EoP expression	both	346	4211	19947	1851	0.142454
0.5	GSE112010 CMP expression	both	GSE112010 EoP expression	both	323	4211	19948	1851	0.974573
0.6	GSE112010 CMP expression	both	GSE112010 EoP expression	both	298	4211	19946	1851	0.118309
0.7	GSE112010 CMP expression	both	GSE112010 EoP expression	both	278	4211	19948	1851	0.00410441
0.8	GSE112010 CMP expression	both	GSE112010 EoP expression	both	262	4211	19948	1851	8.67297e-05
0.9	GSE112010 CMP expression	both	GSE112010 EoP expression	both	254	4211	19948	1851	7.87867e-06
1	GSE112010 CMP expression	both	GSE112010 EoP expression	both	245	4211	19948	1851	3.83316e-07
0.1	GSE112010 CMP expression	both	GSE112010 GMP expression	both	2862	4211	19948	7496	0
0.2	GSE112010 CMP expression	both	GSE112010 GMP expression	both	2522	4211	19947	7496	0
0.3	GSE112010 CMP expression	both	GSE112010 GMP expression	both	2186	4211	19948	7496	4.52291e-214
0.4	GSE112010 CMP expression	both	GSE112010 GMP expression	both	1861	4211	19947	7496	1.35062e-87
0.5	GSE112010 CMP expression	both	GSE112010 GMP expression	both	1557	4211	19948	7496	1.22582e-19
0.6	GSE112010 CMP expression	both	GSE112010 GMP expression	both	1272	4211	19946	7496	0.206002
0.7	GSE112010 CMP expression	both	GSE112010 GMP expression	both	1005	4211	19948	7496	2.07086e-29
0.8	GSE112010 CMP expression	both	GSE112010 GMP expression	both	761	4211	19948	7496	3.31971e-96
0.9	GSE112010 CMP expression	both	GSE112010 GMP expression	both	548	4211	19948	7496	4.28566e-193
1	GSE112010 CMP expression	both	GSE112010 GMP expression	both	320	4211	19948	7496	0
0.1	GSE112010 CMP expression	both	GSE128027 GMSCF	both	950	2265	18836	6669	6.52904e-28
0.2	GSE112010 CMP expression	both	GSE128027 GMSCF	both	937	2265	18829	6669	4.38509e-25
0.3	GSE112010 CMP expression	both	GSE128027 GMSCF	both	917	2265	18844	6669	3.31357e-21
0.4	GSE112010 CMP expression	both	GSE128027 GMSCF	both	902	2265	18857	6669	1.66203e-18
0.5	GSE112010 CMP expression	both	GSE128027 GMSCF	both	893	2265	18869	6669	5.76625e-17
0.6	GSE112010 CMP expression	both	GSE128027 GMSCF	both	879	2265	18871	6669	9.77876e-15
0.7	GSE112010 CMP expression	both	GSE128027 GMSCF	both	872	2265	18895	6669	8.97004e-14
0.8	GSE112010 CMP expression	both	GSE128027 GMSCF	both	869	2265	18886	6669	3.15676e-13
0.9	GSE112010 CMP expression	both	GSE128027 GMSCF	both	846	2265	18894	6669	4.66154e-10
1	GSE112010 CMP expression	both	GSE128027 GMSCF	both	840	2265	18899	6669	2.4372e-09
0.1	GSE112010 CMP expression	both	GSE128027 IL3	both	1195	2295	20106	8398	8.74832e-51
0.2	GSE112010 CMP expression	both	GSE128027 IL3	both	1169	2295	20100	8398	1.77771e-43
0.3	GSE112010 CMP expression	both	GSE128027 IL3	both	1188	2295	20114	8398	7.70976e-49
0.4	GSE112010 CMP expression	both	GSE128027 IL3	both	1174	2295	20128	8398	4.62402e-45
0.5	GSE112010 CMP expression	both	GSE128027 IL3	both	1150	2295	20140	8398	6.86735e-39
0.6	GSE112010 CMP expression	both	GSE128027 IL3	both	1144	2295	20143	8398	1.89845e-37
0.7	GSE112010 CMP expression	both	GSE128027 IL3	both	1125	2295	20171	8398	4.31617e-33
0.8	GSE112010 CMP expression	both	GSE128027 IL3	both	1112	2295	20157	8398	5.08896e-30
0.9	GSE112010 CMP expression	both	GSE128027 IL3	both	1100	2295	20169	8398	1.50156e-27
1	GSE112010 CMP expression	both	GSE128027 IL3	both	1083	2295	20169	8398	4.64288e-24
0.1	GSE112010 CMP expression	both	GSE128027 IL5	both	713	2265	18836	4597	5.36354e-30
0.2	GSE112010 CMP expression	both	GSE128027 IL5	both	692	2265	18829	4597	6.31196e-25
0.3	GSE112010 CMP expression	both	GSE128027 IL5	both	694	2265	18844	4597	1.9393e-25
0.4	GSE112010 CMP expression	both	GSE128027 IL5	both	693	2265	18857	4597	2.56106e-25
0.5	GSE112010 CMP expression	both	GSE128027 IL5	both	680	2265	18869	4597	1.95358e-22
0.6	GSE112010 CMP expression	both	GSE128027 IL5	both	664	2265	18871	4597	3.50539e-19
0.7	GSE112010 CMP expression	both	GSE128027 IL5	both	655	2265	18895	4597	1.5985e-17
0.8	GSE112010 CMP expression	both	GSE128027 IL5	both	643	2265	18886	4597	2.94271e-15
0.9	GSE112010 CMP expression	both	GSE128027 IL5	both	622	2265	18894	4597	8.24663e-12
1	GSE112010 CMP expression	both	GSE128027 IL5	both	616	2265	18899	4597	6.33127e-11
0.1	GSE112010 EoP expression	both	GSE111789 120min	both	38	1026	11909	377	0.121332
0.2	GSE112010 EoP expression	both	GSE111789 120min	both	41	1026	11915	377	0.041357
0.3	GSE112010 EoP expression	both	GSE111789 120min	both	44	1026	11917	377	0.00880808
0.4	GSE112010 EoP expression	both	GSE111789 120min	both	44	1026	11917	377	0.00880808
0.5	GSE112010 EoP expression	both	GSE111789 120min	both	52	1026	11910	377	9.11772e-05
0.6	GSE112010 EoP expression	both	GSE111789 120min	both	58	1026	11907	377	8.96735e-07
0.7	GSE112010 EoP expression	both	GSE111789 120min	both	55	1026	11911	377	1.01635e-05
0.8	GSE112010 EoP expression	both	GSE111789 120min	both	48	1026	11919	377	0.00095009
0.9	GSE112010 EoP expression	both	GSE111789 120min	both	43	1026	11924	377	0.015142
1	GSE112010 EoP expression	both	GSE111789 120min	both	42	1026	11929	377	0.0253578
0.1	GSE112010 EoP expression	both	GSE111789 30min	both	4	1050	12572	20	0.0630727
0.2	GSE112010 EoP expression	both	GSE111789 30min	both	4	1050	12577	20	0.0630033
0.3	GSE112010 EoP expression	both	GSE111789 30min	both	3	1050	12581	20	0.19636
0.4	GSE112010 EoP expression	both	GSE111789 30min	both	3	1050	12584	20	0.196271
0.5	GSE112010 EoP expression	both	GSE111789 30min	both	4	1050	12574	20	0.0630449
0.6	GSE112010 EoP expression	both	GSE111789 30min	both	4	1050	12573	20	0.0630588
0.7	GSE112010 EoP expression	both	GSE111789 30min	both	1	1050	12577	20	1
0.8	GSE112010 EoP expression	both	GSE111789 30min	both	1	1050	12584	20	1
0.9	GSE112010 EoP expression	both	GSE111789 30min	both	1	1050	12591	20	1
1	GSE112010 EoP expression	both	GSE111789 30min	both	1	1050	12598	20	1
0.1	GSE112010 EoP expression	both	GSE111789 60min	both	18	997	11245	111	0.00444401
0.2	GSE112010 EoP expression	both	GSE111789 60min	both	17	997	11251	111	0.0127888
0.3	GSE112010 EoP expression	both	GSE111789 60min	both	15	997	11253	111	0.0520207
0.4	GSE112010 EoP expression	both	GSE111789 60min	both	12	997	11254	111	0.293586
0.5	GSE112010 EoP expression	both	GSE111789 60min	both	15	997	11247	111	0.052093
0.6	GSE112010 EoP expression	both	GSE111789 60min	both	17	997	11245	111	0.0128091
0.7	GSE112010 EoP expression	both	GSE111789 60min	both	12	997	11250	111	0.293706
0.8	GSE112010 EoP expression	both	GSE111789 60min	both	11	997	11257	111	0.483264
0.9	GSE112010 EoP expression	both	GSE111789 60min	both	10	997	11267	111	0.72576
1	GSE112010 EoP expression	both	GSE111789 60min	both	11	997	11270	111	0.48296
0.1	GSE112010 EoP expression	both	GSE112010 CMP expression	both	433	1844	22314	4279	6.87948e-11
0.2	GSE112010 EoP expression	both	GSE112010 CMP expression	both	390	1844	22314	4279	8.19376e-05
0.3	GSE112010 EoP expression	both	GSE112010 CMP expression	both	366	1844	22315	4279	0.0132999
0.4	GSE112010 EoP expression	both	GSE112010 CMP expression	both	353	1844	22315	4279	0.0988313
0.5	GSE112010 EoP expression	both	GSE112010 CMP expression	both	333	1844	22315	4279	0.679993
0.6	GSE112010 EoP expression	both	GSE112010 CMP expression	both	305	1844	22315	4279	0.172525
0.7	GSE112010 EoP expression	both	GSE112010 CMP expression	both	280	1844	22314	4279	0.00284339
0.8	GSE112010 EoP expression	both	GSE112010 CMP expression	both	259	1844	22315	4279	1.16739e-05
0.9	GSE112010 EoP expression	both	GSE112010 CMP expression	both	258	1844	22315	4279	8.68171e-06
1	GSE112010 EoP expression	both	GSE112010 CMP expression	both	239	1844	22313	4279	1.03798e-08
0.1	GSE112010 EoP expression	both	GSE112010 GMP expression	both	776	1844	22314	7496	2.01642e-25
0.2	GSE112010 EoP expression	both	GSE112010 GMP expression	both	712	1844	22314	7496	6.41011e-13
0.3	GSE112010 EoP expression	both	GSE112010 GMP expression	both	685	1844	22315	7496	5.81675e-09
0.4	GSE112010 EoP expression	both	GSE112010 GMP expression	both	657	1844	22315	7496	1.20189e-05
0.5	GSE112010 EoP expression	both	GSE112010 GMP expression	both	630	1844	22315	7496	0.00259567
0.6	GSE112010 EoP expression	both	GSE112010 GMP expression	both	577	1844	22315	7496	0.793477
0.7	GSE112010 EoP expression	both	GSE112010 GMP expression	both	566	1844	22314	7496	0.753399
0.8	GSE112010 EoP expression	both	GSE112010 GMP expression	both	516	1844	22315	7496	0.00334369
0.9	GSE112010 EoP expression	both	GSE112010 GMP expression	both	489	1844	22315	7496	1.07172e-05
1	GSE112010 EoP expression	both	GSE112010 GMP expression	both	441	1844	22313	7496	2.44009e-12
0.1	GSE112010 EoP expression	both	GSE128027 GMSCF	both	510	1094	19687	6669	1.01869e-24
0.2	GSE112010 EoP expression	both	GSE128027 GMSCF	both	489	1094	19685	6669	4.00852e-19
0.3	GSE112010 EoP expression	both	GSE128027 GMSCF	both	479	1094	19692	6669	1.08163e-16
0.4	GSE112010 EoP expression	both	GSE128027 GMSCF	both	475	1094	19696	6669	7.76039e-16
0.5	GSE112010 EoP expression	both	GSE128027 GMSCF	both	479	1094	19685	6669	1.09201e-16
0.6	GSE112010 EoP expression	both	GSE128027 GMSCF	both	475	1094	19673	6669	1.03137e-15
0.7	GSE112010 EoP expression	both	GSE128027 GMSCF	both	464	1094	19682	6669	2.03166e-13
0.8	GSE112010 EoP expression	both	GSE128027 GMSCF	both	454	1094	19683	6669	1.97871e-11
0.9	GSE112010 EoP expression	both	GSE128027 GMSCF	both	449	1094	19688	6669	1.83779e-10
1	GSE112010 EoP expression	both	GSE128027 GMSCF	both	457	1094	19696	6669	4.80861e-12
0.1	GSE112010 EoP expression	both	GSE128027 IL3	both	635	1106	20969	8398	1.05033e-40
0.2	GSE112010 EoP expression	both	GSE128027 IL3	both	628	1106	20969	8398	3.11008e-38
0.3	GSE112010 EoP expression	both	GSE128027 IL3	both	625	1106	20977	8398	2.72081e-37
0.4	GSE112010 EoP expression	both	GSE128027 IL3	both	614	1106	20980	8398	1.45194e-33
0.5	GSE112010 EoP expression	both	GSE128027 IL3	both	607	1106	20967	8398	3.45252e-31
0.6	GSE112010 EoP expression	both	GSE128027 IL3	both	585	1106	20957	8398	1.26718e-24
0.7	GSE112010 EoP expression	both	GSE128027 IL3	both	577	1106	20961	8398	1.74026e-22
0.8	GSE112010 EoP expression	both	GSE128027 IL3	both	561	1106	20964	8398	2.0648e-18
0.9	GSE112010 EoP expression	both	GSE128027 IL3	both	544	1106	20967	8398	1.16216e-14
1	GSE112010 EoP expression	both	GSE128027 IL3	both	555	1106	20976	8398	4.4944e-17
0.1	GSE112010 EoP expression	both	GSE128027 IL5	both	376	1094	19687	4597	1.34053e-21
0.2	GSE112010 EoP expression	both	GSE128027 IL5	both	361	1094	19685	4597	1.69403e-17
0.3	GSE112010 EoP expression	both	GSE128027 IL5	both	354	1094	19692	4597	1.05063e-15
0.4	GSE112010 EoP expression	both	GSE128027 IL5	both	346	1094	19696	4597	7.12658e-14
0.5	GSE112010 EoP expression	both	GSE128027 IL5	both	345	1094	19685	4597	1.28508e-13
0.6	GSE112010 EoP expression	both	GSE128027 IL5	both	326	1094	19673	4597	1.4987e-09
0.7	GSE112010 EoP expression	both	GSE128027 IL5	both	330	1094	19682	4597	2.18859e-10
0.8	GSE112010 EoP expression	both	GSE128027 IL5	both	313	1094	19683	4597	2.75829e-07
0.9	GSE112010 EoP expression	both	GSE128027 IL5	both	317	1094	19688	4597	5.30573e-08
1	GSE112010 EoP expression	both	GSE128027 IL5	both	315	1094	19696	4597	1.21506e-07
0.1	GSE112010 GMP expression	both	GSE111789 120min	both	118	3547	10123	377	0.0199815
0.2	GSE112010 GMP expression	both	GSE111789 120min	both	123	3547	10135	377	0.003434
0.3	GSE112010 GMP expression	both	GSE111789 120min	both	124	3547	10151	377	0.00230828
0.4	GSE112010 GMP expression	both	GSE111789 120min	both	115	3547	10167	377	0.0423938
0.5	GSE112010 GMP expression	both	GSE111789 120min	both	112	3547	10177	377	0.083843
0.6	GSE112010 GMP expression	both	GSE111789 120min	both	121	3547	10185	377	0.00598307
0.7	GSE112010 GMP expression	both	GSE111789 120min	both	130	3547	10224	377	0.000159429
0.8	GSE112010 GMP expression	both	GSE111789 120min	both	136	3547	10262	377	6.6278e-06
0.9	GSE112010 GMP expression	both	GSE111789 120min	both	138	3547	10283	377	2.03089e-06
1	GSE112010 GMP expression	both	GSE111789 120min	both	150	3547	10293	377	1.08166e-09
0.1	GSE112010 GMP expression	both	GSE111789 30min	both	5	3638	10737	20	1
0.2	GSE112010 GMP expression	both	GSE111789 30min	both	3	3638	10748	20	0.439584
0.3	GSE112010 GMP expression	both	GSE111789 30min	both	5	3638	10767	20	1
0.4	GSE112010 GMP expression	both	GSE111789 30min	both	5	3638	10785	20	1
0.5	GSE112010 GMP expression	both	GSE111789 30min	both	5	3638	10795	20	1
0.6	GSE112010 GMP expression	both	GSE111789 30min	both	7	3638	10794	20	0.308492
0.7	GSE112010 GMP expression	both	GSE111789 30min	both	6	3638	10834	20	0.609198
0.8	GSE112010 GMP expression	both	GSE111789 30min	both	8	3638	10868	20	0.127035
0.9	GSE112010 GMP expression	both	GSE111789 30min	both	7	3638	10900	20	0.305564
1	GSE112010 GMP expression	both	GSE111789 30min	both	6	3638	10912	20	0.607801
0.1	GSE112010 GMP expression	both	GSE111789 60min	both	32	3442	9517	111	0.590004
0.2	GSE112010 GMP expression	both	GSE111789 60min	both	36	3442	9529	111	0.161125
0.3	GSE112010 GMP expression	both	GSE111789 60min	both	39	3442	9542	111	0.0511198
0.4	GSE112010 GMP expression	both	GSE111789 60min	both	36	3442	9564	111	0.160246
0.5	GSE112010 GMP expression	both	GSE111789 60min	both	33	3442	9574	111	0.449387
0.6	GSE112010 GMP expression	both	GSE111789 60min	both	35	3442	9581	111	0.234335
0.7	GSE112010 GMP expression	both	GSE111789 60min	both	31	3442	9617	111	0.745491
0.8	GSE112010 GMP expression	both	GSE111789 60min	both	36	3442	9656	111	0.158526
0.9	GSE112010 GMP expression	both	GSE111789 60min	both	37	3442	9669	111	0.103462
1	GSE112010 GMP expression	both	GSE111789 60min	both	35	3442	9681	111	0.232689
0.1	GSE112010 GMP expression	both	GSE112010 CMP expression	both	2602	7332	16826	4279	0
0.2	GSE112010 GMP expression	both	GSE112010 CMP expression	both	2111	7332	16827	4279	5.10116e-183
0.3	GSE112010 GMP expression	both	GSE112010 CMP expression	both	1676	7332	16825	4279	4.95778e-42
0.4	GSE112010 GMP expression	both	GSE112010 CMP expression	both	1367	7332	16826	4279	0.0126832
0.5	GSE112010 GMP expression	both	GSE112010 CMP expression	both	1025	7332	16826	4279	2.20895e-24
0.6	GSE112010 GMP expression	both	GSE112010 CMP expression	both	792	7332	16827	4279	1.23202e-82
0.7	GSE112010 GMP expression	both	GSE112010 CMP expression	both	608	7332	16826	4279	4.98123e-158
0.8	GSE112010 GMP expression	both	GSE112010 CMP expression	both	461	7332	16825	4279	6.92365e-241
0.9	GSE112010 GMP expression	both	GSE112010 CMP expression	both	335	7332	16826	4279	0
1	GSE112010 GMP expression	both	GSE112010 CMP expression	both	260	7332	16827	4279	0
0.1	GSE112010 GMP expression	both	GSE112010 EoP expression	both	792	7332	16826	1851	5.08519e-32
0.2	GSE112010 GMP expression	both	GSE112010 EoP expression	both	728	7332	16827	1851	1.22202e-17
0.3	GSE112010 GMP expression	both	GSE112010 EoP expression	both	675	7332	16825	1851	4.95761e-09
0.4	GSE112010 GMP expression	both	GSE112010 EoP expression	both	634	7332	16826	1851	0.000167816
0.5	GSE112010 GMP expression	both	GSE112010 EoP expression	both	571	7332	16826	1851	0.635875
0.6	GSE112010 GMP expression	both	GSE112010 EoP expression	both	531	7332	16827	1851	0.108578
0.7	GSE112010 GMP expression	both	GSE112010 EoP expression	both	481	7332	16826	1851	1.78333e-05
0.8	GSE112010 GMP expression	both	GSE112010 EoP expression	both	469	7332	16825	1851	8.46664e-07
0.9	GSE112010 GMP expression	both	GSE112010 EoP expression	both	441	7332	16826	1851	1.06962e-10
1	GSE112010 GMP expression	both	GSE112010 EoP expression	both	408	7332	16827	1851	1.17626e-16
0.1	GSE112010 GMP expression	both	GSE128027 GMSCF	both	1669	3893	17697	6669	2.22875e-68
0.2	GSE112010 GMP expression	both	GSE128027 GMSCF	both	1650	3893	17704	6669	2.7179e-63
0.3	GSE112010 GMP expression	both	GSE128027 GMSCF	both	1618	3893	17711	6669	4.72245e-55
0.4	GSE112010 GMP expression	both	GSE128027 GMSCF	both	1594	3893	17727	6669	2.11691e-49
0.5	GSE112010 GMP expression	both	GSE128027 GMSCF	both	1574	3893	17727	6669	9.15038e-45
0.6	GSE112010 GMP expression	both	GSE128027 GMSCF	both	1572	3893	17730	6669	2.66307e-44
0.7	GSE112010 GMP expression	both	GSE128027 GMSCF	both	1556	3893	17761	6669	3.45663e-41
0.8	GSE112010 GMP expression	both	GSE128027 GMSCF	both	1586	3893	17796	6669	1.8681e-48
0.9	GSE112010 GMP expression	both	GSE128027 GMSCF	both	1570	3893	17824	6669	4.45965e-45
1	GSE112010 GMP expression	both	GSE128027 GMSCF	both	1559	3893	17837	6669	7.77113e-43
0.1	GSE112010 GMP expression	both	GSE128027 IL3	both	2104	3947	18948	8398	2.08707e-121
0.2	GSE112010 GMP expression	both	GSE128027 IL3	both	2078	3947	18956	8398	1.89987e-112
0.3	GSE112010 GMP expression	both	GSE128027 IL3	both	2030	3947	18962	8398	1.72094e-96
0.4	GSE112010 GMP expression	both	GSE128027 IL3	both	2009	3947	18975	8398	4.63834e-90
0.5	GSE112010 GMP expression	both	GSE128027 IL3	both	1980	3947	18974	8398	2.38927e-81
0.6	GSE112010 GMP expression	both	GSE128027 IL3	both	1981	3947	18980	8398	1.12144e-81
0.7	GSE112010 GMP expression	both	GSE128027 IL3	both	1962	3947	19011	8398	8.02524e-77
0.8	GSE112010 GMP expression	both	GSE128027 IL3	both	1963	3947	19040	8398	1.32003e-77
0.9	GSE112010 GMP expression	both	GSE128027 IL3	both	1945	3947	19067	8398	6.55711e-73
1	GSE112010 GMP expression	both	GSE128027 IL3	both	1912	3947	19085	8398	2.43638e-64
0.1	GSE112010 GMP expression	both	GSE128027 IL5	both	1151	3893	17697	4597	1.77524e-41
0.2	GSE112010 GMP expression	both	GSE128027 IL5	both	1149	3893	17704	4597	4.26703e-41
0.3	GSE112010 GMP expression	both	GSE128027 IL5	both	1130	3893	17711	4597	9.86263e-37
0.4	GSE112010 GMP expression	both	GSE128027 IL5	both	1134	3893	17727	4597	7.70949e-38
0.5	GSE112010 GMP expression	both	GSE128027 IL5	both	1122	3893	17727	4597	4.52725e-35
0.6	GSE112010 GMP expression	both	GSE128027 IL5	both	1129	3893	17730	4597	9.70613e-37
0.7	GSE112010 GMP expression	both	GSE128027 IL5	both	1110	3893	17761	4597	8.97301e-33
0.8	GSE112010 GMP expression	both	GSE128027 IL5	both	1124	3893	17796	4597	3.38537e-36
0.9	GSE112010 GMP expression	both	GSE128027 IL5	both	1120	3893	17824	4597	1.66315e-35
1	GSE112010 GMP expression	both	GSE128027 IL5	both	1115	3893	17837	4597	1.4479e-34
0.1	GSE128027 GMSCF	both	GSE111789 120min	both	182	4919	7701	377	0.00020953
0.2	GSE128027 GMSCF	both	GSE111789 120min	both	176	4919	7701	377	0.0022068
0.3	GSE128027 GMSCF	both	GSE111789 120min	both	154	4919	7701	377	0.453305
0.4	GSE128027 GMSCF	both	GSE111789 120min	both	145	4919	7701	377	0.87227
0.5	GSE128027 GMSCF	both	GSE111789 120min	both	140	4919	7701	377	0.485938
0.6	GSE128027 GMSCF	both	GSE111789 120min	both	126	4919	7701	377	0.0244088
0.7	GSE128027 GMSCF	both	GSE111789 120min	both	121	4919	7701	377	0.00527972
0.8	GSE128027 GMSCF	both	GSE111789 120min	both	117	4919	7701	377	0.00127492
0.9	GSE128027 GMSCF	both	GSE111789 120min	both	116	4919	7701	377	0.000869281
1	GSE128027 GMSCF	both	GSE111789 120min	both	115	4919	7701	377	0.000586112
0.1	GSE128027 GMSCF	both	GSE111789 30min	both	7	5014	8290	20	1
0.2	GSE128027 GMSCF	both	GSE111789 30min	both	7	5014	8290	20	1
0.3	GSE128027 GMSCF	both	GSE111789 30min	both	8	5014	8290	20	0.821118
0.4	GSE128027 GMSCF	both	GSE111789 30min	both	7	5014	8290	20	1
0.5	GSE128027 GMSCF	both	GSE111789 30min	both	6	5014	8290	20	0.645297
0.6	GSE128027 GMSCF	both	GSE111789 30min	both	6	5014	8290	20	0.645297
0.7	GSE128027 GMSCF	both	GSE111789 30min	both	5	5014	8290	20	0.355724
0.8	GSE128027 GMSCF	both	GSE111789 30min	both	4	5014	8290	20	0.112
0.9	GSE128027 GMSCF	both	GSE111789 30min	both	3	5014	8290	20	0.0381165
1	GSE128027 GMSCF	both	GSE111789 30min	both	3	5014	8290	20	0.0381165
0.1	GSE128027 GMSCF	both	GSE111789 60min	both	53	4815	7121	111	0.119955
0.2	GSE128027 GMSCF	both	GSE111789 60min	both	57	4815	7121	111	0.0195322
0.3	GSE128027 GMSCF	both	GSE111789 60min	both	52	4815	7121	111	0.173755
0.4	GSE128027 GMSCF	both	GSE111789 60min	both	44	4815	7121	111	0.922769
0.5	GSE128027 GMSCF	both	GSE111789 60min	both	40	4815	7121	111	0.382525
0.6	GSE128027 GMSCF	both	GSE111789 60min	both	39	4815	7121	111	0.285632
0.7	GSE128027 GMSCF	both	GSE111789 60min	both	41	4815	7121	111	0.497157
0.8	GSE128027 GMSCF	both	GSE111789 60min	both	35	4815	7121	111	0.0644967
0.9	GSE128027 GMSCF	both	GSE111789 60min	both	30	4815	7121	111	0.00459773
1	GSE128027 GMSCF	both	GSE111789 60min	both	33	4815	7121	111	0.0249943
0.1	GSE128027 GMSCF	both	GSE112010 CMP expression	both	676	3173	19603	4279	0.000119227
0.2	GSE128027 GMSCF	both	GSE112010 CMP expression	both	666	3173	19598	4279	0.000722682
0.3	GSE128027 GMSCF	both	GSE112010 CMP expression	both	651	3173	19560	4279	0.00944323
0.4	GSE128027 GMSCF	both	GSE112010 CMP expression	both	641	3173	19556	4279	0.0332137
0.5	GSE128027 GMSCF	both	GSE112010 CMP expression	both	639	3173	19579	4279	0.0396937
0.6	GSE128027 GMSCF	both	GSE112010 CMP expression	both	633	3173	19590	4279	0.0738529
0.7	GSE128027 GMSCF	both	GSE112010 CMP expression	both	639	3173	19612	4279	0.0351594
0.8	GSE128027 GMSCF	both	GSE112010 CMP expression	both	645	3173	19623	4279	0.0163347
0.9	GSE128027 GMSCF	both	GSE112010 CMP expression	both	634	3173	19599	4279	0.066197
1	GSE128027 GMSCF	both	GSE112010 CMP expression	both	643	3173	19566	4279	0.0258695
0.1	GSE128027 GMSCF	both	GSE112010 EoP expression	both	351	3173	19603	1851	4.0335e-10
0.2	GSE128027 GMSCF	both	GSE112010 EoP expression	both	338	3173	19598	1851	6.48645e-08
0.3	GSE128027 GMSCF	both	GSE112010 EoP expression	both	321	3173	19560	1851	1.92228e-05
0.4	GSE128027 GMSCF	both	GSE112010 EoP expression	both	299	3173	19556	1851	0.00511049
0.5	GSE128027 GMSCF	both	GSE112010 EoP expression	both	283	3173	19579	1851	0.0862462
0.6	GSE128027 GMSCF	both	GSE112010 EoP expression	both	281	3173	19590	1851	0.107412
0.7	GSE128027 GMSCF	both	GSE112010 EoP expression	both	278	3173	19612	1851	0.161194
0.8	GSE128027 GMSCF	both	GSE112010 EoP expression	both	268	3173	19623	1851	0.46211
0.9	GSE128027 GMSCF	both	GSE112010 EoP expression	both	262	3173	19599	1851	0.779386
1	GSE128027 GMSCF	both	GSE112010 EoP expression	both	264	3173	19566	1851	0.700259
0.1	GSE128027 GMSCF	both	GSE112010 GMP expression	both	1195	3173	19603	7496	1.25813e-09
0.2	GSE128027 GMSCF	both	GSE112010 GMP expression	both	1179	3173	19598	7496	5.97586e-08
0.3	GSE128027 GMSCF	both	GSE112010 GMP expression	both	1142	3173	19560	7496	0.000109503
0.4	GSE128027 GMSCF	both	GSE112010 GMP expression	both	1144	3173	19556	7496	7.83505e-05
0.5	GSE128027 GMSCF	both	GSE112010 GMP expression	both	1145	3173	19579	7496	5.538e-05
0.6	GSE128027 GMSCF	both	GSE112010 GMP expression	both	1143	3173	19590	7496	7.15866e-05
0.7	GSE128027 GMSCF	both	GSE112010 GMP expression	both	1128	3173	19612	7496	0.000670573
0.8	GSE128027 GMSCF	both	GSE112010 GMP expression	both	1106	3173	19623	7496	0.0115511
0.9	GSE128027 GMSCF	both	GSE112010 GMP expression	both	1090	3173	19599	7496	0.0639394
1	GSE128027 GMSCF	both	GSE112010 GMP expression	both	1097	3173	19566	7496	0.0397712
0.1	GSE128027 GMSCF	both	GSE128027 IL3	both	5053	6669	15073	8398	0
0.2	GSE128027 GMSCF	both	GSE128027 IL3	both	4441	6669	15073	8398	0
0.3	GSE128027 GMSCF	both	GSE128027 IL3	both	3840	6669	15073	8398	1.27369870733889e-314
0.4	GSE128027 GMSCF	both	GSE128027 IL3	both	3253	6669	15073	8398	9.32251e-92
0.5	GSE128027 GMSCF	both	GSE128027 IL3	both	2703	6669	15073	8398	0.000132707
0.6	GSE128027 GMSCF	both	GSE128027 IL3	both	2186	6669	15073	8398	2.48797e-32
0.7	GSE128027 GMSCF	both	GSE128027 IL3	both	1708	6669	15073	8398	8.62616e-157
0.8	GSE128027 GMSCF	both	GSE128027 IL3	both	1281	6669	15073	8398	0
0.9	GSE128027 GMSCF	both	GSE128027 IL3	both	931	6669	15073	8398	0
1	GSE128027 GMSCF	both	GSE128027 IL3	both	630	6669	15073	8398	0
0.1	GSE128027 GMSCF	both	GSE128027 IL5	both	3442	6669	13778	4597	0
0.2	GSE128027 GMSCF	both	GSE128027 IL5	both	2788	6669	13778	4597	0
0.3	GSE128027 GMSCF	both	GSE128027 IL5	both	2174	6669	13778	4597	1.89877e-123
0.4	GSE128027 GMSCF	both	GSE128027 IL5	both	1661	6669	13778	4597	9.61521e-09
0.5	GSE128027 GMSCF	both	GSE128027 IL5	both	1213	6669	13778	4597	3.78177e-25
0.6	GSE128027 GMSCF	both	GSE128027 IL5	both	850	6669	13778	4597	5.31588e-128
0.7	GSE128027 GMSCF	both	GSE128027 IL5	both	563	6669	13778	4597	2.18129e-278
0.8	GSE128027 GMSCF	both	GSE128027 IL5	both	346	6669	13778	4597	0
0.9	GSE128027 GMSCF	both	GSE128027 IL5	both	184	6669	13778	4597	0
1	GSE128027 GMSCF	both	GSE128027 IL5	both	70	6669	13778	4597	0
0.1	GSE128027 IL3	both	GSE111789 120min	both	211	6141	6479	377	0.00400463
0.2	GSE128027 IL3	both	GSE111789 120min	both	181	6141	6479	377	0.834302
0.3	GSE128027 IL3	both	GSE111789 120min	both	166	6141	6479	377	0.0751965
0.4	GSE128027 IL3	both	GSE111789 120min	both	162	6141	6479	377	0.0279001
0.5	GSE128027 IL3	both	GSE111789 120min	both	149	6141	6479	377	0.000362889
0.6	GSE128027 IL3	both	GSE111789 120min	both	145	6141	6479	377	5.45368e-05
0.7	GSE128027 IL3	both	GSE111789 120min	both	152	6141	6479	377	0.00115567
0.8	GSE128027 IL3	both	GSE111789 120min	both	147	6141	6479	377	0.00013121
0.9	GSE128027 IL3	both	GSE111789 120min	both	134	6141	6886	377	4.80145e-06
1	GSE128027 IL3	both	GSE111789 120min	both	141	6141	6479	377	8.26255e-06
0.1	GSE128027 IL3	both	GSE111789 30min	both	7	6266	7038	20	0.370924
0.2	GSE128027 IL3	both	GSE111789 30min	both	5	6266	7038	20	0.0704043
0.3	GSE128027 IL3	both	GSE111789 30min	both	6	6266	7038	20	0.17761
0.4	GSE128027 IL3	both	GSE111789 30min	both	8	6266	7038	20	0.655454
0.5	GSE128027 IL3	both	GSE111789 30min	both	6	6266	7038	20	0.17761
0.6	GSE128027 IL3	both	GSE111789 30min	both	6	6266	7038	20	0.17761
0.7	GSE128027 IL3	both	GSE111789 30min	both	7	6266	7038	20	0.370924
0.8	GSE128027 IL3	both	GSE111789 30min	both	7	6266	7038	20	0.370924
0.9	GSE128027 IL3	both	GSE111789 30min	both	7	6266	7254	20	0.373107
1	GSE128027 IL3	both	GSE111789 30min	both	7	6266	7038	20	0.370924
0.1	GSE128027 IL3	both	GSE111789 60min	both	60	6003	5933	111	0.446556
0.2	GSE128027 IL3	both	GSE111789 60min	both	47	6003	5933	111	0.10476
0.3	GSE128027 IL3	both	GSE111789 60min	both	47	6003	5933	111	0.10476
0.4	GSE128027 IL3	both	GSE111789 60min	both	47	6003	5933	111	0.10476
0.5	GSE128027 IL3	both	GSE111789 60min	both	43	6003	5933	111	0.0168014
0.6	GSE128027 IL3	both	GSE111789 60min	both	47	6003	5933	111	0.10476
0.7	GSE128027 IL3	both	GSE111789 60min	both	48	6003	5933	111	0.152505
0.8	GSE128027 IL3	both	GSE111789 60min	both	47	6003	5937	111	0.104805
0.9	GSE128027 IL3	both	GSE111789 60min	both	48	6003	6533	111	0.341138
1	GSE128027 IL3	both	GSE111789 60min	both	47	6003	5933	111	0.10476
0.1	GSE128027 IL3	both	GSE112010 CMP expression	both	859	3947	18427	4279	4.78807e-06
0.2	GSE128027 IL3	both	GSE112010 CMP expression	both	861	3947	18426	4279	3.11509e-06
0.3	GSE128027 IL3	both	GSE112010 CMP expression	both	837	3947	18448	4279	0.000253359
0.4	GSE128027 IL3	both	GSE112010 CMP expression	both	838	3947	18458	4279	0.000211905
0.5	GSE128027 IL3	both	GSE112010 CMP expression	both	836	3947	18466	4279	0.000275235
0.6	GSE128027 IL3	both	GSE112010 CMP expression	both	818	3947	18471	4279	0.00428658
0.7	GSE128027 IL3	both	GSE112010 CMP expression	both	815	3947	18482	4279	0.00605322
0.8	GSE128027 IL3	both	GSE112010 CMP expression	both	805	3947	18489	4279	0.0203015
0.9	GSE128027 IL3	both	GSE112010 CMP expression	both	794	3947	18504	4279	0.0639484
1	GSE128027 IL3	both	GSE112010 CMP expression	both	788	3947	18473	4279	0.123693
0.1	GSE128027 IL3	both	GSE112010 EoP expression	both	429	3947	18427	1851	2.64412e-10
0.2	GSE128027 IL3	both	GSE112010 EoP expression	both	387	3947	18426	1851	0.000169863
0.3	GSE128027 IL3	both	GSE112010 EoP expression	both	363	3947	18448	1851	0.0200885
0.4	GSE128027 IL3	both	GSE112010 EoP expression	both	361	3947	18458	1851	0.0279362
0.5	GSE128027 IL3	both	GSE112010 EoP expression	both	355	3947	18466	1851	0.0693458
0.6	GSE128027 IL3	both	GSE112010 EoP expression	both	348	3947	18471	1851	0.161011
0.7	GSE128027 IL3	both	GSE112010 EoP expression	both	349	3947	18482	1851	0.142688
0.8	GSE128027 IL3	both	GSE112010 EoP expression	both	343	3947	18489	1851	0.264882
0.9	GSE128027 IL3	both	GSE112010 EoP expression	both	328	3947	18504	1851	0.873381
1	GSE128027 IL3	both	GSE112010 EoP expression	both	334	3947	18473	1851	0.610234
0.1	GSE128027 IL3	both	GSE112010 GMP expression	both	1471	3947	18427	7496	4.17362e-08
0.2	GSE128027 IL3	both	GSE112010 GMP expression	both	1468	3947	18426	7496	7.80274e-08
0.3	GSE128027 IL3	both	GSE112010 GMP expression	both	1436	3947	18448	7496	2.25617e-05
0.4	GSE128027 IL3	both	GSE112010 GMP expression	both	1439	3947	18458	7496	1.2515e-05
0.5	GSE128027 IL3	both	GSE112010 GMP expression	both	1444	3947	18466	7496	4.80389e-06
0.6	GSE128027 IL3	both	GSE112010 GMP expression	both	1411	3947	18471	7496	0.000766944
0.7	GSE128027 IL3	both	GSE112010 GMP expression	both	1386	3947	18482	7496	0.0134327
0.8	GSE128027 IL3	both	GSE112010 GMP expression	both	1379	3947	18489	7496	0.0257161
0.9	GSE128027 IL3	both	GSE112010 GMP expression	both	1357	3947	18504	7496	0.147096
1	GSE128027 IL3	both	GSE112010 GMP expression	both	1344	3947	18473	7496	0.37235
0.1	GSE128027 IL3	both	GSE128027 GMSCF	both	4857	8370	12077	6669	0
0.2	GSE128027 IL3	both	GSE128027 GMSCF	both	4085	8370	12077	6669	0
0.3	GSE128027 IL3	both	GSE128027 GMSCF	both	3351	8370	12077	6669	1.49314e-78
0.4	GSE128027 IL3	both	GSE128027 GMSCF	both	2679	8370	12077	6669	0.125509
0.5	GSE128027 IL3	both	GSE128027 GMSCF	both	2076	8370	12077	6669	3.91628e-89
0.6	GSE128027 IL3	both	GSE128027 GMSCF	both	1560	8370	12077	6669	7.64778e-288
0.7	GSE128027 IL3	both	GSE128027 GMSCF	both	1159	8370	12077	6669	0
0.8	GSE128027 IL3	both	GSE128027 GMSCF	both	834	8370	12077	6669	0
0.9	GSE128027 IL3	both	GSE128027 GMSCF	both	578	8370	12077	6669	0
1	GSE128027 IL3	both	GSE128027 GMSCF	both	411	8370	12077	6669	0
0.1	GSE128027 IL3	both	GSE128027 IL5	both	3118	8370	12077	4597	0
0.2	GSE128027 IL3	both	GSE128027 IL5	both	2504	8370	12077	4597	2.48063e-98
0.3	GSE128027 IL3	both	GSE128027 IL5	both	1978	8370	12077	4597	0.00107316
0.4	GSE128027 IL3	both	GSE128027 IL5	both	1562	8370	12077	4597	5.43731e-28
0.5	GSE128027 IL3	both	GSE128027 IL5	both	1216	8370	12077	4597	2.43453e-118
0.6	GSE128027 IL3	both	GSE128027 IL5	both	943	8370	12077	4597	9.93773e-240
0.7	GSE128027 IL3	both	GSE128027 IL5	both	728	8370	12077	4597	0
0.8	GSE128027 IL3	both	GSE128027 IL5	both	571	8370	12077	4597	0
0.9	GSE128027 IL3	both	GSE128027 IL5	both	438	8370	12077	4597	0
1	GSE128027 IL3	both	GSE128027 IL5	both	373	8370	12077	4597	0
0.1	GSE128027 IL5	both	GSE111789 120min	both	144	3414	9206	377	1.67803e-06
0.2	GSE128027 IL5	both	GSE111789 120min	both	125	3414	9206	377	0.00800843
0.3	GSE128027 IL5	both	GSE111789 120min	both	120	3414	9206	377	0.0392061
0.4	GSE128027 IL5	both	GSE111789 120min	both	115	3414	9206	377	0.12625
0.5	GSE128027 IL5	both	GSE111789 120min	both	107	3414	9206	377	0.556374
0.6	GSE128027 IL5	both	GSE111789 120min	both	99	3414	9206	377	0.768624
0.7	GSE128027 IL5	both	GSE111789 120min	both	90	3414	9206	377	0.175679
0.8	GSE128027 IL5	both	GSE111789 120min	both	87	3414	9206	377	0.0876329
0.9	GSE128027 IL5	both	GSE111789 120min	both	80	3414	9206	377	0.00951706
1	GSE128027 IL5	both	GSE111789 120min	both	78	3414	9206	377	0.00465091
0.1	GSE128027 IL5	both	GSE111789 30min	both	6	3486	9818	20	0.799047
0.2	GSE128027 IL5	both	GSE111789 30min	both	5	3486	9818	20	1
0.3	GSE128027 IL5	both	GSE111789 30min	both	3	3486	9818	20	0.317258
0.4	GSE128027 IL5	both	GSE111789 30min	both	4	3486	9818	20	0.620672
0.5	GSE128027 IL5	both	GSE111789 30min	both	4	3486	9818	20	0.620672
0.6	GSE128027 IL5	both	GSE111789 30min	both	4	3486	9818	20	0.620672
0.7	GSE128027 IL5	both	GSE111789 30min	both	3	3486	9818	20	0.317258
0.8	GSE128027 IL5	both	GSE111789 30min	both	3	3486	9818	20	0.317258
0.9	GSE128027 IL5	both	GSE111789 30min	both	2	3486	9818	20	0.12719
1	GSE128027 IL5	both	GSE111789 30min	both	1	3486	9818	20	0.0377824
0.1	GSE128027 IL5	both	GSE111789 60min	both	42	3335	8601	111	0.0250986
0.2	GSE128027 IL5	both	GSE111789 60min	both	33	3335	8601	111	0.671439
0.3	GSE128027 IL5	both	GSE111789 60min	both	33	3335	8601	111	0.671439
0.4	GSE128027 IL5	both	GSE111789 60min	both	29	3335	8601	111	0.750092
0.5	GSE128027 IL5	both	GSE111789 60min	both	28	3335	8601	111	0.595416
0.6	GSE128027 IL5	both	GSE111789 60min	both	26	3335	8601	111	0.338745
0.7	GSE128027 IL5	both	GSE111789 60min	both	21	3335	8601	111	0.0334457
0.8	GSE128027 IL5	both	GSE111789 60min	both	20	3335	8601	111	0.0190829
0.9	GSE128027 IL5	both	GSE111789 60min	both	20	3335	8601	111	0.0190829
1	GSE128027 IL5	both	GSE111789 60min	both	21	3335	8601	111	0.0334457
0.1	GSE128027 IL5	both	GSE112010 CMP expression	both	496	2263	20904	4279	1.26447e-05
0.2	GSE128027 IL5	both	GSE112010 CMP expression	both	495	2263	20913	4279	1.63085e-05
0.3	GSE128027 IL5	both	GSE112010 CMP expression	both	483	2263	20880	4279	0.000292219
0.4	GSE128027 IL5	both	GSE112010 CMP expression	both	486	2263	20872	4279	0.000166598
0.5	GSE128027 IL5	both	GSE112010 CMP expression	both	478	2263	20859	4279	0.000853951
0.6	GSE128027 IL5	both	GSE112010 CMP expression	both	478	2263	20851	4279	0.000943157
0.7	GSE128027 IL5	both	GSE112010 CMP expression	both	468	2263	20840	4279	0.00622048
0.8	GSE128027 IL5	both	GSE112010 CMP expression	both	459	2263	20854	4279	0.0243474
0.9	GSE128027 IL5	both	GSE112010 CMP expression	both	461	2263	20873	4279	0.0166399
1	GSE128027 IL5	both	GSE112010 CMP expression	both	451	2263	20873	4279	0.0680892
0.1	GSE128027 IL5	both	GSE112010 EoP expression	both	262	2263	20904	1851	2.82519e-10
0.2	GSE128027 IL5	both	GSE112010 EoP expression	both	247	2263	20913	1851	2.03508e-07
0.3	GSE128027 IL5	both	GSE112010 EoP expression	both	236	2263	20880	1851	1.47459e-05
0.4	GSE128027 IL5	both	GSE112010 EoP expression	both	228	2263	20872	1851	0.000201728
0.5	GSE128027 IL5	both	GSE112010 EoP expression	both	225	2263	20859	1851	0.0005188
0.6	GSE128027 IL5	both	GSE112010 EoP expression	both	212	2263	20851	1851	0.0143525
0.7	GSE128027 IL5	both	GSE112010 EoP expression	both	205	2263	20840	1851	0.0553553
0.8	GSE128027 IL5	both	GSE112010 EoP expression	both	201	2263	20854	1851	0.111654
0.9	GSE128027 IL5	both	GSE112010 EoP expression	both	189	2263	20873	1851	0.514011
1	GSE128027 IL5	both	GSE112010 EoP expression	both	185	2263	20873	1851	0.74419
0.1	GSE128027 IL5	both	GSE112010 GMP expression	both	843	2263	20904	7496	2.1761e-07
0.2	GSE128027 IL5	both	GSE112010 GMP expression	both	840	2263	20913	7496	4.59529e-07
0.3	GSE128027 IL5	both	GSE112010 GMP expression	both	830	2263	20880	7496	5.55317e-06
0.4	GSE128027 IL5	both	GSE112010 GMP expression	both	827	2263	20872	7496	1.20289e-05
0.5	GSE128027 IL5	both	GSE112010 GMP expression	both	828	2263	20859	7496	9.73353e-06
0.6	GSE128027 IL5	both	GSE112010 GMP expression	both	828	2263	20851	7496	1.08362e-05
0.7	GSE128027 IL5	both	GSE112010 GMP expression	both	828	2263	20840	7496	1.20982e-05
0.8	GSE128027 IL5	both	GSE112010 GMP expression	both	827	2263	20854	7496	1.34499e-05
0.9	GSE128027 IL5	both	GSE112010 GMP expression	both	820	2263	20873	7496	4.72946e-05
1	GSE128027 IL5	both	GSE112010 GMP expression	both	800	2263	20873	7496	0.00179565
0.1	GSE128027 IL5	both	GSE128027 GMSCF	both	3659	4597	15850	6669	0
0.2	GSE128027 IL5	both	GSE128027 GMSCF	both	3211	4597	15850	6669	0
0.3	GSE128027 IL5	both	GSE128027 GMSCF	both	2767	4597	15850	6669	0
0.4	GSE128027 IL5	both	GSE128027 GMSCF	both	2334	4597	15850	6669	6.13603e-187
0.5	GSE128027 IL5	both	GSE128027 GMSCF	both	1916	4597	15850	6669	9.06359e-49
0.6	GSE128027 IL5	both	GSE128027 GMSCF	both	1507	4597	15850	6669	0.788712
0.7	GSE128027 IL5	both	GSE128027 GMSCF	both	1130	4597	15850	6669	3.90568e-41
0.8	GSE128027 IL5	both	GSE128027 GMSCF	both	781	4597	15850	6669	6.70267e-158
0.9	GSE128027 IL5	both	GSE128027 GMSCF	both	445	4597	15850	6669	0
1	GSE128027 IL5	both	GSE128027 GMSCF	both	168	4597	15850	6669	0
0.1	GSE128027 IL5	both	GSE128027 IL3	both	3467	4597	17145	8398	0
0.2	GSE128027 IL5	both	GSE128027 IL3	both	3104	4597	17145	8398	0
0.3	GSE128027 IL5	both	GSE128027 IL3	both	2736	4597	17145	8398	6.96061e-230
0.4	GSE128027 IL5	both	GSE128027 IL3	both	2400	4597	17145	8398	1.24295e-98
0.5	GSE128027 IL5	both	GSE128027 IL3	both	2068	4597	17145	8398	3.97902e-23
0.6	GSE128027 IL5	both	GSE128027 IL3	both	1767	4597	17145	8398	0.771878
0.7	GSE128027 IL5	both	GSE128027 IL3	both	1476	4597	17145	8398	7.15545e-25
0.8	GSE128027 IL5	both	GSE128027 IL3	both	1225	4597	17145	8398	1.17288e-81
0.9	GSE128027 IL5	both	GSE128027 IL3	both	956	4597	17145	8398	8.32399e-184
1	GSE128027 IL5	both	GSE128027 IL3	both	729	4597	17145	8398	0
0.1	GSE111789 120min	both	GSE111789 30min	both	8	377	12927	20	3.61069e-08
0.2	GSE111789 120min	both	GSE111789 30min	both	4	377	12927	20	0.00214493
0.3	GSE111789 120min	both	GSE111789 30min	both	3	377	12927	20	0.0179908
0.4	GSE111789 120min	both	GSE111789 30min	both	3	377	12927	20	0.0179908
0.5	GSE111789 120min	both	GSE111789 30min	both	2	377	12927	20	0.108911
0.6	GSE111789 120min	both	GSE111789 30min	both	2	377	12927	20	0.108911
0.7	GSE111789 120min	both	GSE111789 30min	both	1	377	12927	20	0.437491
0.8	GSE111789 120min	both	GSE111789 30min	both	NA	NA	NA	NA	NA
0.9	GSE111789 120min	both	GSE111789 30min	both	NA	NA	NA	NA	NA
1	GSE111789 120min	both	GSE111789 30min	both	NA	NA	NA	NA	NA
0.1	GSE111789 120min	both	GSE111789 60min	both	68	374	11562	111	3.80699e-75
0.2	GSE111789 120min	both	GSE111789 60min	both	49	374	11562	111	1.41262e-44
0.3	GSE111789 120min	both	GSE111789 60min	both	40	374	11562	111	2.99255e-32
0.4	GSE111789 120min	both	GSE111789 60min	both	29	374	11562	111	3.34398e-19
0.5	GSE111789 120min	both	GSE111789 60min	both	16	374	11562	111	3.38539e-07
0.6	GSE111789 120min	both	GSE111789 60min	both	11	374	11562	111	0.000706613
0.7	GSE111789 120min	both	GSE111789 60min	both	8	374	11562	111	0.0232328
0.8	GSE111789 120min	both	GSE111789 60min	both	4	374	11562	111	0.779983
0.9	GSE111789 120min	both	GSE111789 60min	both	1	374	11562	111	0.268155
1	GSE111789 120min	both	GSE111789 60min	both	NA	NA	NA	NA	NA
0.1	GSE111789 120min	both	GSE112010 CMP expression	both	35	230	23814	4279	0.340793
0.2	GSE111789 120min	both	GSE112010 CMP expression	both	37	230	23813	4279	0.544715
0.3	GSE111789 120min	both	GSE112010 CMP expression	both	39	230	23805	4279	0.79528
0.4	GSE111789 120min	both	GSE112010 CMP expression	both	38	230	23807	4279	0.665364
0.5	GSE111789 120min	both	GSE112010 CMP expression	both	36	230	23814	4279	0.43595
0.6	GSE111789 120min	both	GSE112010 CMP expression	both	40	230	23815	4279	0.931088
0.7	GSE111789 120min	both	GSE112010 CMP expression	both	43	230	23818	4279	0.728864
0.8	GSE111789 120min	both	GSE112010 CMP expression	both	45	230	23819	4279	0.488112
0.9	GSE111789 120min	both	GSE112010 CMP expression	both	48	230	23821	4279	0.225046
1	GSE111789 120min	both	GSE112010 CMP expression	both	48	230	23821	4279	0.225046
0.1	GSE111789 120min	both	GSE112010 EoP expression	both	27	230	23814	1851	0.0251851
0.2	GSE111789 120min	both	GSE112010 EoP expression	both	28	230	23813	1851	0.0172051
0.3	GSE111789 120min	both	GSE112010 EoP expression	both	32	230	23805	1851	0.00108099
0.4	GSE111789 120min	both	GSE112010 EoP expression	both	33	230	23807	1851	0.000655375
0.5	GSE111789 120min	both	GSE112010 EoP expression	both	32	230	23814	1851	0.0010773
0.6	GSE111789 120min	both	GSE112010 EoP expression	both	31	230	23815	1851	0.00251941
0.7	GSE111789 120min	both	GSE112010 EoP expression	both	30	230	23818	1851	0.00405268
0.8	GSE111789 120min	both	GSE112010 EoP expression	both	33	230	23819	1851	0.000653774
0.9	GSE111789 120min	both	GSE112010 EoP expression	both	33	230	23821	1851	0.000653511
1	GSE111789 120min	both	GSE112010 EoP expression	both	34	230	23821	1851	0.000246863
0.1	GSE111789 120min	both	GSE112010 GMP expression	both	75	230	23814	7496	0.667867
0.2	GSE111789 120min	both	GSE112010 GMP expression	both	73	230	23813	7496	0.886278
0.3	GSE111789 120min	both	GSE112010 GMP expression	both	77	230	23805	7496	0.47454
0.4	GSE111789 120min	both	GSE112010 GMP expression	both	73	230	23807	7496	0.886287
0.5	GSE111789 120min	both	GSE112010 GMP expression	both	72	230	23814	7496	1
0.6	GSE111789 120min	both	GSE112010 GMP expression	both	77	230	23815	7496	0.474473
0.7	GSE111789 120min	both	GSE112010 GMP expression	both	79	230	23818	7496	0.31658
0.8	GSE111789 120min	both	GSE112010 GMP expression	both	84	230	23819	7496	0.0858514
0.9	GSE111789 120min	both	GSE112010 GMP expression	both	92	230	23821	7496	0.00514542
1	GSE111789 120min	both	GSE112010 GMP expression	both	93	230	23821	7496	0.00325868
0.1	GSE111789 120min	both	GSE128027 GMSCF	both	204	351	20096	6669	4.82867e-23
0.2	GSE111789 120min	both	GSE128027 GMSCF	both	194	351	20096	6669	1.54991e-18
0.3	GSE111789 120min	both	GSE128027 GMSCF	both	188	351	20096	6669	4.6684e-16
0.4	GSE111789 120min	both	GSE128027 GMSCF	both	183	351	20096	6669	3.55081e-14
0.5	GSE111789 120min	both	GSE128027 GMSCF	both	186	351	20096	6669	2.2104e-15
0.6	GSE111789 120min	both	GSE128027 GMSCF	both	174	351	20096	6669	3.69118e-11
0.7	GSE111789 120min	both	GSE128027 GMSCF	both	165	351	20096	6669	1.97294e-08
0.8	GSE111789 120min	both	GSE128027 GMSCF	both	157	351	20096	6669	2.1903e-06
0.9	GSE111789 120min	both	GSE128027 GMSCF	both	149	351	20096	6669	0.000112958
1	GSE111789 120min	both	GSE128027 GMSCF	both	149	351	20096	6669	0.000112958
0.1	GSE111789 120min	both	GSE128027 IL3	both	237	352	21390	8398	5.73594e-28
0.2	GSE111789 120min	both	GSE128027 IL3	both	230	352	21390	8398	2.24874e-24
0.3	GSE111789 120min	both	GSE128027 IL3	both	219	352	21390	8398	2.30931e-19
0.4	GSE111789 120min	both	GSE128027 IL3	both	216	352	21390	8398	4.9672e-18
0.5	GSE111789 120min	both	GSE128027 IL3	both	216	352	21390	8398	4.9672e-18
0.6	GSE111789 120min	both	GSE128027 IL3	both	209	352	21390	8398	2.83556e-15
0.7	GSE111789 120min	both	GSE128027 IL3	both	207	352	21390	8398	1.73929e-14
0.8	GSE111789 120min	both	GSE128027 IL3	both	204	352	21390	8398	1.65989e-13
0.9	GSE111789 120min	both	GSE128027 IL3	both	201	352	21390	8398	1.99705e-12
1	GSE111789 120min	both	GSE128027 IL3	both	199	352	21390	8398	9.93549e-12
0.1	GSE111789 120min	both	GSE128027 IL5	both	156	351	20096	4597	3.58554e-20
0.2	GSE111789 120min	both	GSE128027 IL5	both	147	351	20096	4597	3.16106e-16
0.3	GSE111789 120min	both	GSE128027 IL5	both	142	351	20096	4597	2.7558e-14
0.4	GSE111789 120min	both	GSE128027 IL5	both	139	351	20096	4597	3.66098e-13
0.5	GSE111789 120min	both	GSE128027 IL5	both	139	351	20096	4597	3.66098e-13
0.6	GSE111789 120min	both	GSE128027 IL5	both	128	351	20096	4597	2.06069e-09
0.7	GSE111789 120min	both	GSE128027 IL5	both	117	351	20096	4597	2.94503e-06
0.8	GSE111789 120min	both	GSE128027 IL5	both	107	351	20096	4597	0.000475653
0.9	GSE111789 120min	both	GSE128027 IL5	both	91	351	20096	4597	0.121787
1	GSE111789 120min	both	GSE128027 IL5	both	92	351	20096	4597	0.0937223
0.1	GSE111789 30min	both	GSE111789 120min	both	18	20	12600	377	4.32802e-26
0.2	GSE111789 30min	both	GSE111789 120min	both	16	20	12600	377	1.27731e-21
0.3	GSE111789 30min	both	GSE111789 120min	both	14	20	12600	377	1.17052e-17
0.4	GSE111789 30min	both	GSE111789 120min	both	12	20	12600	377	4.31549e-14
0.5	GSE111789 30min	both	GSE111789 120min	both	10	20	12600	377	7.11733e-11
0.6	GSE111789 30min	both	GSE111789 120min	both	8	20	12600	377	5.41864e-08
0.7	GSE111789 30min	both	GSE111789 120min	both	6	20	12600	377	1.85555e-05
0.8	GSE111789 30min	both	GSE111789 120min	both	4	20	12600	377	0.00259771
0.9	GSE111789 30min	both	GSE111789 120min	both	2	20	12600	377	0.118891
1	GSE111789 30min	both	GSE111789 120min	both	NA	NA	NA	NA	NA
0.1	GSE111789 30min	both	GSE111789 60min	both	17	20	11916	111	9.02359e-33
0.2	GSE111789 30min	both	GSE111789 60min	both	15	20	11916	111	1.88276e-27
0.3	GSE111789 30min	both	GSE111789 60min	both	13	20	11916	111	1.38569e-22
0.4	GSE111789 30min	both	GSE111789 60min	both	11	20	11916	111	4.24457e-18
0.5	GSE111789 30min	both	GSE111789 60min	both	9	20	11916	111	5.7702e-14
0.6	GSE111789 30min	both	GSE111789 60min	both	7	20	11916	111	3.4865e-10
0.7	GSE111789 30min	both	GSE111789 60min	both	5	20	11916	111	8.81256e-07
0.8	GSE111789 30min	both	GSE111789 60min	both	3	20	11916	111	0.000795156
0.9	GSE111789 30min	both	GSE111789 60min	both	2	20	11916	111	0.0145993
1	GSE111789 30min	both	GSE111789 60min	both	NA	NA	NA	NA	NA
0.1	GSE111789 30min	both	GSE112010 CMP expression	both	4	15	24140	4279	0.3216
0.2	GSE111789 30min	both	GSE112010 CMP expression	both	4	15	24140	4279	0.3216
0.3	GSE111789 30min	both	GSE112010 CMP expression	both	4	15	24140	4279	0.3216
0.4	GSE111789 30min	both	GSE112010 CMP expression	both	4	15	24140	4279	0.3216
0.5	GSE111789 30min	both	GSE112010 CMP expression	both	4	15	24139	4279	0.321619
0.6	GSE111789 30min	both	GSE112010 CMP expression	both	4	15	24139	4279	0.321619
0.7	GSE111789 30min	both	GSE112010 CMP expression	both	3	15	24138	4279	0.738725
0.8	GSE111789 30min	both	GSE112010 CMP expression	both	3	15	24138	4279	0.738725
0.9	GSE111789 30min	both	GSE112010 CMP expression	both	2	15	24138	4279	1
1	GSE111789 30min	both	GSE112010 CMP expression	both	3	15	24138	4279	0.738725
0.1	GSE111789 30min	both	GSE112010 EoP expression	both	3	15	24140	1851	0.102304
0.2	GSE111789 30min	both	GSE112010 EoP expression	both	3	15	24140	1851	0.102304
0.3	GSE111789 30min	both	GSE112010 EoP expression	both	3	15	24140	1851	0.102304
0.4	GSE111789 30min	both	GSE112010 EoP expression	both	4	15	24140	1851	0.0236687
0.5	GSE111789 30min	both	GSE112010 EoP expression	both	4	15	24139	1851	0.023672
0.6	GSE111789 30min	both	GSE112010 EoP expression	both	3	15	24139	1851	0.102314
0.7	GSE111789 30min	both	GSE112010 EoP expression	both	3	15	24138	1851	0.102323
0.8	GSE111789 30min	both	GSE112010 EoP expression	both	3	15	24138	1851	0.102323
0.9	GSE111789 30min	both	GSE112010 EoP expression	both	2	15	24138	1851	0.32112
[truncated: 3,741 more rows]

## Sheet: ConcordancePermutation_sig
Portion	Signature	Characteristic(sig)	Target	Characteristic(tar)	length	signature_length	concordance_score	mean(P)	sd(P)	zscore(P)	p_value	direction
0.1	GSE104152 iTreg vs Th0	both	GSE104152 Th17 vs Th0	both	10886	4735	0.772756	0.688412	0.0049092	17.1808	0	The same
0.2	GSE104152 iTreg vs Th0	both	GSE104152 Th17 vs Th0	both	10886	4735	0.729673	0.688464	0.00500905	8.22685	0	The same
0.3	GSE104152 iTreg vs Th0	both	GSE104152 Th17 vs Th0	both	10886	4735	0.69018	0.688496	0.00492169	0.342085	0.3565	The same
0.4	GSE104152 iTreg vs Th0	both	GSE104152 Th17 vs Th0	both	10886	4735	0.661246	0.688599	0.00509763	-5.36585	0	Opposite
0.5	GSE104152 iTreg vs Th0	both	GSE104152 Th17 vs Th0	both	10886	4735	0.639916	0.688604	0.00516929	-9.41881	0	Opposite
0.6	GSE104152 iTreg vs Th0	both	GSE104152 Th17 vs Th0	both	10886	4735	0.617529	0.688449	0.0051122	-13.8728	0	Opposite
0.7	GSE104152 iTreg vs Th0	both	GSE104152 Th17 vs Th0	both	10886	4735	0.59831	0.688447	0.00510162	-17.6682	0	Opposite
0.8	GSE104152 iTreg vs Th0	both	GSE104152 Th17 vs Th0	both	10886	4735	0.581837	0.688551	0.00499257	-21.3746	0	Opposite
0.9	GSE104152 iTreg vs Th0	both	GSE104152 Th17 vs Th0	both	10886	4735	0.570644	0.688497	0.00507066	-23.2421	0	Opposite
1	GSE104152 iTreg vs Th0	both	GSE104152 Th17 vs Th0	both	10886	4735	0.563252	0.688605	0.00512337	-24.4669	0	Opposite
0.1	GSE104152 iTreg vs Th0	both	GSE113889 Th17 vs Th0	both	9374	4237	0	0	0	NaN	0	Opposite
0.2	GSE104152 iTreg vs Th0	both	GSE113889 Th17 vs Th0	both	9374	4237	0	0	0	NaN	0	Opposite
0.3	GSE104152 iTreg vs Th0	both	GSE113889 Th17 vs Th0	both	9374	4237	0	0	0	NaN	0	Opposite
0.4	GSE104152 iTreg vs Th0	both	GSE113889 Th17 vs Th0	both	9374	4237	0	0	0	NaN	0	Opposite
0.5	GSE104152 iTreg vs Th0	both	GSE113889 Th17 vs Th0	both	9374	4237	0	0	0	NaN	0	Opposite
0.6	GSE104152 iTreg vs Th0	both	GSE113889 Th17 vs Th0	both	9374	4237	0	0	0	NaN	0	Opposite
0.7	GSE104152 iTreg vs Th0	both	GSE113889 Th17 vs Th0	both	9374	4237	0	0	0	NaN	0	Opposite
0.8	GSE104152 iTreg vs Th0	both	GSE113889 Th17 vs Th0	both	9374	4237	0	0	0	NaN	0	Opposite
0.9	GSE104152 iTreg vs Th0	both	GSE113889 Th17 vs Th0	both	9374	4237	0	0	0	NaN	0	Opposite
1	GSE104152 iTreg vs Th0	both	GSE113889 Th17 vs Th0	both	9374	4237	0	0	0	NaN	0	Opposite
0.1	GSE104152 iTreg vs Th0	both	GSE118974 Th17 vs Th0	both	9652	4322	0.509949	0.511832	0.00565985	-0.33264	0.364	Opposite
0.2	GSE104152 iTreg vs Th0	both	GSE118974 Th17 vs Th0	both	9652	4322	0.510643	0.511736	0.00560628	-0.194921	0.41	Opposite
0.3	GSE104152 iTreg vs Th0	both	GSE118974 Th17 vs Th0	both	9652	4322	0.503933	0.511858	0.00555259	-1.42714	0.08	Opposite
0.4	GSE104152 iTreg vs Th0	both	GSE118974 Th17 vs Th0	both	9652	4322	0.501388	0.511804	0.00548673	-1.8984	0.027	Opposite
0.5	GSE104152 iTreg vs Th0	both	GSE118974 Th17 vs Th0	both	9652	4322	0.500463	0.511415	0.00573835	-1.90854	0.0275	Opposite
0.6	GSE104152 iTreg vs Th0	both	GSE118974 Th17 vs Th0	both	9652	4322	0.502082	0.511539	0.00564893	-1.67399	0.045	Opposite
0.7	GSE104152 iTreg vs Th0	both	GSE118974 Th17 vs Th0	both	9652	4322	0.50162	0.511547	0.00557782	-1.77987	0.033	Opposite
0.8	GSE104152 iTreg vs Th0	both	GSE118974 Th17 vs Th0	both	9652	4322	0.503239	0.511535	0.00580799	-1.42838	0.0695	Opposite
0.9	GSE104152 iTreg vs Th0	both	GSE118974 Th17 vs Th0	both	9652	4322	0.501157	0.511711	0.00550853	-1.91594	0.026	Opposite
1	GSE104152 iTreg vs Th0	both	GSE118974 Th17 vs Th0	both	9652	4322	0.498612	0.511745	0.00556428	-2.36026	0.008	Opposite
0.1	GSE104152 iTreg vs Th0	both	GSE140443 Th17 vs Th0 KO	both	10388	4609	0.576264	0.566304	0.00539064	1.84768	0.029	The same
0.2	GSE104152 iTreg vs Th0	both	GSE140443 Th17 vs Th0 KO	both	10388	4609	0.571708	0.566244	0.00539665	1.01248	0.1595	The same
0.3	GSE104152 iTreg vs Th0	both	GSE140443 Th17 vs Th0 KO	both	10388	4609	0.56368	0.566155	0.00537874	-0.460214	0.3165	Opposite
0.4	GSE104152 iTreg vs Th0	both	GSE140443 Th17 vs Th0 KO	both	10388	4609	0.559557	0.566125	0.00549777	-1.19451	0.106	Opposite
0.5	GSE104152 iTreg vs Th0	both	GSE140443 Th17 vs Th0 KO	both	10388	4609	0.551964	0.566157	0.00539064	-2.63304	0.005	Opposite
0.6	GSE104152 iTreg vs Th0	both	GSE140443 Th17 vs Th0 KO	both	10388	4609	0.546539	0.566174	0.00541869	-3.62354	0.0005	Opposite
0.7	GSE104152 iTreg vs Th0	both	GSE140443 Th17 vs Th0 KO	both	10388	4609	0.540464	0.566379	0.00554817	-4.67086	0	Opposite
0.8	GSE104152 iTreg vs Th0	both	GSE140443 Th17 vs Th0 KO	both	10388	4609	0.536342	0.566396	0.00553467	-5.43022	0	Opposite
0.9	GSE104152 iTreg vs Th0	both	GSE140443 Th17 vs Th0 KO	both	10388	4609	0.531135	0.566153	0.00537727	-6.51218	0	Opposite
1	GSE104152 iTreg vs Th0	both	GSE140443 Th17 vs Th0 KO	both	10388	4609	0.525277	0.566269	0.00554407	-7.3939	0	Opposite
0.1	GSE104152 iTreg vs Th0	both	GSE140443 Th17 vs Th0 WT	both	10388	4609	0.612931	0.580405	0.00539523	6.02865	0	The same
0.2	GSE104152 iTreg vs Th0	both	GSE140443 Th17 vs Th0 WT	both	10388	4609	0.597093	0.580395	0.00550669	3.03219	0.0005	The same
0.3	GSE104152 iTreg vs Th0	both	GSE140443 Th17 vs Th0 WT	both	10388	4609	0.578	0.580098	0.00553886	-0.378908	0.343	Opposite
0.4	GSE104152 iTreg vs Th0	both	GSE140443 Th17 vs Th0 WT	both	10388	4609	0.563246	0.580356	0.00537604	-3.18266	0.001	Opposite
0.5	GSE104152 iTreg vs Th0	both	GSE140443 Th17 vs Th0 WT	both	10388	4609	0.552614	0.580152	0.00540263	-5.09712	0	Opposite
0.6	GSE104152 iTreg vs Th0	both	GSE140443 Th17 vs Th0 WT	both	10388	4609	0.544587	0.58033	0.00548953	-6.51124	0	Opposite
0.7	GSE104152 iTreg vs Th0	both	GSE140443 Th17 vs Th0 WT	both	10388	4609	0.533521	0.58014	0.00551456	-8.45383	0	Opposite
0.8	GSE104152 iTreg vs Th0	both	GSE140443 Th17 vs Th0 WT	both	10388	4609	0.531786	0.580134	0.00535805	-9.0235	0	Opposite
0.9	GSE104152 iTreg vs Th0	both	GSE140443 Th17 vs Th0 WT	both	10388	4609	0.524843	0.580101	0.00547371	-10.0952	0	Opposite
1	GSE104152 iTreg vs Th0	both	GSE140443 Th17 vs Th0 WT	both	10388	4609	0.523541	0.580224	0.00536608	-10.5632	0	Opposite
0.1	GSE104152 Th17 vs Th0	both	GSE104152 iTreg vs Th0	both	10886	4329	0.780319	0.688602	0.00542172	16.9165	0	The same
0.2	GSE104152 Th17 vs Th0	both	GSE104152 iTreg vs Th0	both	10886	4329	0.743128	0.688606	0.00549388	9.9241	0	The same
0.3	GSE104152 Th17 vs Th0	both	GSE104152 iTreg vs Th0	both	10886	4329	0.713329	0.688692	0.00548651	4.49045	0	The same
0.4	GSE104152 Th17 vs Th0	both	GSE104152 iTreg vs Th0	both	10886	4329	0.682375	0.688574	0.00534671	-1.15943	0.1145	Opposite
0.5	GSE104152 Th17 vs Th0	both	GSE104152 iTreg vs Th0	both	10886	4329	0.653269	0.688539	0.00543023	-6.49519	0	Opposite
0.6	GSE104152 Th17 vs Th0	both	GSE104152 iTreg vs Th0	both	10886	4329	0.631786	0.688577	0.00546514	-10.3915	0	Opposite
0.7	GSE104152 Th17 vs Th0	both	GSE104152 iTreg vs Th0	both	10886	4329	0.610072	0.688337	0.0055047	-14.2178	0	Opposite
0.8	GSE104152 Th17 vs Th0	both	GSE104152 iTreg vs Th0	both	10886	4329	0.588127	0.688602	0.00544782	-18.4432	0	Opposite
0.9	GSE104152 Th17 vs Th0	both	GSE104152 iTreg vs Th0	both	10886	4329	0.57496	0.688697	0.00543527	-20.9258	0	Opposite
1	GSE104152 Th17 vs Th0	both	GSE104152 iTreg vs Th0	both	10886	4329	0.560869	0.688411	0.00527052	-24.1992	0	Opposite
0.1	GSE104152 Th17 vs Th0	both	GSE113889 Th17 vs Th0	both	9390	3880	0	0	0	NaN	0	Opposite
0.2	GSE104152 Th17 vs Th0	both	GSE113889 Th17 vs Th0	both	9390	3880	0	0	0	NaN	0	Opposite
0.3	GSE104152 Th17 vs Th0	both	GSE113889 Th17 vs Th0	both	9390	3880	0	0	0	NaN	0	Opposite
0.4	GSE104152 Th17 vs Th0	both	GSE113889 Th17 vs Th0	both	9390	3880	0	0	0	NaN	0	Opposite
0.5	GSE104152 Th17 vs Th0	both	GSE113889 Th17 vs Th0	both	9390	3880	0	0	0	NaN	0	Opposite
0.6	GSE104152 Th17 vs Th0	both	GSE113889 Th17 vs Th0	both	9390	3880	0	0	0	NaN	0	Opposite
0.7	GSE104152 Th17 vs Th0	both	GSE113889 Th17 vs Th0	both	9390	3880	0	0	0	NaN	0	Opposite
0.8	GSE104152 Th17 vs Th0	both	GSE113889 Th17 vs Th0	both	9390	3880	0	0	0	NaN	0	Opposite
0.9	GSE104152 Th17 vs Th0	both	GSE113889 Th17 vs Th0	both	9390	3880	0	0	0	NaN	0	Opposite
1	GSE104152 Th17 vs Th0	both	GSE113889 Th17 vs Th0	both	9390	3880	0	0	0	NaN	0	Opposite
0.1	GSE104152 Th17 vs Th0	both	GSE118974 Th17 vs Th0	both	9664	3954	0.521244	0.51718	0.00610819	0.665396	0.2645	The same
0.2	GSE104152 Th17 vs Th0	both	GSE118974 Th17 vs Th0	both	9664	3954	0.516945	0.517134	0.00620793	-0.0304529	0.4845	Opposite
0.3	GSE104152 Th17 vs Th0	both	GSE118974 Th17 vs Th0	both	9664	3954	0.509105	0.51731	0.00606949	-1.35197	0.0895	Opposite
0.4	GSE104152 Th17 vs Th0	both	GSE118974 Th17 vs Th0	both	9664	3954	0.50607	0.517306	0.00603718	-1.86117	0.031	Opposite
0.5	GSE104152 Th17 vs Th0	both	GSE118974 Th17 vs Th0	both	9664	3954	0.507334	0.51713	0.0061142	-1.60215	0.053	Opposite
0.6	GSE104152 Th17 vs Th0	both	GSE118974 Th17 vs Th0	both	9664	3954	0.508852	0.517159	0.00608235	-1.3658	0.0895	Opposite
0.7	GSE104152 Th17 vs Th0	both	GSE118974 Th17 vs Th0	both	9664	3954	0.509358	0.516993	0.00614181	-1.24325	0.0945	Opposite
0.8	GSE104152 Th17 vs Th0	both	GSE118974 Th17 vs Th0	both	9664	3954	0.50607	0.51706	0.00620243	-1.77191	0.0355	Opposite
0.9	GSE104152 Th17 vs Th0	both	GSE118974 Th17 vs Th0	both	9664	3954	0.510116	0.517072	0.00614532	-1.13194	0.1255	Opposite
1	GSE104152 Th17 vs Th0	both	GSE118974 Th17 vs Th0	both	9664	3954	0.507334	0.517131	0.00616276	-1.58965	0.0555	Opposite
0.1	GSE104152 Th17 vs Th0	both	GSE140443 Th17 vs Th0 KO	both	10401	4211	0.517929	0.5155	0.00597291	0.406649	0.332	The same
0.2	GSE104152 Th17 vs Th0	both	GSE140443 Th17 vs Th0 KO	both	10401	4211	0.507955	0.515459	0.00595182	-1.2607	0.1	Opposite
0.3	GSE104152 Th17 vs Th0	both	GSE140443 Th17 vs Th0 KO	both	10401	4211	0.508193	0.515339	0.00603087	-1.18493	0.112	Opposite
0.4	GSE104152 Th17 vs Th0	both	GSE140443 Th17 vs Th0 KO	both	10401	4211	0.511043	0.515484	0.00593007	-0.749053	0.221	Opposite
0.5	GSE104152 Th17 vs Th0	both	GSE140443 Th17 vs Th0 KO	both	10401	4211	0.511043	0.515361	0.00583007	-0.740659	0.2245	Opposite
0.6	GSE104152 Th17 vs Th0	both	GSE140443 Th17 vs Th0 KO	both	10401	4211	0.501781	0.515387	0.00585045	-2.3257	0.011	Opposite
0.7	GSE104152 Th17 vs Th0	both	GSE140443 Th17 vs Th0 KO	both	10401	4211	0.502731	0.515595	0.00583598	-2.20424	0.0125	Opposite
0.8	GSE104152 Th17 vs Th0	both	GSE140443 Th17 vs Th0 KO	both	10401	4211	0.500356	0.515689	0.00603869	-2.53906	0.0055	Opposite
0.9	GSE104152 Th17 vs Th0	both	GSE140443 Th17 vs Th0 KO	both	10401	4211	0.497507	0.515324	0.00596644	-2.98623	0	Opposite
1	GSE104152 Th17 vs Th0	both	GSE140443 Th17 vs Th0 KO	both	10401	4211	0.493944	0.515435	0.00595408	-3.60941	0	Opposite
0.1	GSE104152 Th17 vs Th0	both	GSE140443 Th17 vs Th0 WT	both	10401	4211	0.64569	0.596992	0.00572787	8.50197	0	The same
0.2	GSE104152 Th17 vs Th0	both	GSE140443 Th17 vs Th0 WT	both	10401	4211	0.629779	0.596934	0.00582516	5.6385	0	The same
0.3	GSE104152 Th17 vs Th0	both	GSE140443 Th17 vs Th0 WT	both	10401	4211	0.610544	0.596765	0.00580648	2.37305	0.0085	The same
0.4	GSE104152 Th17 vs Th0	both	GSE140443 Th17 vs Th0 WT	both	10401	4211	0.594158	0.596772	0.00592014	-0.441562	0.3145	Opposite
0.5	GSE104152 Th17 vs Th0	both	GSE140443 Th17 vs Th0 WT	both	10401	4211	0.583234	0.596743	0.00589552	-2.2913	0.0095	Opposite
0.6	GSE104152 Th17 vs Th0	both	GSE140443 Th17 vs Th0 WT	both	10401	4211	0.563049	0.597031	0.00575416	-5.90559	0	Opposite
0.7	GSE104152 Th17 vs Th0	both	GSE140443 Th17 vs Th0 WT	both	10401	4211	0.55355	0.596903	0.00581821	-7.45128	0	Opposite
0.8	GSE104152 Th17 vs Th0	both	GSE140443 Th17 vs Th0 WT	both	10401	4211	0.540727	0.596951	0.00583402	-9.63728	0	Opposite
0.9	GSE104152 Th17 vs Th0	both	GSE140443 Th17 vs Th0 WT	both	10401	4211	0.535027	0.596924	0.00577041	-10.7265	0	Opposite
1	GSE104152 Th17 vs Th0	both	GSE140443 Th17 vs Th0 WT	both	10401	4211	0.530278	0.597037	0.00581695	-11.4766	0	Opposite
0.1	GSE113889 Th17 vs Th0	both	GSE104152 iTreg vs Th0	both	9374	4769	0	0	0	NaN	0	Opposite
0.2	GSE113889 Th17 vs Th0	both	GSE104152 iTreg vs Th0	both	9374	4769	0	0	0	NaN	0	Opposite
0.3	GSE113889 Th17 vs Th0	both	GSE104152 iTreg vs Th0	both	9374	4769	0	0	0	NaN	0	Opposite
0.4	GSE113889 Th17 vs Th0	both	GSE104152 iTreg vs Th0	both	9374	4769	0	0	0	NaN	0	Opposite
0.5	GSE113889 Th17 vs Th0	both	GSE104152 iTreg vs Th0	both	9374	4769	0	0	0	NaN	0	Opposite
0.6	GSE113889 Th17 vs Th0	both	GSE104152 iTreg vs Th0	both	9374	4769	0	0	0	NaN	0	Opposite
0.7	GSE113889 Th17 vs Th0	both	GSE104152 iTreg vs Th0	both	9374	4769	0	0	0	NaN	0	Opposite
0.8	GSE113889 Th17 vs Th0	both	GSE104152 iTreg vs Th0	both	9374	4769	0	0	0	NaN	0	Opposite
0.9	GSE113889 Th17 vs Th0	both	GSE104152 iTreg vs Th0	both	9374	4769	0	0	0	NaN	0	Opposite
1	GSE113889 Th17 vs Th0	both	GSE104152 iTreg vs Th0	both	9374	4769	0	0	0	NaN	0	Opposite
0.1	GSE113889 Th17 vs Th0	both	GSE104152 Th17 vs Th0	both	9390	4768	0	0	0	NaN	0	Opposite
0.2	GSE113889 Th17 vs Th0	both	GSE104152 Th17 vs Th0	both	9390	4768	0	0	0	NaN	0	Opposite
0.3	GSE113889 Th17 vs Th0	both	GSE104152 Th17 vs Th0	both	9390	4768	0	0	0	NaN	0	Opposite
0.4	GSE113889 Th17 vs Th0	both	GSE104152 Th17 vs Th0	both	9390	4768	0	0	0	NaN	0	Opposite
0.5	GSE113889 Th17 vs Th0	both	GSE104152 Th17 vs Th0	both	9390	4768	0	0	0	NaN	0	Opposite
0.6	GSE113889 Th17 vs Th0	both	GSE104152 Th17 vs Th0	both	9390	4768	0	0	0	NaN	0	Opposite
0.7	GSE113889 Th17 vs Th0	both	GSE104152 Th17 vs Th0	both	9390	4768	0	0	0	NaN	0	Opposite
0.8	GSE113889 Th17 vs Th0	both	GSE104152 Th17 vs Th0	both	9390	4768	0	0	0	NaN	0	Opposite
0.9	GSE113889 Th17 vs Th0	both	GSE104152 Th17 vs Th0	both	9390	4768	0	0	0	NaN	0	Opposite
1	GSE113889 Th17 vs Th0	both	GSE104152 Th17 vs Th0	both	9390	4768	0	0	0	NaN	0	Opposite
0.1	GSE113889 Th17 vs Th0	both	GSE118974 Th17 vs Th0	both	16942	8647	0	0	0	NaN	0	Opposite
0.2	GSE113889 Th17 vs Th0	both	GSE118974 Th17 vs Th0	both	16942	8647	0	0	0	NaN	0	Opposite
0.3	GSE113889 Th17 vs Th0	both	GSE118974 Th17 vs Th0	both	16942	8647	0	0	0	NaN	0	Opposite
0.4	GSE113889 Th17 vs Th0	both	GSE118974 Th17 vs Th0	both	16942	8647	0	0	0	NaN	0	Opposite
0.5	GSE113889 Th17 vs Th0	both	GSE118974 Th17 vs Th0	both	16942	8647	0	0	0	NaN	0	Opposite
0.6	GSE113889 Th17 vs Th0	both	GSE118974 Th17 vs Th0	both	16942	8647	0	0	0	NaN	0	Opposite
0.7	GSE113889 Th17 vs Th0	both	GSE118974 Th17 vs Th0	both	16942	8647	0	0	0	NaN	0	Opposite
0.8	GSE113889 Th17 vs Th0	both	GSE118974 Th17 vs Th0	both	16942	8647	0	0	0	NaN	0	Opposite
0.9	GSE113889 Th17 vs Th0	both	GSE118974 Th17 vs Th0	both	16942	8647	0	0	0	NaN	0	Opposite
1	GSE113889 Th17 vs Th0	both	GSE118974 Th17 vs Th0	both	16942	8647	0	0	0	NaN	0	Opposite
0.1	GSE113889 Th17 vs Th0	both	GSE140443 Th17 vs Th0 KO	both	15146	7736	0	0	0	NaN	0	Opposite
0.2	GSE113889 Th17 vs Th0	both	GSE140443 Th17 vs Th0 KO	both	15146	7736	0	0	0	NaN	0	Opposite
0.3	GSE113889 Th17 vs Th0	both	GSE140443 Th17 vs Th0 KO	both	15146	7736	0	0	0	NaN	0	Opposite
0.4	GSE113889 Th17 vs Th0	both	GSE140443 Th17 vs Th0 KO	both	15146	7736	0	0	0	NaN	0	Opposite
0.5	GSE113889 Th17 vs Th0	both	GSE140443 Th17 vs Th0 KO	both	15146	7736	0	0	0	NaN	0	Opposite
0.6	GSE113889 Th17 vs Th0	both	GSE140443 Th17 vs Th0 KO	both	15146	7736	0	0	0	NaN	0	Opposite
0.7	GSE113889 Th17 vs Th0	both	GSE140443 Th17 vs Th0 KO	both	15146	7736	0	0	0	NaN	0	Opposite
0.8	GSE113889 Th17 vs Th0	both	GSE140443 Th17 vs Th0 KO	both	15146	7736	0	0	0	NaN	0	Opposite
0.9	GSE113889 Th17 vs Th0	both	GSE140443 Th17 vs Th0 KO	both	15146	7736	0	0	0	NaN	0	Opposite
1	GSE113889 Th17 vs Th0	both	GSE140443 Th17 vs Th0 KO	both	15146	7736	0	0	0	NaN	0	Opposite
0.1	GSE113889 Th17 vs Th0	both	GSE140443 Th17 vs Th0 WT	both	15146	7736	0	0	0	NaN	0	Opposite
0.2	GSE113889 Th17 vs Th0	both	GSE140443 Th17 vs Th0 WT	both	15146	7736	0	0	0	NaN	0	Opposite
0.3	GSE113889 Th17 vs Th0	both	GSE140443 Th17 vs Th0 WT	both	15146	7736	0	0	0	NaN	0	Opposite
0.4	GSE113889 Th17 vs Th0	both	GSE140443 Th17 vs Th0 WT	both	15146	7736	0	0	0	NaN	0	Opposite
0.5	GSE113889 Th17 vs Th0	both	GSE140443 Th17 vs Th0 WT	both	15146	7736	0	0	0	NaN	0	Opposite
0.6	GSE113889 Th17 vs Th0	both	GSE140443 Th17 vs Th0 WT	both	15146	7736	0	0	0	NaN	0	Opposite
0.7	GSE113889 Th17 vs Th0	both	GSE140443 Th17 vs Th0 WT	both	15146	7736	0	0	0	NaN	0	Opposite
0.8	GSE113889 Th17 vs Th0	both	GSE140443 Th17 vs Th0 WT	both	15146	7736	0	0	0	NaN	0	Opposite
0.9	GSE113889 Th17 vs Th0	both	GSE140443 Th17 vs Th0 WT	both	15146	7736	0	0	0	NaN	0	Opposite
1	GSE113889 Th17 vs Th0	both	GSE140443 Th17 vs Th0 WT	both	15146	7736	0	0	0	NaN	0	Opposite
0.1	GSE118974 Th17 vs Th0	both	GSE104152 iTreg vs Th0	both	9652	5587	0.50528	0.511448	0.00439938	-1.40195	0.0765	Opposite
0.2	GSE118974 Th17 vs Th0	both	GSE104152 iTreg vs Th0	both	9652	5587	0.506354	0.511754	0.00427855	-1.26205	0.101	Opposite
0.3	GSE118974 Th17 vs Th0	both	GSE104152 iTreg vs Th0	both	9652	5587	0.508502	0.511474	0.00442698	-0.671294	0.239	Opposite
0.4	GSE118974 Th17 vs Th0	both	GSE104152 iTreg vs Th0	both	9652	5587	0.50707	0.511722	0.0042561	-1.09314	0.1365	Opposite
0.5	GSE118974 Th17 vs Th0	both	GSE104152 iTreg vs Th0	both	9652	5587	0.512798	0.511688	0.00444447	0.249544	0.3975	The same
0.6	GSE118974 Th17 vs Th0	both	GSE104152 iTreg vs Th0	both	9652	5587	0.511724	0.511496	0.00429776	0.0529537	0.459	The same
0.7	GSE118974 Th17 vs Th0	both	GSE104152 iTreg vs Th0	both	9652	5587	0.509397	0.511708	0.0043436	-0.532086	0.2995	Opposite
0.8	GSE118974 Th17 vs Th0	both	GSE104152 iTreg vs Th0	both	9652	5587	0.513693	0.511736	0.00441658	0.44295	0.325	The same
0.9	GSE118974 Th17 vs Th0	both	GSE104152 iTreg vs Th0	both	9652	5587	0.513514	0.511665	0.00443429	0.416862	0.331	The same
1	GSE118974 Th17 vs Th0	both	GSE104152 iTreg vs Th0	both	9652	5587	0.50886	0.511571	0.00433717	-0.625172	0.2555	Opposite
0.1	GSE118974 Th17 vs Th0	both	GSE104152 Th17 vs Th0	both	9664	5592	0.523247	0.517231	0.00422277	1.42472	0.073	The same
0.2	GSE118974 Th17 vs Th0	both	GSE104152 Th17 vs Th0	both	9664	5592	0.517883	0.517231	0.00429349	0.151859	0.437	The same
0.3	GSE118974 Th17 vs Th0	both	GSE104152 Th17 vs Th0	both	9664	5592	0.519134	0.517117	0.00437497	0.461029	0.3055	The same
0.4	GSE118974 Th17 vs Th0	both	GSE104152 Th17 vs Th0	both	9664	5592	0.51681	0.517072	0.00426877	-0.0615183	0.48	Opposite
0.5	GSE118974 Th17 vs Th0	both	GSE104152 Th17 vs Th0	both	9664	5592	0.513233	0.516876	0.00434993	-0.837499	0.1995	Opposite
0.6	GSE118974 Th17 vs Th0	both	GSE104152 Th17 vs Th0	both	9664	5592	0.506259	0.517249	0.00430577	-2.55251	0.003	Opposite
0.7	GSE118974 Th17 vs Th0	both	GSE104152 Th17 vs Th0	both	9664	5592	0.502504	0.517193	0.00431262	-3.40605	0	Opposite
0.8	GSE118974 Th17 vs Th0	both	GSE104152 Th17 vs Th0	both	9664	5592	0.502861	0.517137	0.00436557	-3.27002	0	Opposite
0.9	GSE118974 Th17 vs Th0	both	GSE104152 Th17 vs Th0	both	9664	5592	0.505007	0.517119	0.00431998	-2.80362	0.0025	Opposite
1	GSE118974 Th17 vs Th0	both	GSE104152 Th17 vs Th0	both	9664	5592	0.499642	0.517206	0.00428773	-4.0962	0	Opposite
0.1	GSE118974 Th17 vs Th0	both	GSE113889 Th17 vs Th0	both	16942	7905	0	0	0	NaN	0	Opposite
0.2	GSE118974 Th17 vs Th0	both	GSE113889 Th17 vs Th0	both	16942	7905	0	0	0	NaN	0	Opposite
0.3	GSE118974 Th17 vs Th0	both	GSE113889 Th17 vs Th0	both	16942	7905	0	0	0	NaN	0	Opposite
0.4	GSE118974 Th17 vs Th0	both	GSE113889 Th17 vs Th0	both	16942	7905	0	0	0	NaN	0	Opposite
0.5	GSE118974 Th17 vs Th0	both	GSE113889 Th17 vs Th0	both	16942	7905	0	0	0	NaN	0	Opposite
0.6	GSE118974 Th17 vs Th0	both	GSE113889 Th17 vs Th0	both	16942	7905	0	0	0	NaN	0	Opposite
0.7	GSE118974 Th17 vs Th0	both	GSE113889 Th17 vs Th0	both	16942	7905	0	0	0	NaN	0	Opposite
0.8	GSE118974 Th17 vs Th0	both	GSE113889 Th17 vs Th0	both	16942	7905	0	0	0	NaN	0	Opposite
0.9	GSE118974 Th17 vs Th0	both	GSE113889 Th17 vs Th0	both	16942	7905	0	0	0	NaN	0	Opposite
1	GSE118974 Th17 vs Th0	both	GSE113889 Th17 vs Th0	both	16942	7905	0	0	0	NaN	0	Opposite
0.1	GSE118974 Th17 vs Th0	both	GSE140443 Th17 vs Th0 KO	both	13393	6697	0.520382	0.522639	0.00418608	-0.539146	0.294	Opposite
0.2	GSE118974 Th17 vs Th0	both	GSE140443 Th17 vs Th0 KO	both	13393	6697	0.516351	0.522419	0.0042193	-1.43826	0.07	Opposite
0.3	GSE118974 Th17 vs Th0	both	GSE140443 Th17 vs Th0 KO	both	13393	6697	0.514409	0.522626	0.00434294	-1.89198	0.029	Opposite
0.4	GSE118974 Th17 vs Th0	both	GSE140443 Th17 vs Th0 KO	both	13393	6697	0.517694	0.522788	0.00434466	-1.17234	0.119	Opposite
0.5	GSE118974 Th17 vs Th0	both	GSE140443 Th17 vs Th0 KO	both	13393	6697	0.515604	0.522659	0.00433842	-1.62611	0.055	Opposite
0.6	GSE118974 Th17 vs Th0	both	GSE140443 Th17 vs Th0 KO	both	13393	6697	0.518142	0.522502	0.00432868	-1.00719	0.1435	Opposite
0.7	GSE118974 Th17 vs Th0	both	GSE140443 Th17 vs Th0 KO	both	13393	6697	0.512319	0.522542	0.00437792	-2.33509	0.0085	Opposite
0.8	GSE118974 Th17 vs Th0	both	GSE140443 Th17 vs Th0 KO	both	13393	6697	0.513812	0.522729	0.004375	-2.03824	0.021	Opposite
0.9	GSE118974 Th17 vs Th0	both	GSE140443 Th17 vs Th0 KO	both	13393	6697	0.513215	0.522575	0.0043807	-2.13656	0.0145	Opposite
1	GSE118974 Th17 vs Th0	both	GSE140443 Th17 vs Th0 KO	both	13393	6697	0.517993	0.522706	0.00435729	-1.0815	0.142	Opposite
0.1	GSE118974 Th17 vs Th0	both	GSE140443 Th17 vs Th0 WT	both	13393	6697	0.54502	0.528406	0.00425696	3.90285	0	The same
0.2	GSE118974 Th17 vs Th0	both	GSE140443 Th17 vs Th0 WT	both	13393	6697	0.537853	0.52849	0.00431816	2.16818	0.017	The same
0.3	GSE118974 Th17 vs Th0	both	GSE140443 Th17 vs Th0 WT	both	13393	6697	0.533224	0.528555	0.00434562	1.07434	0.1345	The same
0.4	GSE118974 Th17 vs Th0	both	GSE140443 Th17 vs Th0 WT	both	13393	6697	0.532029	0.528452	0.00427023	0.837758	0.1975	The same
0.5	GSE118974 Th17 vs Th0	both	GSE140443 Th17 vs Th0 WT	both	13393	6697	0.527102	0.528439	0.00429243	-0.311605	0.3705	Opposite
0.6	GSE118974 Th17 vs Th0	both	GSE140443 Th17 vs Th0 WT	both	13393	6697	0.522025	0.528637	0.0043126	-1.53318	0.066	Opposite
0.7	GSE118974 Th17 vs Th0	both	GSE140443 Th17 vs Th0 WT	both	13393	6697	0.513514	0.528353	0.0043113	-3.44205	0.0005	Opposite
0.8	GSE118974 Th17 vs Th0	both	GSE140443 Th17 vs Th0 WT	both	13393	6697	0.510378	0.528647	0.00423602	-4.31277	0	Opposite
0.9	GSE118974 Th17 vs Th0	both	GSE140443 Th17 vs Th0 WT	both	13393	6697	0.511722	0.528408	0.00422752	-3.94708	0	Opposite
1	GSE118974 Th17 vs Th0	both	GSE140443 Th17 vs Th0 WT	both	13393	6697	0.510676	0.528494	0.00433324	-4.1118	0	Opposite
0.1	GSE140443 Th17 vs Th0 KO	both	GSE104152 iTreg vs Th0	both	10388	5146	0.597551	0.566174	0.00491737	6.38093	0	The same
0.2	GSE140443 Th17 vs Th0 KO	both	GSE104152 iTreg vs Th0	both	10388	5146	0.579285	0.566337	0.00500079	2.58925	0.0075	The same
0.3	GSE140443 Th17 vs Th0 KO	both	GSE104152 iTreg vs Th0	both	10388	5146	0.565682	0.56628	0.00484955	-0.123338	0.4545	Opposite
0.4	GSE140443 Th17 vs Th0 KO	both	GSE104152 iTreg vs Th0	both	10388	5146	0.556354	0.56633	0.00516211	-1.93238	0.0265	Opposite
0.5	GSE140443 Th17 vs Th0 KO	both	GSE104152 iTreg vs Th0	both	10388	5146	0.546055	0.566373	0.00482248	-4.21311	0	Opposite
0.6	GSE140443 Th17 vs Th0 KO	both	GSE104152 iTreg vs Th0	both	10388	5146	0.534396	0.566062	0.00488157	-6.48688	0	Opposite
0.7	GSE140443 Th17 vs Th0 KO	both	GSE104152 iTreg vs Th0	both	10388	5146	0.527983	0.566329	0.00484592	-7.91296	0	Opposite
0.8	GSE140443 Th17 vs Th0 KO	both	GSE104152 iTreg vs Th0	both	10388	5146	0.523319	0.566219	0.00476779	-8.99786	0	Opposite
0.9	GSE140443 Th17 vs Th0 KO	both	GSE104152 iTreg vs Th0	both	10388	5146	0.519044	0.566275	0.00495583	-9.53048	0	Opposite
1	GSE140443 Th17 vs Th0 KO	both	GSE104152 iTreg vs Th0	both	10388	5146	0.516129	0.566042	0.00484533	-10.3012	0	Opposite
0.1	GSE140443 Th17 vs Th0 KO	both	GSE104152 Th17 vs Th0	both	10401	5157	0.52453	0.515578	0.00487819	1.83507	0.0325	The same
0.2	GSE140443 Th17 vs Th0 KO	both	GSE104152 Th17 vs Th0	both	10401	5157	0.512895	0.51549	0.00495109	-0.524032	0.281	Opposite
0.3	GSE140443 Th17 vs Th0 KO	both	GSE104152 Th17 vs Th0	both	10401	5157	0.510374	0.515411	0.00492565	-1.02253	0.1435	Opposite
0.4	GSE140443 Th17 vs Th0 KO	both	GSE104152 Th17 vs Th0	both	10401	5157	0.504169	0.515423	0.00488857	-2.30209	0.0085	Opposite
0.5	GSE140443 Th17 vs Th0 KO	both	GSE104152 Th17 vs Th0	both	10401	5157	0.4968	0.515404	0.00496674	-3.74562	0.0005	Opposite
0.6	GSE140443 Th17 vs Th0 KO	both	GSE104152 Th17 vs Th0	both	10401	5157	0.48982	0.515301	0.00503871	-5.05704	0	Opposite
0.7	GSE140443 Th17 vs Th0 KO	both	GSE104152 Th17 vs Th0	both	10401	5157	0.488268	0.51555	0.00494806	-5.51368	0	Opposite
0.8	GSE140443 Th17 vs Th0 KO	both	GSE104152 Th17 vs Th0	both	10401	5157	0.486911	0.515334	0.00488495	-5.81851	0	Opposite
0.9	GSE140443 Th17 vs Th0 KO	both	GSE104152 Th17 vs Th0	both	10401	5157	0.487299	0.515191	0.00493537	-5.65139	0	Opposite
1	GSE140443 Th17 vs Th0 KO	both	GSE104152 Th17 vs Th0	both	10401	5157	0.486717	0.515488	0.00483613	-5.94922	0	Opposite
0.1	GSE140443 Th17 vs Th0 KO	both	GSE113889 Th17 vs Th0	both	15146	5326	0	0	0	NaN	0	Opposite
0.2	GSE140443 Th17 vs Th0 KO	both	GSE113889 Th17 vs Th0	both	15146	5326	0	0	0	NaN	0	Opposite
0.3	GSE140443 Th17 vs Th0 KO	both	GSE113889 Th17 vs Th0	both	15146	5326	0	0	0	NaN	0	Opposite
0.4	GSE140443 Th17 vs Th0 KO	both	GSE113889 Th17 vs Th0	both	15146	5326	0	0	0	NaN	0	Opposite
0.5	GSE140443 Th17 vs Th0 KO	both	GSE113889 Th17 vs Th0	both	15146	5326	0	0	0	NaN	0	Opposite
0.6	GSE140443 Th17 vs Th0 KO	both	GSE113889 Th17 vs Th0	both	15146	5326	0	0	0	NaN	0	Opposite
0.7	GSE140443 Th17 vs Th0 KO	both	GSE113889 Th17 vs Th0	both	15146	5326	0	0	0	NaN	0	Opposite
0.8	GSE140443 Th17 vs Th0 KO	both	GSE113889 Th17 vs Th0	both	15146	5326	0	0	0	NaN	0	Opposite
0.9	GSE140443 Th17 vs Th0 KO	both	GSE113889 Th17 vs Th0	both	15146	5326	0	0	0	NaN	0	Opposite
1	GSE140443 Th17 vs Th0 KO	both	GSE113889 Th17 vs Th0	both	15146	5326	0	0	0	NaN	0	Opposite
0.1	GSE140443 Th17 vs Th0 KO	both	GSE118974 Th17 vs Th0	both	13393	5170	0.529207	0.522347	0.00550766	1.24551	0.109	The same
0.2	GSE140443 Th17 vs Th0 KO	both	GSE118974 Th17 vs Th0	both	13393	5170	0.518956	0.522515	0.00535377	-0.664873	0.2455	Opposite
0.3	GSE140443 Th17 vs Th0 KO	both	GSE118974 Th17 vs Th0	both	13393	5170	0.516828	0.522589	0.00542084	-1.06281	0.1335	Opposite
0.4	GSE140443 Th17 vs Th0 KO	both	GSE118974 Th17 vs Th0	both	13393	5170	0.514313	0.522587	0.00538818	-1.53546	0.0565	Opposite
0.5	GSE140443 Th17 vs Th0 KO	both	GSE118974 Th17 vs Th0	both	13393	5170	0.513346	0.52256	0.00540344	-1.70518	0.0445	Opposite
0.6	GSE140443 Th17 vs Th0 KO	both	GSE118974 Th17 vs Th0	both	13393	5170	0.51354	0.522428	0.00543276	-1.63609	0.045	Opposite
0.7	GSE140443 Th17 vs Th0 KO	both	GSE118974 Th17 vs Th0	both	13393	5170	0.513346	0.522499	0.00545061	-1.67919	0.0475	Opposite
0.8	GSE140443 Th17 vs Th0 KO	both	GSE118974 Th17 vs Th0	both	13393	5170	0.510058	0.522718	0.00544681	-2.32436	0.007	Opposite
0.9	GSE140443 Th17 vs Th0 KO	both	GSE118974 Th17 vs Th0	both	13393	5170	0.505416	0.522633	0.0053434	-3.22207	0.001	Opposite
1	GSE140443 Th17 vs Th0 KO	both	GSE118974 Th17 vs Th0	both	13393	5170	0.504836	0.522587	0.00550876	-3.22246	0.0005	Opposite
0.1	GSE140443 Th17 vs Th0 KO	both	GSE140443 Th17 vs Th0 WT	both	24647	6956	0.833237	0.675203	0.00465357	33.9599	0	The same
0.2	GSE140443 Th17 vs Th0 KO	both	GSE140443 Th17 vs Th0 WT	both	24647	6956	0.787809	0.675236	0.0046572	24.1718	0	The same
0.3	GSE140443 Th17 vs Th0 KO	both	GSE140443 Th17 vs Th0 WT	both	24647	6956	0.742812	0.675107	0.00463034	14.622	0	The same
0.4	GSE140443 Th17 vs Th0 KO	both	GSE140443 Th17 vs Th0 WT	both	24647	6956	0.703278	0.675154	0.00480773	5.84963	0	The same
0.5	GSE140443 Th17 vs Th0 KO	both	GSE140443 Th17 vs Th0 WT	both	24647	6956	0.667913	0.675187	0.00475752	-1.52895	0.064	Opposite
0.6	GSE140443 Th17 vs Th0 KO	both	GSE140443 Th17 vs Th0 WT	both	24647	6956	0.637004	0.675112	0.00475865	-8.00808	0	Opposite
0.7	GSE140443 Th17 vs Th0 KO	both	GSE140443 Th17 vs Th0 WT	both	24647	6956	0.604514	0.675022	0.00480027	-14.6884	0	Opposite
0.8	GSE140443 Th17 vs Th0 KO	both	GSE140443 Th17 vs Th0 WT	both	24647	6956	0.578781	0.675122	0.00483999	-19.9052	0	Opposite
0.9	GSE140443 Th17 vs Th0 KO	both	GSE140443 Th17 vs Th0 WT	both	24647	6956	0.557504	0.67514	0.00469988	-25.0295	0	Opposite
1	GSE140443 Th17 vs Th0 KO	both	GSE140443 Th17 vs Th0 WT	both	24647	6956	0.539678	0.675237	0.00474012	-28.5983	0	Opposite
0.1	GSE140443 Th17 vs Th0 WT	both	GSE104152 iTreg vs Th0	both	10388	4359	0.625373	0.580441	0.00554907	8.09715	0	The same
0.2	GSE140443 Th17 vs Th0 WT	both	GSE104152 iTreg vs Th0	both	10388	4359	0.607938	0.580391	0.00555554	4.95848	0	The same
0.3	GSE140443 Th17 vs Th0 WT	both	GSE104152 iTreg vs Th0	both	10388	4359	0.593944	0.580361	0.0056023	2.4244	0.0085	The same
0.4	GSE140443 Th17 vs Th0 WT	both	GSE104152 iTreg vs Th0	both	10388	4359	0.577197	0.580169	0.00567636	-0.523597	0.298	Opposite
0.5	GSE140443 Th17 vs Th0 WT	both	GSE104152 iTreg vs Th0	both	10388	4359	0.564579	0.580213	0.00564838	-2.76789	0.0025	Opposite
0.6	GSE140443 Th17 vs Th0 WT	both	GSE104152 iTreg vs Th0	both	10388	4359	0.552879	0.580352	0.00574709	-4.78028	0	Opposite
0.7	GSE140443 Th17 vs Th0 WT	both	GSE104152 iTreg vs Th0	both	10388	4359	0.540032	0.580187	0.00583024	-6.88734	0	Opposite
0.8	GSE140443 Th17 vs Th0 WT	both	GSE104152 iTreg vs Th0	both	10388	4359	0.530397	0.58036	0.00585169	-8.5382	0	Opposite
0.9	GSE140443 Th17 vs Th0 WT	both	GSE104152 iTreg vs Th0	both	10388	4359	0.524891	0.580497	0.00561851	-9.89701	0	Opposite
1	GSE140443 Th17 vs Th0 WT	both	GSE104152 iTreg vs Th0	both	10388	4359	0.518238	0.580647	0.00551745	-11.3112	0	Opposite
0.1	GSE140443 Th17 vs Th0 WT	both	GSE104152 Th17 vs Th0	both	10401	4362	0.635488	0.59691	0.00571419	6.75135	0	The same
0.2	GSE140443 Th17 vs Th0 WT	both	GSE104152 Th17 vs Th0	both	10401	4362	0.615314	0.597041	0.00559112	3.26814	0.0005	The same
0.3	GSE140443 Th17 vs Th0 WT	both	GSE104152 Th17 vs Th0	both	10401	4362	0.600413	0.596761	0.00566592	0.644555	0.2505	The same
0.4	GSE140443 Th17 vs Th0 WT	both	GSE104152 Th17 vs Th0	both	10401	4362	0.586428	0.596869	0.00561183	-1.86057	0.0315	Opposite
0.5	GSE140443 Th17 vs Th0 WT	both	GSE104152 Th17 vs Th0	both	10401	4362	0.573132	0.596786	0.00554768	-4.2639	0	Opposite
0.6	GSE140443 Th17 vs Th0 WT	both	GSE104152 Th17 vs Th0	both	10401	4362	0.562586	0.596836	0.00564191	-6.07066	0	Opposite
0.7	GSE140443 Th17 vs Th0 WT	both	GSE104152 Th17 vs Th0	both	10401	4362	0.550894	0.596735	0.00560558	-8.17764	0	Opposite
0.8	GSE140443 Th17 vs Th0 WT	both	GSE104152 Th17 vs Th0	both	10401	4362	0.54287	0.596973	0.00563	-9.60971	0	Opposite
0.9	GSE140443 Th17 vs Th0 WT	both	GSE104152 Th17 vs Th0	both	10401	4362	0.535076	0.596971	0.00563396	-10.986	0	Opposite
1	GSE140443 Th17 vs Th0 WT	both	GSE104152 Th17 vs Th0	both	10401	4362	0.532095	0.597185	0.00577099	-11.2788	0	Opposite
0.1	GSE140443 Th17 vs Th0 WT	both	GSE113889 Th17 vs Th0	both	15146	4631	0	0	0	NaN	0	Opposite
0.2	GSE140443 Th17 vs Th0 WT	both	GSE113889 Th17 vs Th0	both	15146	4631	0	0	0	NaN	0	Opposite
0.3	GSE140443 Th17 vs Th0 WT	both	GSE113889 Th17 vs Th0	both	15146	4631	0	0	0	NaN	0	Opposite
0.4	GSE140443 Th17 vs Th0 WT	both	GSE113889 Th17 vs Th0	both	15146	4631	0	0	0	NaN	0	Opposite
0.5	GSE140443 Th17 vs Th0 WT	both	GSE113889 Th17 vs Th0	both	15146	4631	0	0	0	NaN	0	Opposite
0.6	GSE140443 Th17 vs Th0 WT	both	GSE113889 Th17 vs Th0	both	15146	4631	0	0	0	NaN	0	Opposite
0.7	GSE140443 Th17 vs Th0 WT	both	GSE113889 Th17 vs Th0	both	15146	4631	0	0	0	NaN	0	Opposite
0.8	GSE140443 Th17 vs Th0 WT	both	GSE113889 Th17 vs Th0	both	15146	4631	0	0	0	NaN	0	Opposite
0.9	GSE140443 Th17 vs Th0 WT	both	GSE113889 Th17 vs Th0	both	15146	4631	0	0	0	NaN	0	Opposite
1	GSE140443 Th17 vs Th0 WT	both	GSE113889 Th17 vs Th0	both	15146	4631	0	0	0	NaN	0	Opposite
0.1	GSE140443 Th17 vs Th0 WT	both	GSE118974 Th17 vs Th0	both	13393	4525	0.552486	0.528565	0.00621971	3.84609	0	The same
0.2	GSE140443 Th17 vs Th0 WT	both	GSE118974 Th17 vs Th0	both	13393	4525	0.544751	0.528402	0.00604295	2.70549	0.0015	The same
0.3	GSE140443 Th17 vs Th0 WT	both	GSE118974 Th17 vs Th0	both	13393	4525	0.537459	0.528416	0.00594089	1.52207	0.0605	The same
0.4	GSE140443 Th17 vs Th0 WT	both	GSE118974 Th17 vs Th0	both	13393	4525	0.532597	0.528762	0.00594591	0.644893	0.259	The same
0.5	GSE140443 Th17 vs Th0 WT	both	GSE118974 Th17 vs Th0	both	13393	4525	0.527735	0.528421	0.00610154	-0.112498	0.4555	Opposite
0.6	GSE140443 Th17 vs Th0 WT	both	GSE118974 Th17 vs Th0	both	13393	4525	0.519337	0.528688	0.00599599	-1.55959	0.049	Opposite
0.7	GSE140443 Th17 vs Th0 WT	both	GSE118974 Th17 vs Th0	both	13393	4525	0.516464	0.528335	0.0060643	-1.95753	0.021	Opposite
0.8	GSE140443 Th17 vs Th0 WT	both	GSE118974 Th17 vs Th0	both	13393	4525	0.511381	0.528297	0.00611539	-2.76616	0.004	Opposite
0.9	GSE140443 Th17 vs Th0 WT	both	GSE118974 Th17 vs Th0	both	13393	4525	0.511823	0.528481	0.00601058	-2.77134	0.003	Opposite
1	GSE140443 Th17 vs Th0 WT	both	GSE118974 Th17 vs Th0	both	13393	4525	0.501215	0.528507	0.00612546	-4.45544	0	Opposite
0.1	GSE140443 Th17 vs Th0 WT	both	GSE140443 Th17 vs Th0 KO	both	24647	5913	0.822933	0.675239	0.00534573	27.6284	0	The same
0.2	GSE140443 Th17 vs Th0 WT	both	GSE140443 Th17 vs Th0 KO	both	24647	5913	0.777778	0.675166	0.00549668	18.6679	0	The same
0.3	GSE140443 Th17 vs Th0 WT	both	GSE140443 Th17 vs Th0 KO	both	24647	5913	0.743616	0.675107	0.00536683	12.7653	0	The same
0.4	GSE140443 Th17 vs Th0 WT	both	GSE140443 Th17 vs Th0 KO	both	24647	5913	0.706579	0.675127	0.00530999	5.92321	0	The same
0.5	GSE140443 Th17 vs Th0 WT	both	GSE140443 Th17 vs Th0 KO	both	24647	5913	0.671064	0.674971	0.00534952	-0.730453	0.2265	Opposite
0.6	GSE140443 Th17 vs Th0 WT	both	GSE140443 Th17 vs Th0 KO	both	24647	5913	0.642483	0.675185	0.00533356	-6.1314	0	Opposite
0.7	GSE140443 Th17 vs Th0 WT	both	GSE140443 Th17 vs Th0 KO	both	24647	5913	0.611872	0.675206	0.00528303	-11.9881	0	Opposite
0.8	GSE140443 Th17 vs Th0 WT	both	GSE140443 Th17 vs Th0 KO	both	24647	5913	0.582445	0.675069	0.00522753	-17.7184	0	Opposite
0.9	GSE140443 Th17 vs Th0 WT	both	GSE140443 Th17 vs Th0 KO	both	24647	5913	0.556739	0.675258	0.0053654	-22.0895	0	Opposite
1	GSE140443 Th17 vs Th0 WT	both	GSE140443 Th17 vs Th0 KO	both	24647	5913	0.531202	0.675013	0.00534318	-26.9148	0	Opposite
0.1	GSE22248 LPS(1 dose)	both	GSE22248 LPS(2 doses)	both	24526	1456	0.683379	0.643615	0.012225	3.25267	0.001	The same
0.2	GSE22248 LPS(1 dose)	both	GSE22248 LPS(2 doses)	both	24526	1456	0.654533	0.644103	0.0121784	0.856398	0.1895	The same
0.3	GSE22248 LPS(1 dose)	both	GSE22248 LPS(2 doses)	both	24526	1456	0.632555	0.643995	0.0123214	-0.928428	0.1695	Opposite
0.4	GSE22248 LPS(1 dose)	both	GSE22248 LPS(2 doses)	both	24526	1456	0.619505	0.644198	0.0123238	-2.00366	0.023	Opposite
0.5	GSE22248 LPS(1 dose)	both	GSE22248 LPS(2 doses)	both	24526	1456	0.597527	0.644192	0.0122548	-3.8079	0	Opposite
0.6	GSE22248 LPS(1 dose)	both	GSE22248 LPS(2 doses)	both	24526	1456	0.587912	0.644386	0.0123246	-4.58224	0	Opposite
0.7	GSE22248 LPS(1 dose)	both	GSE22248 LPS(2 doses)	both	24526	1456	0.572115	0.644452	0.0121747	-5.9415	0	Opposite
0.8	GSE22248 LPS(1 dose)	both	GSE22248 LPS(2 doses)	both	24526	1456	0.552885	0.644699	0.0118878	-7.72337	0	Opposite
0.9	GSE22248 LPS(1 dose)	both	GSE22248 LPS(2 doses)	both	24526	1456	0.527473	0.644379	0.0124986	-9.35357	0	Opposite
1	GSE22248 LPS(1 dose)	both	GSE22248 LPS(2 doses)	both	24526	1456	0.498626	0.64434	0.0123258	-11.8218	0	Opposite
0.1	GSE22248 LPS(1 dose)	both	GSE87290 PBMC high	both	19426	1226	0.522838	0.498215	0.0136606	1.8025	0.031	The same
0.2	GSE22248 LPS(1 dose)	both	GSE87290 PBMC high	both	19426	1226	0.508157	0.497395	0.0137171	0.784525	0.206	The same
0.3	GSE22248 LPS(1 dose)	both	GSE87290 PBMC high	both	19426	1226	0.507341	0.497648	0.0137051	0.70725	0.23	The same
0.4	GSE22248 LPS(1 dose)	both	GSE87290 PBMC high	both	19426	1226	0.508972	0.497714	0.0136286	0.826096	0.192	The same
0.5	GSE22248 LPS(1 dose)	both	GSE87290 PBMC high	both	19426	1226	0.497553	0.497889	0.0139855	-0.0239995	0.487	Opposite
0.6	GSE22248 LPS(1 dose)	both	GSE87290 PBMC high	both	19426	1226	0.496737	0.498308	0.0138236	-0.113614	0.4515	Opposite
0.7	GSE22248 LPS(1 dose)	both	GSE87290 PBMC high	both	19426	1226	0.501631	0.498015	0.0140483	0.257414	0.401	The same
0.8	GSE22248 LPS(1 dose)	both	GSE87290 PBMC high	both	19426	1226	0.502447	0.497938	0.0137396	0.328143	0.3595	The same
0.9	GSE22248 LPS(1 dose)	both	GSE87290 PBMC high	both	19426	1226	0.492659	0.497938	0.0138398	-0.381432	0.345	Opposite
1	GSE22248 LPS(1 dose)	both	GSE87290 PBMC high	both	19426	1226	0.482055	0.497542	0.013798	-1.12238	0.134	Opposite
0.1	GSE22248 LPS(1 dose)	both	GSE87290 PBMC low	both	19426	1226	0.512235	0.495594	0.0140002	1.18863	0.1185	The same
0.2	GSE22248 LPS(1 dose)	both	GSE87290 PBMC low	both	19426	1226	0.508157	0.495372	0.0136635	0.93571	0.165	The same
0.3	GSE22248 LPS(1 dose)	both	GSE87290 PBMC low	both	19426	1226	0.503263	0.494376	0.0140447	0.632737	0.254	The same
0.4	GSE22248 LPS(1 dose)	both	GSE87290 PBMC low	both	19426	1226	0.504894	0.495011	0.0138034	0.715951	0.219	The same
0.5	GSE22248 LPS(1 dose)	both	GSE87290 PBMC low	both	19426	1226	0.5	0.494642	0.0136992	0.391153	0.3365	The same
0.6	GSE22248 LPS(1 dose)	both	GSE87290 PBMC low	both	19426	1226	0.508972	0.494722	0.0135758	1.04969	0.1465	The same
0.7	GSE22248 LPS(1 dose)	both	GSE87290 PBMC low	both	19426	1226	0.507341	0.494848	0.014069	0.88796	0.183	The same
0.8	GSE22248 LPS(1 dose)	both	GSE87290 PBMC low	both	19426	1226	0.50571	0.494616	0.013877	0.799437	0.2015	The same
0.9	GSE22248 LPS(1 dose)	both	GSE87290 PBMC low	both	19426	1226	0.5	0.494629	0.0138064	0.38903	0.3435	The same
1	GSE22248 LPS(1 dose)	both	GSE87290 PBMC low	both	19426	1226	0.492659	0.495363	0.0139196	-0.194223	0.4135	Opposite
0.1	GSE22248 LPS(1 dose)	both	GSE9916 LPS only	both	18574	1212	0.631188	0.539883	0.0141258	6.46372	0	The same
0.2	GSE22248 LPS(1 dose)	both	GSE9916 LPS only	both	18574	1212	0.612211	0.540054	0.0137453	5.24958	0	The same
0.3	GSE22248 LPS(1 dose)	both	GSE9916 LPS only	both	18574	1212	0.590759	0.540304	0.0138561	3.64137	0	The same
0.4	GSE22248 LPS(1 dose)	both	GSE9916 LPS only	both	18574	1212	0.570957	0.539982	0.0138681	2.23353	0.011	The same
0.5	GSE22248 LPS(1 dose)	both	GSE9916 LPS only	both	18574	1212	0.569307	0.539669	0.0136122	2.1773	0.012	The same
0.6	GSE22248 LPS(1 dose)	both	GSE9916 LPS only	both	18574	1212	0.55198	0.540013	0.0136909	0.874081	0.182	The same
0.7	GSE22248 LPS(1 dose)	both	GSE9916 LPS only	both	18574	1212	0.549505	0.540282	0.0137719	0.669683	0.244	The same
0.8	GSE22248 LPS(1 dose)	both	GSE9916 LPS only	both	18574	1212	0.531353	0.539674	0.013543	-0.61441	0.265	Opposite
0.9	GSE22248 LPS(1 dose)	both	GSE9916 LPS only	both	18574	1212	0.529703	0.540489	0.0137802	-0.782709	0.212	Opposite
1	GSE22248 LPS(1 dose)	both	GSE9916 LPS only	both	18574	1212	0.522277	0.539865	0.0138357	-1.27117	0.098	Opposite
0.1	GSE22248 LPS(1 dose)	both	GSE9916 LPS+Heatshock	both	18574	1212	0.64604	0.546541	0.0139955	7.10935	0	The same
0.2	GSE22248 LPS(1 dose)	both	GSE9916 LPS+Heatshock	both	18574	1212	0.627888	0.545913	0.0137826	5.94769	0	The same
0.3	GSE22248 LPS(1 dose)	both	GSE9916 LPS+Heatshock	both	18574	1212	0.606436	0.546792	0.013843	4.30857	0	The same
0.4	GSE22248 LPS(1 dose)	both	GSE9916 LPS+Heatshock	both	18574	1212	0.590759	0.546087	0.0141856	3.14915	0	The same
0.5	GSE22248 LPS(1 dose)	both	GSE9916 LPS+Heatshock	both	18574	1212	0.574257	0.546424	0.0138054	2.01614	0.017	The same
0.6	GSE22248 LPS(1 dose)	both	GSE9916 LPS+Heatshock	both	18574	1212	0.564356	0.54625	0.0138776	1.30475	0.084	The same
0.7	GSE22248 LPS(1 dose)	both	GSE9916 LPS+Heatshock	both	18574	1212	0.547855	0.54661	0.0137025	0.0908629	0.453	The same
0.8	GSE22248 LPS(1 dose)	both	GSE9916 LPS+Heatshock	both	18574	1212	0.527228	0.545626	0.0140333	-1.31106	0.0875	Opposite
0.9	GSE22248 LPS(1 dose)	both	GSE9916 LPS+Heatshock	both	18574	1212	0.517327	0.546189	0.013765	-2.09681	0.0185	Opposite
1	GSE22248 LPS(1 dose)	both	GSE9916 LPS+Heatshock	both	18574	1212	0.4967	0.546191	0.0136571	-3.62389	0	Opposite
0.1	GSE22248 LPS(2 doses)	both	GSE22248 LPS(1 dose)	both	24526	524	0.73855	0.643353	0.0207976	4.57729	0	The same
0.2	GSE22248 LPS(2 doses)	both	GSE22248 LPS(1 dose)	both	24526	524	0.708015	0.644022	0.0203014	3.15216	0.001	The same
0.3	GSE22248 LPS(2 doses)	both	GSE22248 LPS(1 dose)	both	24526	524	0.673664	0.644181	0.0205734	1.43305	0.0695	The same
0.4	GSE22248 LPS(2 doses)	both	GSE22248 LPS(1 dose)	both	24526	524	0.639313	0.645363	0.0209368	-0.288947	0.3695	Opposite
0.5	GSE22248 LPS(2 doses)	both	GSE22248 LPS(1 dose)	both	24526	524	0.616412	0.643641	0.0200166	-1.36032	0.0825	Opposite
0.6	GSE22248 LPS(2 doses)	both	GSE22248 LPS(1 dose)	both	24526	524	0.585878	0.64404	0.0204394	-2.84559	0.003	Opposite
0.7	GSE22248 LPS(2 doses)	both	GSE22248 LPS(1 dose)	both	24526	524	0.562977	0.644346	0.0200709	-4.05409	0	Opposite
0.8	GSE22248 LPS(2 doses)	both	GSE22248 LPS(1 dose)	both	24526	524	0.551527	0.644054	0.020941	-4.41849	0	Opposite
0.9	GSE22248 LPS(2 doses)	both	GSE22248 LPS(1 dose)	both	24526	524	0.530534	0.644282	0.0201297	-5.65075	0	Opposite
1	GSE22248 LPS(2 doses)	both	GSE22248 LPS(1 dose)	both	24526	524	0.503817	0.644461	0.0206134	-6.82296	0	Opposite
0.1	GSE22248 LPS(2 doses)	both	GSE87290 PBMC high	both	19426	459	0.673203	0.522773	0.0227113	6.62353	0	The same
0.2	GSE22248 LPS(2 doses)	both	GSE87290 PBMC high	both	19426	459	0.657952	0.522275	0.0229508	5.91166	0	The same
0.3	GSE22248 LPS(2 doses)	both	GSE87290 PBMC high	both	19426	459	0.638344	0.522625	0.0228593	5.06223	0	The same
0.4	GSE22248 LPS(2 doses)	both	GSE87290 PBMC high	both	19426	459	0.620915	0.522619	0.0227844	4.31419	0	The same
0.5	GSE22248 LPS(2 doses)	both	GSE87290 PBMC high	both	19426	459	0.618736	0.522209	0.0225425	4.282	0	The same
0.6	GSE22248 LPS(2 doses)	both	GSE87290 PBMC high	both	19426	459	0.601307	0.522459	0.0229986	3.42841	0	The same
0.7	GSE22248 LPS(2 doses)	both	GSE87290 PBMC high	both	19426	459	0.592593	0.522746	0.0229697	3.04081	0.001	The same
0.8	GSE22248 LPS(2 doses)	both	GSE87290 PBMC high	both	19426	459	0.557734	0.52248	0.0228209	1.5448	0.057	The same
0.9	GSE22248 LPS(2 doses)	both	GSE87290 PBMC high	both	19426	459	0.522876	0.522203	0.0235048	0.0286411	0.464	The same
1	GSE22248 LPS(2 doses)	both	GSE87290 PBMC high	both	19426	459	0.490196	0.5231	0.0229998	-1.43063	0.078	Opposite
0.1	GSE22248 LPS(2 doses)	both	GSE87290 PBMC low	both	19426	459	0.679739	0.531807	0.023168	6.38516	0	The same
0.2	GSE22248 LPS(2 doses)	both	GSE87290 PBMC low	both	19426	459	0.657952	0.5314	0.0235788	5.3672	0	The same
0.3	GSE22248 LPS(2 doses)	both	GSE87290 PBMC low	both	19426	459	0.623094	0.53133	0.0225126	4.0761	0	The same
0.4	GSE22248 LPS(2 doses)	both	GSE87290 PBMC low	both	19426	459	0.599129	0.531751	0.0224975	2.99491	0.002	The same
0.5	GSE22248 LPS(2 doses)	both	GSE87290 PBMC low	both	19426	459	0.607843	0.532611	0.0227679	3.3043	0.001	The same
0.6	GSE22248 LPS(2 doses)	both	GSE87290 PBMC low	both	19426	459	0.583878	0.531516	0.0229471	2.28184	0.011	The same
0.7	GSE22248 LPS(2 doses)	both	GSE87290 PBMC low	both	19426	459	0.575163	0.531669	0.0224771	1.93506	0.024	The same
0.8	GSE22248 LPS(2 doses)	both	GSE87290 PBMC low	both	19426	459	0.555556	0.531985	0.0224779	1.04862	0.1395	The same
0.9	GSE22248 LPS(2 doses)	both	GSE87290 PBMC low	both	19426	459	0.546841	0.531321	0.023213	0.668574	0.2395	The same
1	GSE22248 LPS(2 doses)	both	GSE87290 PBMC low	both	19426	459	0.518519	0.531589	0.0228903	-0.571019	0.2705	Opposite
0.1	GSE22248 LPS(2 doses)	both	GSE9916 LPS only	both	18574	458	0.567686	0.516508	0.0230027	2.22487	0.01	The same
0.2	GSE22248 LPS(2 doses)	both	GSE9916 LPS only	both	18574	458	0.554585	0.516326	0.0227541	1.6814	0.0395	The same
0.3	GSE22248 LPS(2 doses)	both	GSE9916 LPS only	both	18574	458	0.563319	0.515612	0.023312	2.04643	0.02	The same
0.4	GSE22248 LPS(2 doses)	both	GSE9916 LPS only	both	18574	458	0.556769	0.516747	0.0231081	1.73194	0.036	The same
0.5	GSE22248 LPS(2 doses)	both	GSE9916 LPS only	both	18574	458	0.558952	0.515993	0.0236033	1.82002	0.0295	The same
0.6	GSE22248 LPS(2 doses)	both	GSE9916 LPS only	both	18574	458	0.550218	0.515973	0.0230757	1.48406	0.059	The same
0.7	GSE22248 LPS(2 doses)	both	GSE9916 LPS only	both	18574	458	0.537118	0.51613	0.0232097	0.904277	0.173	The same
0.8	GSE22248 LPS(2 doses)	both	GSE9916 LPS only	both	18574	458	0.537118	0.516044	0.0229753	0.917255	0.172	The same
0.9	GSE22248 LPS(2 doses)	both	GSE9916 LPS only	both	18574	458	0.541485	0.516074	0.0230516	1.10233	0.1285	The same
1	GSE22248 LPS(2 doses)	both	GSE9916 LPS only	both	18574	458	0.526201	0.516277	0.0231957	0.42782	0.318	The same
0.1	GSE22248 LPS(2 doses)	both	GSE9916 LPS+Heatshock	both	18574	458	0.550218	0.50777	0.0237531	1.78708	0.0295	The same
0.2	GSE22248 LPS(2 doses)	both	GSE9916 LPS+Heatshock	both	18574	458	0.534934	0.509087	0.0229901	1.12428	0.122	The same
0.3	GSE22248 LPS(2 doses)	both	GSE9916 LPS+Heatshock	both	18574	458	0.530568	0.508432	0.0230053	0.962185	0.1585	The same
0.4	GSE22248 LPS(2 doses)	both	GSE9916 LPS+Heatshock	both	18574	458	0.524017	0.50857	0.0231738	0.666597	0.246	The same
0.5	GSE22248 LPS(2 doses)	both	GSE9916 LPS+Heatshock	both	18574	458	0.521834	0.508693	0.0226914	0.579111	0.2625	The same
0.6	GSE22248 LPS(2 doses)	both	GSE9916 LPS+Heatshock	both	18574	458	0.5131	0.508299	0.0235425	0.203942	0.401	The same
0.7	GSE22248 LPS(2 doses)	both	GSE9916 LPS+Heatshock	both	18574	458	0.495633	0.508694	0.0225497	-0.579215	0.2595	Opposite
0.8	GSE22248 LPS(2 doses)	both	GSE9916 LPS+Heatshock	both	18574	458	0.502183	0.508071	0.0229258	-0.256809	0.379	Opposite
0.9	GSE22248 LPS(2 doses)	both	GSE9916 LPS+Heatshock	both	18574	458	0.5	0.507782	0.0229631	-0.338877	0.3415	Opposite
1	GSE22248 LPS(2 doses)	both	GSE9916 LPS+Heatshock	both	18574	458	0.497817	0.507929	0.0235761	-0.428927	0.314	Opposite
0.1	GSE87290 PBMC high	both	GSE22248 LPS(1 dose)	both	14399	4473	0.493852	0.498821	0.0060831	-0.816914	0.2	Opposite
0.2	GSE87290 PBMC high	both	GSE22248 LPS(1 dose)	both	14399	4473	0.493852	0.498784	0.00625969	-0.787869	0.215	Opposite
0.3	GSE87290 PBMC high	both	GSE22248 LPS(1 dose)	both	14399	4473	0.497205	0.498999	0.00633333	-0.283173	0.376	Opposite
0.4	GSE87290 PBMC high	both	GSE22248 LPS(1 dose)	both	14399	4473	0.490722	0.498567	0.00631159	-1.24293	0.1025	Opposite
0.5	GSE87290 PBMC high	both	GSE22248 LPS(1 dose)	both	14399	4473	0.489828	0.49907	0.00604641	-1.52851	0.0555	Opposite
0.6	GSE87290 PBMC high	both	GSE22248 LPS(1 dose)	both	14399	4473	0.490722	0.498959	0.00615012	-1.33923	0.0845	Opposite
0.7	GSE87290 PBMC high	both	GSE22248 LPS(1 dose)	both	14399	4473	0.492063	0.499064	0.00633569	-1.10498	0.1215	Opposite
0.8	GSE87290 PBMC high	both	GSE22248 LPS(1 dose)	both	14399	4473	0.494076	0.498947	0.00623829	-0.780823	0.204	Opposite
0.9	GSE87290 PBMC high	both	GSE22248 LPS(1 dose)	both	14399	4473	0.495193	0.499113	0.00629655	-0.622522	0.275	Opposite
1	GSE87290 PBMC high	both	GSE22248 LPS(1 dose)	both	14399	4473	0.49877	0.498957	0.00628244	-0.0297317	0.4905	Opposite
0.1	GSE87290 PBMC high	both	GSE22248 LPS(2 doses)	both	14399	4473	0.541247	0.525469	0.00620913	2.54115	0.002	The same
0.2	GSE87290 PBMC high	both	GSE22248 LPS(2 doses)	both	14399	4473	0.536776	0.525271	0.00612836	1.87731	0.026	The same
0.3	GSE87290 PBMC high	both	GSE22248 LPS(2 doses)	both	14399	4473	0.53767	0.525175	0.00632941	1.9742	0.025	The same
0.4	GSE87290 PBMC high	both	GSE22248 LPS(2 doses)	both	14399	4473	0.530516	0.525177	0.00612488	0.87177	0.187	The same
0.5	GSE87290 PBMC high	both	GSE22248 LPS(2 doses)	both	14399	4473	0.521797	0.525342	0.00619803	-0.571873	0.284	Opposite
0.6	GSE87290 PBMC high	both	GSE22248 LPS(2 doses)	both	14399	4473	0.514643	0.525352	0.00628505	-1.70382	0.0495	Opposite
0.7	GSE87290 PBMC high	both	GSE22248 LPS(2 doses)	both	14399	4473	0.51755	0.525392	0.00619467	-1.26592	0.099	Opposite
0.8	GSE87290 PBMC high	both	GSE22248 LPS(2 doses)	both	14399	4473	0.516432	0.525248	0.00624159	-1.4125	0.0735	Opposite
0.9	GSE87290 PBMC high	both	GSE22248 LPS(2 doses)	both	14399	4473	0.507489	0.525503	0.00627987	-2.86846	0.003	Opposite
1	GSE87290 PBMC high	both	GSE22248 LPS(2 doses)	both	14399	4473	0.507713	0.525449	0.00609729	-2.90892	0.002	Opposite
0.1	GSE87290 PBMC high	both	GSE87290 PBMC low	both	28092	5970	0.925461	0.796067	0.00457003	28.3136	0	The same
0.2	GSE87290 PBMC high	both	GSE87290 PBMC low	both	28092	5970	0.891457	0.796158	0.00468984	20.3203	0	The same
0.3	GSE87290 PBMC high	both	GSE87290 PBMC low	both	28092	5970	0.853266	0.796073	0.00469144	12.1909	0	The same
0.4	GSE87290 PBMC high	both	GSE87290 PBMC low	both	28092	5970	0.814238	0.796102	0.00457738	3.96217	0	The same
0.5	GSE87290 PBMC high	both	GSE87290 PBMC low	both	28092	5970	0.775879	0.796208	0.00464645	-4.37503	0	Opposite
0.6	GSE87290 PBMC high	both	GSE87290 PBMC low	both	28092	5970	0.742881	0.796257	0.00460933	-11.5799	0	Opposite
0.7	GSE87290 PBMC high	both	GSE87290 PBMC low	both	28092	5970	0.71474	0.796086	0.00465181	-17.4868	0	Opposite
0.8	GSE87290 PBMC high	both	GSE87290 PBMC low	both	28092	5970	0.689615	0.79615	0.0045037	-23.6551	0	Opposite
0.9	GSE87290 PBMC high	both	GSE87290 PBMC low	both	28092	5970	0.663819	0.796049	0.00471336	-28.0543	0	Opposite
1	GSE87290 PBMC high	both	GSE87290 PBMC low	both	28092	5970	0.642211	0.796195	0.00464152	-33.1753	0	Opposite
0.1	GSE87290 PBMC high	both	GSE9916 LPS only	both	17935	5538	0.607078	0.56454	0.0055576	7.65416	0	The same
0.2	GSE87290 PBMC high	both	GSE9916 LPS only	both	17935	5538	0.600036	0.564444	0.00547869	6.49638	0	The same
0.3	GSE87290 PBMC high	both	GSE9916 LPS only	both	17935	5538	0.593355	0.564493	0.00542708	5.31818	0	The same
0.4	GSE87290 PBMC high	both	GSE9916 LPS only	both	17935	5538	0.581979	0.564537	0.00554444	3.14589	0.0015	The same
0.5	GSE87290 PBMC high	both	GSE9916 LPS only	both	17935	5538	0.572409	0.564338	0.00550875	1.46512	0.07	The same
0.6	GSE87290 PBMC high	both	GSE9916 LPS only	both	17935	5538	0.559588	0.564535	0.0056366	-0.877529	0.1865	Opposite
0.7	GSE87290 PBMC high	both	GSE9916 LPS only	both	17935	5538	0.546587	0.564489	0.00558516	-3.20517	0.0005	Opposite
0.8	GSE87290 PBMC high	both	GSE9916 LPS only	both	17935	5538	0.535031	0.564491	0.00551088	-5.34587	0	Opposite
0.9	GSE87290 PBMC high	both	GSE9916 LPS only	both	17935	5538	0.525099	0.564621	0.0055874	-7.07334	0	Opposite
1	GSE87290 PBMC high	both	GSE9916 LPS only	both	17935	5538	0.512098	0.564322	0.00548032	-9.52935	0	Opposite
0.1	GSE87290 PBMC high	both	GSE9916 LPS+Heatshock	both	17935	5538	0.597328	0.560669	0.00538816	6.80347	0	The same
0.2	GSE87290 PBMC high	both	GSE9916 LPS+Heatshock	both	17935	5538	0.584146	0.560481	0.00558314	4.23855	0	The same
0.3	GSE87290 PBMC high	both	GSE9916 LPS+Heatshock	both	17935	5538	0.574576	0.56073	0.00545744	2.53706	0.0035	The same
0.4	GSE87290 PBMC high	both	GSE9916 LPS+Heatshock	both	17935	5538	0.562839	0.560704	0.00564169	0.378445	0.3585	The same
0.5	GSE87290 PBMC high	both	GSE9916 LPS+Heatshock	both	17935	5538	0.559408	0.56066	0.00539792	-0.231989	0.4025	Opposite
0.6	GSE87290 PBMC high	both	GSE9916 LPS+Heatshock	both	17935	5538	0.549115	0.560709	0.00548566	-2.11344	0.019	Opposite
0.7	GSE87290 PBMC high	both	GSE9916 LPS+Heatshock	both	17935	5538	0.542795	0.560741	0.00543864	-3.29966	0	Opposite
0.8	GSE87290 PBMC high	both	GSE9916 LPS+Heatshock	both	17935	5538	0.536295	0.560627	0.0055145	-4.41238	0	Opposite
0.9	GSE87290 PBMC high	both	GSE9916 LPS+Heatshock	both	17935	5538	0.530155	0.560755	0.00534708	-5.7227	0	Opposite
1	GSE87290 PBMC high	both	GSE9916 LPS+Heatshock	both	17935	5538	0.521849	0.560672	0.00559418	-6.93992	0	Opposite
0.1	GSE87290 PBMC low	both	GSE22248 LPS(1 dose)	both	14399	295	0.583051	0.495875	0.0292336	2.98205	0.001	The same
0.2	GSE87290 PBMC low	both	GSE22248 LPS(1 dose)	both	14399	295	0.59322	0.495858	0.028771	3.38406	0.0005	The same
0.3	GSE87290 PBMC low	both	GSE22248 LPS(1 dose)	both	14399	295	0.583051	0.495271	0.0282413	3.1082	0.001	The same
0.4	GSE87290 PBMC low	both	GSE22248 LPS(1 dose)	both	14399	295	0.576271	0.494912	0.0295425	2.75397	0.0015	The same
0.5	GSE87290 PBMC low	both	GSE22248 LPS(1 dose)	both	14399	295	0.559322	0.494492	0.0291443	2.22446	0.013	The same
0.6	GSE87290 PBMC low	both	GSE22248 LPS(1 dose)	both	14399	295	0.559322	0.495408	0.0294188	2.17254	0.0155	The same
0.7	GSE87290 PBMC low	both	GSE22248 LPS(1 dose)	both	14399	295	0.532203	0.494729	0.0284425	1.31756	0.0825	The same
0.8	GSE87290 PBMC low	both	GSE22248 LPS(1 dose)	both	14399	295	0.518644	0.495256	0.0290782	0.804319	0.1985	The same
0.9	GSE87290 PBMC low	both	GSE22248 LPS(1 dose)	both	14399	295	0.511864	0.495444	0.0284214	0.577745	0.2585	The same
1	GSE87290 PBMC low	both	GSE22248 LPS(1 dose)	both	14399	295	0.511864	0.495432	0.0297305	0.552705	0.2565	The same
0.1	GSE87290 PBMC low	both	GSE22248 LPS(2 doses)	both	14399	295	0.589831	0.533017	0.0287861	1.97364	0.021	The same
0.2	GSE87290 PBMC low	both	GSE22248 LPS(2 doses)	both	14399	295	0.589831	0.531008	0.0283983	2.07132	0.0125	The same
0.3	GSE87290 PBMC low	both	GSE22248 LPS(2 doses)	both	14399	295	0.572881	0.531158	0.0289839	1.43955	0.065	The same
0.4	GSE87290 PBMC low	both	GSE22248 LPS(2 doses)	both	14399	295	0.569492	0.531776	0.0290845	1.29675	0.0825	The same
0.5	GSE87290 PBMC low	both	GSE22248 LPS(2 doses)	both	14399	295	0.552542	0.531134	0.0287108	0.745658	0.2105	The same
0.6	GSE87290 PBMC low	both	GSE22248 LPS(2 doses)	both	14399	295	0.552542	0.532814	0.0290766	0.678511	0.223	The same
0.7	GSE87290 PBMC low	both	GSE22248 LPS(2 doses)	both	14399	295	0.542373	0.531456	0.0285701	0.38211	0.324	The same
0.8	GSE87290 PBMC low	both	GSE22248 LPS(2 doses)	both	14399	295	0.525424	0.531442	0.0278166	-0.216369	0.3955	Opposite
0.9	GSE87290 PBMC low	both	GSE22248 LPS(2 doses)	both	14399	295	0.505085	0.53148	0.0282749	-0.933512	0.1575	Opposite
1	GSE87290 PBMC low	both	GSE22248 LPS(2 doses)	both	14399	295	0.501695	0.531288	0.028902	-1.02391	0.139	Opposite
0.1	GSE87290 PBMC low	both	GSE87290 PBMC high	both	28092	373	0.957105	0.796042	0.0207602	7.75826	0	The same
0.2	GSE87290 PBMC low	both	GSE87290 PBMC high	both	28092	373	0.924933	0.796328	0.0208485	6.16853	0	The same
0.3	GSE87290 PBMC low	both	GSE87290 PBMC high	both	28092	373	0.89008	0.796082	0.0211414	4.44619	0	The same
0.4	GSE87290 PBMC low	both	GSE87290 PBMC high	both	28092	373	0.86059	0.795727	0.0209381	3.09785	0.0005	The same
0.5	GSE87290 PBMC low	both	GSE87290 PBMC high	both	28092	373	0.823056	0.796126	0.0207949	1.29505	0.0815	The same
0.6	GSE87290 PBMC low	both	GSE87290 PBMC high	both	28092	373	0.798928	0.79533	0.0204062	0.176312	0.4135	The same
0.7	GSE87290 PBMC low	both	GSE87290 PBMC high	both	28092	373	0.756032	0.79619	0.0205884	-1.95053	0.0195	Opposite
0.8	GSE87290 PBMC low	both	GSE87290 PBMC high	both	28092	373	0.715818	0.795622	0.0204968	-3.89349	0	Opposite
0.9	GSE87290 PBMC low	both	GSE87290 PBMC high	both	28092	373	0.678284	0.795709	0.0205778	-5.70638	0	Opposite
1	GSE87290 PBMC low	both	GSE87290 PBMC high	both	28092	373	0.648794	0.795709	0.0206178	-7.12566	0	Opposite
0.1	GSE87290 PBMC low	both	GSE9916 LPS only	both	17935	342	0.584795	0.53373	0.026614	1.91876	0.0215	The same
0.2	GSE87290 PBMC low	both	GSE9916 LPS only	both	17935	342	0.561404	0.534741	0.025881	1.03019	0.1425	The same
0.3	GSE87290 PBMC low	both	GSE9916 LPS only	both	17935	342	0.555556	0.535868	0.0272732	0.721848	0.2145	The same
0.4	GSE87290 PBMC low	both	GSE9916 LPS only	both	17935	342	0.54386	0.535139	0.0257532	0.338628	0.3495	The same
0.5	GSE87290 PBMC low	both	GSE9916 LPS only	both	17935	342	0.508772	0.535953	0.026364	-1.031	0.137	Opposite
0.6	GSE87290 PBMC low	both	GSE9916 LPS only	both	17935	342	0.517544	0.535339	0.026658	-0.667542	0.242	Opposite
0.7	GSE87290 PBMC low	both	GSE9916 LPS only	both	17935	342	0.511696	0.53451	0.0261565	-0.872223	0.177	Opposite
0.8	GSE87290 PBMC low	both	GSE9916 LPS only	both	17935	342	0.494152	0.535094	0.0264059	-1.55047	0.05	Opposite
0.9	GSE87290 PBMC low	both	GSE9916 LPS only	both	17935	342	0.491228	0.533655	0.0269364	-1.57508	0.05	Opposite
1	GSE87290 PBMC low	both	GSE9916 LPS only	both	17935	342	0.497076	0.535152	0.0263187	-1.44673	0.0725	Opposite
0.1	GSE87290 PBMC low	both	GSE9916 LPS+Heatshock	both	17935	342	0.578947	0.539402	0.0265647	1.48864	0.0585	The same
0.2	GSE87290 PBMC low	both	GSE9916 LPS+Heatshock	both	17935	342	0.555556	0.538636	0.0269378	0.628098	0.251	The same
0.3	GSE87290 PBMC low	both	GSE9916 LPS+Heatshock	both	17935	342	0.549708	0.53911	0.027694	0.382681	0.332	The same
0.4	GSE87290 PBMC low	both	GSE9916 LPS+Heatshock	both	17935	342	0.54386	0.539659	0.0266984	0.157324	0.414	The same
0.5	GSE87290 PBMC low	both	GSE9916 LPS+Heatshock	both	17935	342	0.508772	0.539377	0.0265379	-1.15327	0.1105	Opposite
0.6	GSE87290 PBMC low	both	GSE9916 LPS+Heatshock	both	17935	342	0.51462	0.5393	0.0270915	-0.910982	0.1685	Opposite
0.7	GSE87290 PBMC low	both	GSE9916 LPS+Heatshock	both	17935	342	0.51462	0.538942	0.026999	-0.900834	0.17	Opposite
0.8	GSE87290 PBMC low	both	GSE9916 LPS+Heatshock	both	17935	342	0.497076	0.538088	0.0254722	-1.61006	0.046	Opposite
0.9	GSE87290 PBMC low	both	GSE9916 LPS+Heatshock	both	17935	342	0.511696	0.539461	0.0264372	-1.05021	0.133	Opposite
1	GSE87290 PBMC low	both	GSE9916 LPS+Heatshock	both	17935	342	0.520468	0.538982	0.0263053	-0.703837	0.2175	Opposite
0.1	GSE9916 LPS only	both	GSE22248 LPS(1 dose)	both	30528	2569	0.641495	0.538672	0.00956718	10.7474	0	The same
0.2	GSE9916 LPS only	both	GSE22248 LPS(1 dose)	both	30528	2569	0.626314	0.538762	0.00926742	9.44723	0	The same
0.3	GSE9916 LPS only	both	GSE22248 LPS(1 dose)	both	30528	2569	0.606851	0.538612	0.00946107	7.21261	0	The same
0.4	GSE9916 LPS only	both	GSE22248 LPS(1 dose)	both	30528	2569	0.608797	0.538488	0.00963428	7.29782	0	The same
0.5	GSE9916 LPS only	both	GSE22248 LPS(1 dose)	both	30528	2569	0.586999	0.538651	0.00956368	5.05538	0	The same
0.6	GSE9916 LPS only	both	GSE22248 LPS(1 dose)	both	30528	2569	0.577657	0.538483	0.00977437	4.00781	0	The same
0.7	GSE9916 LPS only	both	GSE22248 LPS(1 dose)	both	30528	2569	0.559362	0.538797	0.00929216	2.21316	0.013	The same
0.8	GSE9916 LPS only	both	GSE22248 LPS(1 dose)	both	30528	2569	0.548462	0.538702	0.00916875	1.06455	0.1315	The same
0.9	GSE9916 LPS only	both	GSE22248 LPS(1 dose)	both	30528	2569	0.525496	0.538362	0.00931099	-1.38182	0.0835	Opposite
1	GSE9916 LPS only	both	GSE22248 LPS(1 dose)	both	30528	2569	0.51849	0.538407	0.0093199	-2.13705	0.021	Opposite
0.1	GSE9916 LPS only	both	GSE22248 LPS(2 doses)	both	30528	2569	0.521214	0.51753	0.00936583	0.39342	0.344	The same
0.2	GSE9916 LPS only	both	GSE22248 LPS(2 doses)	both	30528	2569	0.517322	0.51784	0.00927622	-0.0558526	0.4675	Opposite
0.3	GSE9916 LPS only	both	GSE22248 LPS(2 doses)	both	30528	2569	0.514597	0.51776	0.0097642	-0.323929	0.3655	Opposite
0.4	GSE9916 LPS only	both	GSE22248 LPS(2 doses)	both	30528	2569	0.506812	0.517517	0.00954993	-1.12094	0.1255	Opposite
0.5	GSE9916 LPS only	both	GSE22248 LPS(2 doses)	both	30528	2569	0.500195	0.517873	0.00934082	-1.89256	0.0265	Opposite
0.6	GSE9916 LPS only	both	GSE22248 LPS(2 doses)	both	30528	2569	0.511872	0.517733	0.00943218	-0.621325	0.2485	Opposite
0.7	GSE9916 LPS only	both	GSE22248 LPS(2 doses)	both	30528	2569	0.514208	0.517599	0.00938107	-0.361473	0.3515	Opposite
0.8	GSE9916 LPS only	both	GSE22248 LPS(2 doses)	both	30528	2569	0.513429	0.517534	0.00968443	-0.423826	0.322	Opposite
0.9	GSE9916 LPS only	both	GSE22248 LPS(2 doses)	both	30528	2569	0.495524	0.517442	0.00948605	-2.31056	0.0095	Opposite
1	GSE9916 LPS only	both	GSE22248 LPS(2 doses)	both	30528	2569	0.492799	0.517526	0.00928803	-2.6623	0.004	Opposite
0.1	GSE9916 LPS only	both	GSE87290 PBMC high	both	39066	3173	0.634415	0.561836	0.00829386	8.75099	0	The same
0.2	GSE9916 LPS only	both	GSE87290 PBMC high	both	39066	3173	0.615191	0.56227	0.0084114	6.29153	0	The same
0.3	GSE9916 LPS only	both	GSE87290 PBMC high	both	39066	3173	0.599748	0.562051	0.00836218	4.50807	0	The same
0.4	GSE9916 LPS only	both	GSE87290 PBMC high	both	39066	3173	0.571699	0.562368	0.00827876	1.12705	0.12	The same
0.5	GSE9916 LPS only	both	GSE87290 PBMC high	both	39066	3173	0.564135	0.561761	0.00826275	0.287249	0.381	The same
0.6	GSE9916 LPS only	both	GSE87290 PBMC high	both	39066	3173	0.532934	0.562657	0.00830458	-3.57905	0	Opposite
0.7	GSE9916 LPS only	both	GSE87290 PBMC high	both	39066	3173	0.520958	0.562034	0.00848046	-4.84355	0	Opposite
0.8	GSE9916 LPS only	both	GSE87290 PBMC high	both	39066	3173	0.517491	0.562106	0.00835147	-5.34216	0	Opposite
0.9	GSE9916 LPS only	both	GSE87290 PBMC high	both	39066	3173	0.502364	0.561813	0.00852909	-6.97021	0	Opposite
1	GSE9916 LPS only	both	GSE87290 PBMC high	both	39066	3173	0.492594	0.56206	0.0085158	-8.15736	0	Opposite
0.1	GSE9916 LPS only	both	GSE87290 PBMC low	both	39066	3173	0.587142	0.535834	0.0085716	5.98578	0	The same
0.2	GSE9916 LPS only	both	GSE87290 PBMC low	both	39066	3173	0.574535	0.535953	0.00836667	4.6114	0	The same
0.3	GSE9916 LPS only	both	GSE87290 PBMC low	both	39066	3173	0.568862	0.535903	0.00836933	3.93815	0	The same
0.4	GSE9916 LPS only	both	GSE87290 PBMC low	both	39066	3173	0.546486	0.535662	0.00814439	1.32899	0.0905	The same
0.5	GSE9916 LPS only	both	GSE87290 PBMC low	both	39066	3173	0.535771	0.536149	0.00860135	-0.0440237	0.475	Opposite
0.6	GSE9916 LPS only	both	GSE87290 PBMC low	both	39066	3173	0.517176	0.535964	0.00826407	-2.27339	0.011	Opposite
0.7	GSE9916 LPS only	both	GSE87290 PBMC low	both	39066	3173	0.508667	0.536323	0.00842711	-3.28179	0.001	Opposite
0.8	GSE9916 LPS only	both	GSE87290 PBMC low	both	39066	3173	0.507406	0.535999	0.00831819	-3.4374	0	Opposite
0.9	GSE9916 LPS only	both	GSE87290 PBMC low	both	39066	3173	0.499842	0.53567	0.00843516	-4.24738	0	Opposite
1	GSE9916 LPS only	both	GSE87290 PBMC low	both	39066	3173	0.499527	0.53601	0.00862593	-4.22947	0	Opposite
0.1	GSE9916 LPS only	both	GSE9916 LPS+Heatshock	both	45782	3383	0.897724	0.721434	0.00742262	23.7503	0	The same
0.2	GSE9916 LPS only	both	GSE9916 LPS+Heatshock	both	45782	3383	0.854567	0.721822	0.00745795	17.7991	0	The same
0.3	GSE9916 LPS only	both	GSE9916 LPS+Heatshock	both	45782	3383	0.809341	0.721517	0.00774758	11.3357	0	The same
0.4	GSE9916 LPS only	both	GSE9916 LPS+Heatshock	both	45782	3383	0.761159	0.7215	0.00734039	5.40287	0	The same
0.5	GSE9916 LPS only	both	GSE9916 LPS+Heatshock	both	45782	3383	0.720662	0.721422	0.00744097	-0.102114	0.4635	Opposite
0.6	GSE9916 LPS only	both	GSE9916 LPS+Heatshock	both	45782	3383	0.682826	0.721156	0.00744444	-5.14885	0	Opposite
0.7	GSE9916 LPS only	both	GSE9916 LPS+Heatshock	both	45782	3383	0.637304	0.721379	0.00754882	-11.1374	0	Opposite
0.8	GSE9916 LPS only	both	GSE9916 LPS+Heatshock	both	45782	3383	0.592078	0.721377	0.00777605	-16.6279	0	Opposite
0.9	GSE9916 LPS only	both	GSE9916 LPS+Heatshock	both	45782	3383	0.553651	0.721518	0.00739037	-22.7143	0	Opposite
1	GSE9916 LPS only	both	GSE9916 LPS+Heatshock	both	45782	3383	0.516997	0.721269	0.00761675	-26.8187	0	Opposite
0.1	GSE9916 LPS+Heatshock	both	GSE22248 LPS(1 dose)	both	30528	4910	0.59613	0.543499	0.00657158	8.00888	0	The same
0.2	GSE9916 LPS+Heatshock	both	GSE22248 LPS(1 dose)	both	30528	4910	0.575764	0.543467	0.00647249	4.98981	0	The same
0.3	GSE9916 LPS+Heatshock	both	GSE22248 LPS(1 dose)	both	30528	4910	0.561303	0.543416	0.00650479	2.74992	0.0015	The same
0.4	GSE9916 LPS+Heatshock	both	GSE22248 LPS(1 dose)	both	30528	4910	0.547862	0.543321	0.00646184	0.702589	0.238	The same
0.5	GSE9916 LPS+Heatshock	both	GSE22248 LPS(1 dose)	both	30528	4910	0.535845	0.543591	0.00666136	-1.16286	0.123	Opposite
0.6	GSE9916 LPS+Heatshock	both	GSE22248 LPS(1 dose)	both	30528	4910	0.535031	0.543635	0.00640104	-1.34415	0.0845	Opposite
0.7	GSE9916 LPS+Heatshock	both	GSE22248 LPS(1 dose)	both	30528	4910	0.527902	0.543446	0.00657547	-2.36391	0.008	Opposite
0.8	GSE9916 LPS+Heatshock	both	GSE22248 LPS(1 dose)	both	30528	4910	0.518534	0.543568	0.00641467	-3.9027	0	Opposite
0.9	GSE9916 LPS+Heatshock	both	GSE22248 LPS(1 dose)	both	30528	4910	0.510998	0.543745	0.00651371	-5.02738	0	Opposite
1	GSE9916 LPS+Heatshock	both	GSE22248 LPS(1 dose)	both	30528	4910	0.515275	0.543437	0.00647784	-4.3475	0	Opposite
0.1	GSE9916 LPS+Heatshock	both	GSE22248 LPS(2 doses)	both	30528	4910	0.511202	0.507354	0.00657792	0.584982	0.268	The same
0.2	GSE9916 LPS+Heatshock	both	GSE22248 LPS(2 doses)	both	30528	4910	0.498371	0.50722	0.00658749	-1.3433	0.086	Opposite
0.3	GSE9916 LPS+Heatshock	both	GSE22248 LPS(2 doses)	both	30528	4910	0.495927	0.507447	0.00658972	-1.74829	0.041	Opposite
0.4	GSE9916 LPS+Heatshock	both	GSE22248 LPS(2 doses)	both	30528	4910	0.498167	0.507284	0.00650941	-1.40064	0.077	Opposite
0.5	GSE9916 LPS+Heatshock	both	GSE22248 LPS(2 doses)	both	30528	4910	0.496334	0.507775	0.00646437	-1.76983	0.0355	Opposite
0.6	GSE9916 LPS+Heatshock	both	GSE22248 LPS(2 doses)	both	30528	4910	0.500815	0.507356	0.00670503	-0.975633	0.1615	Opposite
0.7	GSE9916 LPS+Heatshock	both	GSE22248 LPS(2 doses)	both	30528	4910	0.508758	0.507584	0.00644295	0.182141	0.428	The same
0.8	GSE9916 LPS+Heatshock	both	GSE22248 LPS(2 doses)	both	30528	4910	0.51609	0.507504	0.00656842	1.30717	0.096	The same
0.9	GSE9916 LPS+Heatshock	both	GSE22248 LPS(2 doses)	both	30528	4910	0.511813	0.507561	0.00645026	0.659188	0.245	The same
1	GSE9916 LPS+Heatshock	both	GSE22248 LPS(2 doses)	both	30528	4910	0.503055	0.507451	0.00650617	-0.675702	0.234	Opposite
0.1	GSE9916 LPS+Heatshock	both	GSE87290 PBMC high	both	39066	6221	0.618872	0.556319	0.00579216	10.7996	0	The same
0.2	GSE9916 LPS+Heatshock	both	GSE87290 PBMC high	both	39066	6221	0.605208	0.556108	0.00559048	8.7829	0	The same
0.3	GSE9916 LPS+Heatshock	both	GSE87290 PBMC high	both	39066	6221	0.582061	0.556631	0.00562828	4.51827	0	The same
0.4	GSE9916 LPS+Heatshock	both	GSE87290 PBMC high	both	39066	6221	0.576756	0.556144	0.00582326	3.53957	0.0005	The same
0.5	GSE9916 LPS+Heatshock	both	GSE87290 PBMC high	both	39066	6221	0.565665	0.556034	0.00581797	1.65529	0.049	The same
0.6	GSE9916 LPS+Heatshock	both	GSE87290 PBMC high	both	39066	6221	0.54959	0.556135	0.00579469	-1.12939	0.127	Opposite
0.7	GSE9916 LPS+Heatshock	both	GSE87290 PBMC high	both	39066	6221	0.533998	0.556228	0.00587713	-3.78249	0	Opposite
0.8	GSE9916 LPS+Heatshock	both	GSE87290 PBMC high	both	39066	6221	0.523389	0.556376	0.00572106	-5.76596	0	Opposite
0.9	GSE9916 LPS+Heatshock	both	GSE87290 PBMC high	both	39066	6221	0.506349	0.556221	0.00571746	-8.72275	0	Opposite
1	GSE9916 LPS+Heatshock	both	GSE87290 PBMC high	both	39066	6221	0.502652	0.556367	0.00580197	-9.25801	0	Opposite
0.1	GSE9916 LPS+Heatshock	both	GSE87290 PBMC low	both	39066	6221	0.587848	0.536805	0.00580853	8.78745	0	The same
0.2	GSE9916 LPS+Heatshock	both	GSE87290 PBMC low	both	39066	6221	0.57756	0.536679	0.00583406	7.00729	0	The same
0.3	GSE9916 LPS+Heatshock	both	GSE87290 PBMC low	both	39066	6221	0.551519	0.536659	0.00588284	2.52606	0.006	The same
0.4	GSE9916 LPS+Heatshock	both	GSE87290 PBMC low	both	39066	6221	0.551198	0.536628	0.00572607	2.5444	0.0055	The same
0.5	GSE9916 LPS+Heatshock	both	GSE87290 PBMC low	both	39066	6221	0.537695	0.536776	0.00579638	0.158517	0.4155	The same
0.6	GSE9916 LPS+Heatshock	both	GSE87290 PBMC low	both	39066	6221	0.532712	0.536356	0.0058598	-0.621924	0.262	Opposite
0.7	GSE9916 LPS+Heatshock	both	GSE87290 PBMC low	both	39066	6221	0.5258	0.536553	0.00589895	-1.82296	0.0315	Opposite
0.8	GSE9916 LPS+Heatshock	both	GSE87290 PBMC low	both	39066	6221	0.521942	0.536687	0.00581557	-2.53546	0.005	Opposite
0.9	GSE9916 LPS+Heatshock	both	GSE87290 PBMC low	both	39066	6221	0.507635	0.536885	0.00585542	-4.9953	0	Opposite
1	GSE9916 LPS+Heatshock	both	GSE87290 PBMC low	both	39066	6221	0.503135	0.536464	0.00571867	-5.82825	0	Opposite
0.1	GSE9916 LPS+Heatshock	both	GSE9916 LPS only	both	45782	6644	0.875527	0.721396	0.00518883	29.7044	0	The same
0.2	GSE9916 LPS+Heatshock	both	GSE9916 LPS only	both	45782	6644	0.836996	0.721255	0.0050002	23.1471	0	The same
0.3	GSE9916 LPS+Heatshock	both	GSE9916 LPS only	both	45782	6644	0.793347	0.721319	0.00515445	13.9741	0	The same
0.4	GSE9916 LPS+Heatshock	both	GSE9916 LPS only	both	45782	6644	0.749398	0.72161	0.00505043	5.50201	0	The same
0.5	GSE9916 LPS+Heatshock	both	GSE9916 LPS only	both	45782	6644	0.711318	0.721663	0.00515183	-2.00794	0.024	Opposite
0.6	GSE9916 LPS+Heatshock	both	GSE9916 LPS only	both	45782	6644	0.674895	0.721473	0.00500357	-9.30899	0	Opposite
0.7	GSE9916 LPS+Heatshock	both	GSE9916 LPS only	both	45782	6644	0.643438	0.721401	0.00512046	-15.2258	0	Opposite
0.8	GSE9916 LPS+Heatshock	both	GSE9916 LPS only	both	45782	6644	0.610476	0.721455	0.00499412	-22.2221	0	Opposite
0.9	GSE9916 LPS+Heatshock	both	GSE9916 LPS only	both	45782	6644	0.577815	0.721501	0.00509238	-28.216	0	Opposite
1	GSE9916 LPS+Heatshock	both	GSE9916 LPS only	both	45782	6644	0.551174	0.721504	0.00510851	-33.3425	0	OppositePortion	Signature	Characteristic(sig)	Target	Characteristic(tar)	length	signature_length	concordance_score	mean(P)	sd(P)	zscore(P)	p_value	direction
0.1	GSE111475 CD40	both	GSE111475 CD40IFN	both	43961	9169	0.941978	0.824667	0.00358994	32.6777	0	The same
0.2	GSE111475 CD40	both	GSE111475 CD40IFN	both	43961	9169	0.898898	0.824716	0.00353556	20.9817	0	The same
0.3	GSE111475 CD40	both	GSE111475 CD40IFN	both	43961	9169	0.854401	0.824635	0.00347567	8.56394	0	The same
0.4	GSE111475 CD40	both	GSE111475 CD40IFN	both	43961	9169	0.814593	0.824559	0.00356736	-2.79378	0.003	Opposite
0.5	GSE111475 CD40	both	GSE111475 CD40IFN	both	43961	9169	0.771622	0.824622	0.00356701	-14.8583	0	Opposite
0.6	GSE111475 CD40	both	GSE111475 CD40IFN	both	43961	9169	0.734104	0.824662	0.0035279	-25.6691	0	Opposite
0.7	GSE111475 CD40	both	GSE111475 CD40IFN	both	43961	9169	0.695278	0.82473	0.00344202	-37.6095	0	Opposite
0.8	GSE111475 CD40	both	GSE111475 CD40IFN	both	43961	9169	0.65885	0.824703	0.0034738	-47.7438	0	Opposite
0.9	GSE111475 CD40	both	GSE111475 CD40IFN	both	43961	9169	0.62395	0.824673	0.00353887	-56.7196	0	Opposite
1	GSE111475 CD40	both	GSE111475 CD40IFN	both	43961	9169	0.590577	0.824699	0.00360473	-64.9487	0	Opposite
0.1	GSE111475 CD40	both	GSE111475 CD40IL21	both	43961	9169	0.94525	0.856852	0.00326569	27.0687	0	The same
0.2	GSE111475 CD40	both	GSE111475 CD40IL21	both	43961	9169	0.900207	0.856769	0.0032451	13.3857	0	The same
0.3	GSE111475 CD40	both	GSE111475 CD40IL21	both	43961	9169	0.857454	0.856887	0.0032336	0.175471	0.4295	The same
0.4	GSE111475 CD40	both	GSE111475 CD40IL21	both	43961	9169	0.814702	0.856891	0.00325154	-12.9751	0	Opposite
0.5	GSE111475 CD40	both	GSE111475 CD40IL21	both	43961	9169	0.777729	0.856724	0.00336572	-23.4703	0	Opposite
0.6	GSE111475 CD40	both	GSE111475 CD40IL21	both	43961	9169	0.739012	0.856732	0.0032821	-35.8673	0	Opposite
0.7	GSE111475 CD40	both	GSE111475 CD40IL21	both	43961	9169	0.702585	0.856878	0.00324759	-47.5101	0	Opposite
0.8	GSE111475 CD40	both	GSE111475 CD40IL21	both	43961	9169	0.672701	0.856799	0.00329797	-55.8214	0	Opposite
0.9	GSE111475 CD40	both	GSE111475 CD40IL21	both	43961	9169	0.643909	0.856698	0.00314877	-67.5787	0	Opposite
1	GSE111475 CD40	both	GSE111475 CD40IL21	both	43961	9169	0.61817	0.856848	0.00325752	-73.2698	0	Opposite
0.1	GSE111475 CD40	both	GSE116999 healthy	both	26320	6587	0.564445	0.506475	0.00532443	10.8876	0	The same
0.2	GSE111475 CD40	both	GSE116999 healthy	both	26320	6587	0.54896	0.50648	0.00545985	7.78053	0	The same
0.3	GSE111475 CD40	both	GSE116999 healthy	both	26320	6587	0.539548	0.506442	0.00535112	6.18672	0	The same
0.4	GSE111475 CD40	both	GSE116999 healthy	both	26320	6587	0.528769	0.506614	0.00533534	4.15241	0	The same
0.5	GSE111475 CD40	both	GSE116999 healthy	both	26320	6587	0.519964	0.506738	0.00518632	2.55009	0.004	The same
0.6	GSE111475 CD40	both	GSE116999 healthy	both	26320	6587	0.510096	0.506601	0.00538217	0.649209	0.2475	The same
0.7	GSE111475 CD40	both	GSE116999 healthy	both	26320	6587	0.499924	0.506445	0.00524773	-1.2427	0.103	Opposite
0.8	GSE111475 CD40	both	GSE116999 healthy	both	26320	6587	0.498861	0.506455	0.00535606	-1.41783	0.083	Opposite
0.9	GSE111475 CD40	both	GSE116999 healthy	both	26320	6587	0.496129	0.506528	0.00547136	-1.90065	0.0325	Opposite
1	GSE111475 CD40	both	GSE116999 healthy	both	26320	6587	0.495521	0.506385	0.00534343	-2.03314	0.016	Opposite
0.1	GSE111475 CD40	both	GSE116999 patients	both	26320	6587	0.597237	0.572055	0.00518657	4.85524	0	The same
0.2	GSE111475 CD40	both	GSE116999 patients	both	26320	6587	0.583877	0.571795	0.00538114	2.2454	0.01	The same
0.3	GSE111475 CD40	both	GSE116999 patients	both	26320	6587	0.574465	0.57196	0.00524582	0.477568	0.3085	The same
0.4	GSE111475 CD40	both	GSE116999 patients	both	26320	6587	0.567633	0.571886	0.00514861	-0.826033	0.1875	Opposite
0.5	GSE111475 CD40	both	GSE116999 patients	both	26320	6587	0.563838	0.571938	0.00525829	-1.54051	0.061	Opposite
0.6	GSE111475 CD40	both	GSE116999 patients	both	26320	6587	0.555944	0.572187	0.00523524	-3.10264	0.001	Opposite
0.7	GSE111475 CD40	both	GSE116999 patients	both	26320	6587	0.553514	0.571806	0.00524423	-3.48797	0.0005	Opposite
0.8	GSE111475 CD40	both	GSE116999 patients	both	26320	6587	0.547897	0.572112	0.00540257	-4.48204	0	Opposite
0.9	GSE111475 CD40	both	GSE116999 patients	both	26320	6587	0.545468	0.572196	0.00530581	-5.03748	0	Opposite
1	GSE111475 CD40	both	GSE116999 patients	both	26320	6587	0.539092	0.571757	0.0053184	-6.14185	0	Opposite
0.1	GSE111475 CD40	both	GSE42158 healthy	both	18784	5110	0.686888	0.630008	0.00573729	9.91417	0	The same
0.2	GSE111475 CD40	both	GSE42158 healthy	both	18784	5110	0.662427	0.62989	0.00589547	5.519	0	The same
0.3	GSE111475 CD40	both	GSE42158 healthy	both	18784	5110	0.634442	0.629747	0.00574915	0.816729	0.199	The same
0.4	GSE111475 CD40	both	GSE42158 healthy	both	18784	5110	0.609198	0.629819	0.00577479	-3.57092	0	Opposite
0.5	GSE111475 CD40	both	GSE42158 healthy	both	18784	5110	0.593151	0.62991	0.00594614	-6.18209	0	Opposite
0.6	GSE111475 CD40	both	GSE42158 healthy	both	18784	5110	0.579648	0.629829	0.00581568	-8.62859	0	Opposite
0.7	GSE111475 CD40	both	GSE42158 healthy	both	18784	5110	0.561448	0.629561	0.00587577	-11.5922	0	Opposite
0.8	GSE111475 CD40	both	GSE42158 healthy	both	18784	5110	0.556751	0.630039	0.00566272	-12.9422	0	Opposite
0.9	GSE111475 CD40	both	GSE42158 healthy	both	18784	5110	0.548532	0.629894	0.00561838	-14.4813	0	Opposite
1	GSE111475 CD40	both	GSE42158 healthy	both	18784	5110	0.541292	0.629736	0.00562063	-15.7356	0	Opposite
0.1	GSE111475 CD40	both	GSE42158 patients	both	26297	6635	0.675961	0.578242	0.00530733	18.4121	0	The same
0.2	GSE111475 CD40	both	GSE42158 patients	both	26297	6635	0.650339	0.577904	0.00529129	13.6896	0	The same
0.3	GSE111475 CD40	both	GSE42158 patients	both	26297	6635	0.627882	0.578254	0.0051395	9.65631	0	The same
0.4	GSE111475 CD40	both	GSE42158 patients	both	26297	6635	0.612962	0.578243	0.00517429	6.70985	0	The same
0.5	GSE111475 CD40	both	GSE42158 patients	both	26297	6635	0.589902	0.578262	0.00521995	2.22987	0.013	The same
0.6	GSE111475 CD40	both	GSE42158 patients	both	26297	6635	0.571063	0.577874	0.00532584	-1.27886	0.0955	Opposite
0.7	GSE111475 CD40	both	GSE42158 patients	both	26297	6635	0.552977	0.578151	0.00517673	-4.86303	0	Opposite
0.8	GSE111475 CD40	both	GSE42158 patients	both	26297	6635	0.533836	0.578241	0.00538968	-8.23889	0	Opposite
0.9	GSE111475 CD40	both	GSE42158 patients	both	26297	6635	0.517408	0.578051	0.00528632	-11.4718	0	Opposite
1	GSE111475 CD40	both	GSE42158 patients	both	26297	6635	0.504446	0.578209	0.00524373	-14.0669	0	Opposite
0.1	GSE111475 CD40	both	GSE51587 patients	tar	26496	6636	0.551386	0.532392	0.00526214	3.60958	0	The same
0.2	GSE111475 CD40	both	GSE51587 patients	tar	26496	6636	0.548222	0.532399	0.00525516	3.01093	0.002	The same
0.3	GSE111475 CD40	both	GSE51587 patients	tar	26496	6636	0.542043	0.532371	0.00528023	1.83174	0.0365	The same
0.4	GSE111475 CD40	both	GSE51587 patients	tar	26496	6636	0.531193	0.532275	0.00543721	-0.198967	0.417	Opposite
0.5	GSE111475 CD40	both	GSE51587 patients	tar	26496	6636	0.525467	0.532436	0.00530603	-1.31329	0.091	Opposite
0.6	GSE111475 CD40	both	GSE51587 patients	tar	26496	6636	0.529084	0.532503	0.00534136	-0.640157	0.2465	Opposite
0.7	GSE111475 CD40	both	GSE51587 patients	tar	26496	6636	0.528632	0.532556	0.00530081	-0.740302	0.2225	Opposite
0.8	GSE111475 CD40	both	GSE51587 patients	tar	26496	6636	0.526522	0.532383	0.00536871	-1.09161	0.13	Opposite
0.9	GSE111475 CD40	both	GSE51587 patients	tar	26496	6636	0.524262	0.532329	0.0054814	-1.47182	0.067	Opposite
1	GSE111475 CD40	both	GSE51587 patients	tar	26496	6636	0.518837	0.532336	0.00524512	-2.57372	0.0055	Opposite
0.1	GSE111475 CD40	both	GSE54017 healthy	tar	26496	6636	0.643912	0.615623	0.00522667	5.41238	0	The same
0.2	GSE111475 CD40	both	GSE54017 healthy	tar	26496	6636	0.62598	0.615498	0.00512102	2.04669	0.022	The same
0.3	GSE111475 CD40	both	GSE54017 healthy	tar	26496	6636	0.618294	0.615506	0.00530283	0.525852	0.289	The same
0.4	GSE111475 CD40	both	GSE54017 healthy	tar	26496	6636	0.605184	0.615336	0.00516466	-1.96577	0.024	Opposite
0.5	GSE111475 CD40	both	GSE54017 healthy	tar	26496	6636	0.589361	0.615516	0.00521601	-5.01434	0	Opposite
0.6	GSE111475 CD40	both	GSE54017 healthy	tar	26496	6636	0.578662	0.615329	0.00514275	-7.12978	0	Opposite
0.7	GSE111475 CD40	both	GSE54017 healthy	tar	26496	6636	0.568867	0.615547	0.00518553	-9.00205	0	Opposite
0.8	GSE111475 CD40	both	GSE54017 healthy	tar	26496	6636	0.564045	0.615306	0.00506691	-10.1169	0	Opposite
0.9	GSE111475 CD40	both	GSE54017 healthy	tar	26496	6636	0.559222	0.615441	0.00519514	-10.8213	0	Opposite
1	GSE111475 CD40	both	GSE54017 healthy	tar	26496	6636	0.549879	0.61553	0.00516809	-12.703	0	Opposite
0.1	GSE111475 CD40IFN	both	GSE111475 CD40	both	43961	9043	0.947252	0.824686	0.00349955	35.0233	0	The same
0.2	GSE111475 CD40IFN	both	GSE111475 CD40	both	43961	9043	0.895831	0.824688	0.00351883	20.2177	0	The same
0.3	GSE111475 CD40IFN	both	GSE111475 CD40	both	43961	9043	0.846179	0.824602	0.00346365	6.22971	0	The same
0.4	GSE111475 CD40IFN	both	GSE111475 CD40	both	43961	9043	0.798408	0.824705	0.00354352	-7.42115	0	Opposite
0.5	GSE111475 CD40IFN	both	GSE111475 CD40	both	43961	9043	0.75716	0.824771	0.00352074	-19.2037	0	Opposite
0.6	GSE111475 CD40IFN	both	GSE111475 CD40	both	43961	9043	0.712264	0.82467	0.00356499	-31.5305	0	Opposite
0.7	GSE111475 CD40IFN	both	GSE111475 CD40	both	43961	9043	0.671127	0.824703	0.00349309	-43.9658	0	Opposite
0.8	GSE111475 CD40IFN	both	GSE111475 CD40	both	43961	9043	0.636514	0.824684	0.00352508	-53.3804	0	Opposite
0.9	GSE111475 CD40IFN	both	GSE111475 CD40	both	43961	9043	0.603008	0.82475	0.00360092	-61.5795	0	Opposite
1	GSE111475 CD40IFN	both	GSE111475 CD40	both	43961	9043	0.564746	0.82467	0.00369461	-70.3521	0	Opposite
0.1	GSE111475 CD40IFN	both	GSE111475 CD40IL21	both	43961	9043	0.935641	0.820615	0.00369131	31.1613	0	The same
0.2	GSE111475 CD40IFN	both	GSE111475 CD40IL21	both	43961	9043	0.887095	0.820702	0.00358473	18.5211	0	The same
0.3	GSE111475 CD40IFN	both	GSE111475 CD40IL21	both	43961	9043	0.837664	0.82087	0.00366726	4.57961	0	The same
0.4	GSE111475 CD40IFN	both	GSE111475 CD40IL21	both	43961	9043	0.790667	0.820567	0.00361812	-8.26387	0	Opposite
0.5	GSE111475 CD40IFN	both	GSE111475 CD40IL21	both	43961	9043	0.749198	0.820733	0.00366512	-19.5176	0	Opposite
0.6	GSE111475 CD40IFN	both	GSE111475 CD40IL21	both	43961	9043	0.706182	0.820622	0.00361223	-31.6814	0	Opposite
0.7	GSE111475 CD40IFN	both	GSE111475 CD40IL21	both	43961	9043	0.665377	0.820613	0.00353886	-43.8662	0	Opposite
0.8	GSE111475 CD40IFN	both	GSE111475 CD40IL21	both	43961	9043	0.630101	0.820816	0.00350424	-54.4243	0	Opposite
0.9	GSE111475 CD40IFN	both	GSE111475 CD40IL21	both	43961	9043	0.596483	0.820672	0.00359399	-62.3788	0	Opposite
1	GSE111475 CD40IFN	both	GSE111475 CD40IL21	both	43961	9043	0.561208	0.820724	0.0035307	-73.5028	0	Opposite
0.1	GSE111475 CD40IFN	both	GSE116999 healthy	both	26320	6642	0.574977	0.514741	0.00537687	11.2029	0	The same
0.2	GSE111475 CD40IFN	both	GSE116999 healthy	both	26320	6642	0.561427	0.51487	0.00516634	9.01172	0	The same
0.3	GSE111475 CD40IFN	both	GSE116999 healthy	both	26320	6642	0.544414	0.514894	0.0051487	5.73354	0	The same
0.4	GSE111475 CD40IFN	both	GSE116999 healthy	both	26320	6642	0.531466	0.514685	0.00530451	3.16355	0.002	The same
0.5	GSE111475 CD40IFN	both	GSE116999 healthy	both	26320	6642	0.52981	0.514935	0.00527454	2.82026	0.001	The same
0.6	GSE111475 CD40IFN	both	GSE116999 healthy	both	26320	6642	0.519271	0.514732	0.00511152	0.888037	0.1775	The same
0.7	GSE111475 CD40IFN	both	GSE116999 healthy	both	26320	6642	0.514002	0.514705	0.00523039	-0.134498	0.436	Opposite
0.8	GSE111475 CD40IFN	both	GSE116999 healthy	both	26320	6642	0.50813	0.514747	0.00527424	-1.25464	0.1015	Opposite
0.9	GSE111475 CD40IFN	both	GSE116999 healthy	both	26320	6642	0.502559	0.51463	0.00536829	-2.24856	0.0085	Opposite
1	GSE111475 CD40IFN	both	GSE116999 healthy	both	26320	6642	0.504667	0.514761	0.00533987	-1.89021	0.0275	Opposite
0.1	GSE111475 CD40IFN	both	GSE116999 patients	both	26320	6642	0.593797	0.564424	0.00526283	5.5813	0	The same
0.2	GSE111475 CD40IFN	both	GSE116999 patients	both	26320	6642	0.572719	0.564046	0.00520492	1.66632	0.043	The same
0.3	GSE111475 CD40IFN	both	GSE116999 patients	both	26320	6642	0.553147	0.56421	0.00532564	-2.07731	0.0185	Opposite
0.4	GSE111475 CD40IFN	both	GSE116999 patients	both	26320	6642	0.53508	0.564255	0.00525022	-5.5569	0	Opposite
0.5	GSE111475 CD40IFN	both	GSE116999 patients	both	26320	6642	0.524992	0.564373	0.00522372	-7.53872	0	Opposite
0.6	GSE111475 CD40IFN	both	GSE116999 patients	both	26320	6642	0.512195	0.564106	0.00520414	-9.975	0	Opposite
0.7	GSE111475 CD40IFN	both	GSE116999 patients	both	26320	6642	0.506323	0.564174	0.00530141	-10.9123	0	Opposite
0.8	GSE111475 CD40IFN	both	GSE116999 patients	both	26320	6642	0.50271	0.564364	0.00517409	-11.916	0	Opposite
0.9	GSE111475 CD40IFN	both	GSE116999 patients	both	26320	6642	0.504818	0.56421	0.00518579	-11.4528	0	Opposite
1	GSE111475 CD40IFN	both	GSE116999 patients	both	26320	6642	0.505571	0.564252	0.00530245	-11.0669	0	Opposite
0.1	GSE111475 CD40IFN	both	GSE42158 healthy	both	18784	5176	0.681607	0.619304	0.00583604	10.6756	0	The same
0.2	GSE111475 CD40IFN	both	GSE42158 healthy	both	18784	5176	0.654173	0.619176	0.0058213	6.01184	0	The same
0.3	GSE111475 CD40IFN	both	GSE42158 healthy	both	18784	5176	0.622488	0.619218	0.00564747	0.57902	0.278	The same
0.4	GSE111475 CD40IFN	both	GSE42158 healthy	both	18784	5176	0.595634	0.619109	0.00550754	-4.26239	0	Opposite
0.5	GSE111475 CD40IFN	both	GSE42158 healthy	both	18784	5176	0.573029	0.619311	0.00582311	-7.94795	0	Opposite
0.6	GSE111475 CD40IFN	both	GSE42158 healthy	both	18784	5176	0.555835	0.619255	0.00576417	-11.0026	0	Opposite
0.7	GSE111475 CD40IFN	both	GSE42158 healthy	both	18784	5176	0.538447	0.619428	0.00580692	-13.9457	0	Opposite
0.8	GSE111475 CD40IFN	both	GSE42158 healthy	both	18784	5176	0.526082	0.619109	0.00569022	-16.3486	0	Opposite
0.9	GSE111475 CD40IFN	both	GSE42158 healthy	both	18784	5176	0.515649	0.619205	0.00582088	-17.7904	0	Opposite
1	GSE111475 CD40IFN	both	GSE42158 healthy	both	18784	5176	0.509467	0.619057	0.00566139	-19.3576	0	Opposite
0.1	GSE111475 CD40IFN	both	GSE42158 patients	both	26297	6677	0.689232	0.580441	0.00516472	21.0641	0	The same
0.2	GSE111475 CD40IFN	both	GSE42158 patients	both	26297	6677	0.655983	0.580654	0.00542849	13.8767	0	The same
0.3	GSE111475 CD40IFN	both	GSE42158 patients	both	26297	6677	0.630523	0.580807	0.00505536	9.83427	0	The same
0.4	GSE111475 CD40IFN	both	GSE42158 patients	both	26297	6677	0.60671	0.580754	0.0051959	4.99541	0	The same
0.5	GSE111475 CD40IFN	both	GSE42158 patients	both	26297	6677	0.590684	0.580826	0.00541465	1.8207	0.034	The same
0.6	GSE111475 CD40IFN	both	GSE42158 patients	both	26297	6677	0.572862	0.580719	0.00523096	-1.50203	0.063	Opposite
0.7	GSE111475 CD40IFN	both	GSE42158 patients	both	26297	6677	0.55474	0.580706	0.00532052	-4.88029	0	Opposite
0.8	GSE111475 CD40IFN	both	GSE42158 patients	both	26297	6677	0.537816	0.580668	0.00508508	-8.427	0	Opposite
0.9	GSE111475 CD40IFN	both	GSE42158 patients	both	26297	6677	0.521042	0.580889	0.00514514	-11.6317	0	Opposite
1	GSE111475 CD40IFN	both	GSE42158 patients	both	26297	6677	0.511907	0.580827	0.00526747	-13.0841	0	Opposite
0.1	GSE111475 CD40IFN	both	GSE51587 patients	tar	26496	6677	0.560431	0.533538	0.00528339	5.09014	0	The same
0.2	GSE111475 CD40IFN	both	GSE51587 patients	tar	26496	6677	0.553542	0.533783	0.00535471	3.69008	0	The same
0.3	GSE111475 CD40IFN	both	GSE51587 patients	tar	26496	6677	0.53557	0.53366	0.00535345	0.356847	0.363	The same
0.4	GSE111475 CD40IFN	both	GSE51587 patients	tar	26496	6677	0.532275	0.533292	0.00531371	-0.191349	0.423	Opposite
0.5	GSE111475 CD40IFN	both	GSE51587 patients	tar	26496	6677	0.524038	0.533411	0.00528221	-1.7745	0.0395	Opposite
0.6	GSE111475 CD40IFN	both	GSE51587 patients	tar	26496	6677	0.514153	0.533708	0.00528983	-3.69668	0	Opposite
0.7	GSE111475 CD40IFN	both	GSE51587 patients	tar	26496	6677	0.508462	0.533386	0.00525249	-4.74526	0	Opposite
0.8	GSE111475 CD40IFN	both	GSE51587 patients	tar	26496	6677	0.507713	0.533488	0.00527859	-4.88289	0	Opposite
0.9	GSE111475 CD40IFN	both	GSE51587 patients	tar	26496	6677	0.507114	0.533575	0.00525819	-5.0324	0	Opposite
1	GSE111475 CD40IFN	both	GSE51587 patients	tar	26496	6677	0.506365	0.533508	0.00528702	-5.13394	0	Opposite
0.1	GSE111475 CD40IFN	both	GSE54017 healthy	tar	26496	6677	0.656732	0.608356	0.00535662	9.03106	0	The same
0.2	GSE111475 CD40IFN	both	GSE54017 healthy	tar	26496	6677	0.629474	0.608248	0.00513329	4.135	0	The same
0.3	GSE111475 CD40IFN	both	GSE54017 healthy	tar	26496	6677	0.609405	0.608158	0.00509146	0.244943	0.398	The same
0.4	GSE111475 CD40IFN	both	GSE54017 healthy	tar	26496	6677	0.589636	0.607941	0.00514595	-3.55715	0.0005	Opposite
0.5	GSE111475 CD40IFN	both	GSE54017 healthy	tar	26496	6677	0.571814	0.608242	0.00507598	-7.17661	0	Opposite
0.6	GSE111475 CD40IFN	both	GSE54017 healthy	tar	26496	6677	0.559832	0.607997	0.00521973	-9.22739	0	Opposite
0.7	GSE111475 CD40IFN	both	GSE54017 healthy	tar	26496	6677	0.549199	0.608154	0.00522695	-11.2792	0	Opposite
0.8	GSE111475 CD40IFN	both	GSE54017 healthy	tar	26496	6677	0.539614	0.608017	0.00516207	-13.2512	0	Opposite
0.9	GSE111475 CD40IFN	both	GSE54017 healthy	tar	26496	6677	0.52928	0.608027	0.00508322	-15.4917	0	Opposite
1	GSE111475 CD40IFN	both	GSE54017 healthy	tar	26496	6677	0.527932	0.608027	0.0051635	-15.5118	0	Opposite
0.1	GSE111475 CD40IL21	both	GSE111475 CD40	both	43961	21518	0.919416	0.856783	0.001731	36.1829	0	The same
0.2	GSE111475 CD40IL21	both	GSE111475 CD40	both	43961	21518	0.878334	0.856847	0.00173425	12.3901	0	The same
0.3	GSE111475 CD40IL21	both	GSE111475 CD40	both	43961	21518	0.845013	0.856705	0.00172343	-6.78382	0	Opposite
0.4	GSE111475 CD40IL21	both	GSE111475 CD40	both	43961	21518	0.816526	0.856756	0.00169159	-23.7825	0	Opposite
0.5	GSE111475 CD40IL21	both	GSE111475 CD40	both	43961	21518	0.792453	0.856796	0.00174728	-36.8244	0	Opposite
0.6	GSE111475 CD40IL21	both	GSE111475 CD40	both	43961	21518	0.77247	0.856829	0.00172611	-48.8727	0	Opposite
0.7	GSE111475 CD40IL21	both	GSE111475 CD40	both	43961	21518	0.755832	0.856786	0.00174438	-57.8736	0	Opposite
0.8	GSE111475 CD40IL21	both	GSE111475 CD40	both	43961	21518	0.746677	0.856821	0.00172011	-64.0329	0	Opposite
0.9	GSE111475 CD40IL21	both	GSE111475 CD40	both	43961	21518	0.745608	0.856779	0.00177124	-62.7642	0	Opposite
1	GSE111475 CD40IL21	both	GSE111475 CD40	both	43961	21518	0.748629	0.856753	0.00169584	-63.7587	0	Opposite
0.1	GSE111475 CD40IL21	both	GSE111475 CD40IFN	both	43961	21518	0.8834	0.82074	0.00184022	34.0501	0	The same
0.2	GSE111475 CD40IL21	both	GSE111475 CD40IFN	both	43961	21518	0.841621	0.820707	0.0018088	11.5625	0	The same
0.3	GSE111475 CD40IL21	both	GSE111475 CD40IFN	both	43961	21518	0.805419	0.820708	0.00187421	-8.15784	0	Opposite
0.4	GSE111475 CD40IL21	both	GSE111475 CD40IFN	both	43961	21518	0.772284	0.820682	0.00185229	-26.129	0	Opposite
0.5	GSE111475 CD40IL21	both	GSE111475 CD40IFN	both	43961	21518	0.74612	0.820763	0.00192303	-38.8158	0	Opposite
0.6	GSE111475 CD40IL21	both	GSE111475 CD40IFN	both	43961	21518	0.722	0.820621	0.00184423	-53.4754	0	Opposite
0.7	GSE111475 CD40IL21	both	GSE111475 CD40IFN	both	43961	21518	0.706618	0.82071	0.00185261	-61.5845	0	Opposite
0.8	GSE111475 CD40IL21	both	GSE111475 CD40IFN	both	43961	21518	0.706804	0.820675	0.00188255	-60.4878	0	Opposite
0.9	GSE111475 CD40IL21	both	GSE111475 CD40IFN	both	43961	21518	0.70922	0.82065	0.00191768	-58.1067	0	Opposite
1	GSE111475 CD40IL21	both	GSE111475 CD40IFN	both	43961	21518	0.711683	0.820779	0.00189187	-57.6658	0	Opposite
0.1	GSE111475 CD40IL21	both	GSE116999 healthy	both	26320	13300	0.517519	0.510708	0.00306391	2.22297	0.0145	The same
0.2	GSE111475 CD40IL21	both	GSE116999 healthy	both	26320	13300	0.502782	0.510895	0.00304875	-2.661	0.006	Opposite
0.3	GSE111475 CD40IL21	both	GSE116999 healthy	both	26320	13300	0.490451	0.510792	0.00309354	-6.57532	0	Opposite
0.4	GSE111475 CD40IL21	both	GSE116999 healthy	both	26320	13300	0.486617	0.510684	0.00299436	-8.03744	0	Opposite
0.5	GSE111475 CD40IL21	both	GSE116999 healthy	both	26320	13300	0.485338	0.51078	0.00311068	-8.17876	0	Opposite
0.6	GSE111475 CD40IL21	both	GSE116999 healthy	both	26320	13300	0.489774	0.510741	0.00310845	-6.74511	0	Opposite
0.7	GSE111475 CD40IL21	both	GSE116999 healthy	both	26320	13300	0.488797	0.510796	0.00301114	-7.30575	0	Opposite
0.8	GSE111475 CD40IL21	both	GSE116999 healthy	both	26320	13300	0.488872	0.510675	0.00304963	-7.14936	0	Opposite
0.9	GSE111475 CD40IL21	both	GSE116999 healthy	both	26320	13300	0.488797	0.510835	0.00307734	-7.16146	0	Opposite
1	GSE111475 CD40IL21	both	GSE116999 healthy	both	26320	13300	0.486466	0.510667	0.0031178	-7.7623	0	Opposite
0.1	GSE111475 CD40IL21	both	GSE116999 patients	both	26320	13300	0.599549	0.586146	0.0029611	4.52629	0	The same
0.2	GSE111475 CD40IL21	both	GSE116999 patients	both	26320	13300	0.586842	0.585952	0.00302421	0.294366	0.3815	The same
0.3	GSE111475 CD40IL21	both	GSE116999 patients	both	26320	13300	0.578045	0.586087	0.00304878	-2.63772	0.0035	Opposite
0.4	GSE111475 CD40IL21	both	GSE116999 patients	both	26320	13300	0.57391	0.586022	0.00301083	-4.02303	0	Opposite
0.5	GSE111475 CD40IL21	both	GSE116999 patients	both	26320	13300	0.564812	0.585939	0.00301696	-7.0026	0	Opposite
0.6	GSE111475 CD40IL21	both	GSE116999 patients	both	26320	13300	0.560451	0.586141	0.00297301	-8.64109	0	Opposite
0.7	GSE111475 CD40IL21	both	GSE116999 patients	both	26320	13300	0.558722	0.586175	0.00305335	-8.99111	0	Opposite
0.8	GSE111475 CD40IL21	both	GSE116999 patients	both	26320	13300	0.556541	0.586037	0.00302358	-9.7552	0	Opposite
0.9	GSE111475 CD40IL21	both	GSE116999 patients	both	26320	13300	0.551729	0.586008	0.00301633	-11.3643	0	Opposite
1	GSE111475 CD40IL21	both	GSE116999 patients	both	26320	13300	0.55391	0.586043	0.00290433	-11.0638	0	Opposite
0.1	GSE111475 CD40IL21	both	GSE42158 healthy	both	18784	9499	0.675124	0.639772	0.00343537	10.2905	0	The same
0.2	GSE111475 CD40IL21	both	GSE42158 healthy	both	18784	9499	0.6527	0.639772	0.00347653	3.71868	0	The same
0.3	GSE111475 CD40IL21	both	GSE42158 healthy	both	18784	9499	0.629961	0.639762	0.00343808	-2.8507	0.0015	Opposite
0.4	GSE111475 CD40IL21	both	GSE42158 healthy	both	18784	9499	0.61817	0.639719	0.00347675	-6.19801	0	Opposite
0.5	GSE111475 CD40IL21	both	GSE42158 healthy	both	18784	9499	0.606485	0.639843	0.00355686	-9.37854	0	Opposite
0.6	GSE111475 CD40IL21	both	GSE42158 healthy	both	18784	9499	0.593431	0.639845	0.00336646	-13.7872	0	Opposite
0.7	GSE111475 CD40IL21	both	GSE42158 healthy	both	18784	9499	0.584483	0.639687	0.00345808	-15.9638	0	Opposite
0.8	GSE111475 CD40IL21	both	GSE42158 healthy	both	18784	9499	0.582482	0.639892	0.00343722	-16.7024	0	Opposite
0.9	GSE111475 CD40IL21	both	GSE42158 healthy	both	18784	9499	0.581851	0.639753	0.00341583	-16.9512	0	Opposite
1	GSE111475 CD40IL21	both	GSE42158 healthy	both	18784	9499	0.581114	0.639713	0.00337341	-17.371	0	Opposite
0.1	GSE111475 CD40IL21	both	GSE42158 patients	both	26297	13263	0.617357	0.595767	0.00295797	7.29887	0	The same
0.2	GSE111475 CD40IL21	both	GSE42158 patients	both	26297	13263	0.593606	0.595851	0.00294934	-0.761112	0.2155	Opposite
0.3	GSE111475 CD40IL21	both	GSE42158 patients	both	26297	13263	0.574908	0.595821	0.00296984	-7.04207	0	Opposite
0.4	GSE111475 CD40IL21	both	GSE42158 patients	both	26297	13263	0.562316	0.595973	0.00307881	-10.9319	0	Opposite
0.5	GSE111475 CD40IL21	both	GSE42158 patients	both	26297	13263	0.552288	0.595947	0.00288447	-15.1358	0	Opposite
0.6	GSE111475 CD40IL21	both	GSE42158 patients	both	26297	13263	0.553872	0.59582	0.00294579	-14.2403	0	Opposite
0.7	GSE111475 CD40IL21	both	GSE42158 patients	both	26297	13263	0.552062	0.595888	0.00293934	-14.9101	0	Opposite
0.8	GSE111475 CD40IL21	both	GSE42158 patients	both	26297	13263	0.551308	0.595871	0.00294682	-15.1223	0	Opposite
0.9	GSE111475 CD40IL21	both	GSE42158 patients	both	26297	13263	0.549348	0.595913	0.00302378	-15.3998	0	Opposite
1	GSE111475 CD40IL21	both	GSE42158 patients	both	26297	13263	0.544372	0.595764	0.00292972	-17.5417	0	Opposite
0.1	GSE111475 CD40IL21	both	GSE51587 patients	tar	26496	13406	0.53215	0.532916	0.00297002	-0.258049	0.3895	Opposite
0.2	GSE111475 CD40IL21	both	GSE51587 patients	tar	26496	13406	0.524392	0.532892	0.00293779	-2.89326	0.0025	Opposite
0.3	GSE111475 CD40IL21	both	GSE51587 patients	tar	26496	13406	0.522154	0.532776	0.00293952	-3.61336	0.0005	Opposite
0.4	GSE111475 CD40IL21	both	GSE51587 patients	tar	26496	13406	0.518052	0.532893	0.00306431	-4.84339	0	Opposite
0.5	GSE111475 CD40IL21	both	GSE51587 patients	tar	26496	13406	0.520812	0.532868	0.0030454	-3.959	0	Opposite
0.6	GSE111475 CD40IL21	both	GSE51587 patients	tar	26496	13406	0.517455	0.532856	0.00297459	-5.17772	0	Opposite
0.7	GSE111475 CD40IL21	both	GSE51587 patients	tar	26496	13406	0.516261	0.532925	0.0030962	-5.38182	0	Opposite
0.8	GSE111475 CD40IL21	both	GSE51587 patients	tar	26496	13406	0.519394	0.532908	0.00307522	-4.39444	0	Opposite
0.9	GSE111475 CD40IL21	both	GSE51587 patients	tar	26496	13406	0.519842	0.532853	0.0030363	-4.28525	0	Opposite
1	GSE111475 CD40IL21	both	GSE51587 patients	tar	26496	13406	0.522975	0.532855	0.0030259	-3.26529	0.0005	Opposite
0.1	GSE111475 CD40IL21	both	GSE54017 healthy	tar	26496	13406	0.667462	0.635477	0.00294613	10.8566	0	The same
0.2	GSE111475 CD40IL21	both	GSE54017 healthy	tar	26496	13406	0.651649	0.635537	0.00293838	5.48318	0	The same
0.3	GSE111475 CD40IL21	both	GSE54017 healthy	tar	26496	13406	0.638595	0.635459	0.00303489	1.03327	0.138	The same
0.4	GSE111475 CD40IL21	both	GSE54017 healthy	tar	26496	13406	0.627853	0.635538	0.00289644	-2.65312	0.0035	Opposite
0.5	GSE111475 CD40IL21	both	GSE54017 healthy	tar	26496	13406	0.617336	0.635494	0.00290286	-6.25532	0	Opposite
0.6	GSE111475 CD40IL21	both	GSE54017 healthy	tar	26496	13406	0.602566	0.635478	0.00288672	-11.401	0	Opposite
0.7	GSE111475 CD40IL21	both	GSE54017 healthy	tar	26496	13406	0.592869	0.635604	0.00294779	-14.4973	0	Opposite
0.8	GSE111475 CD40IL21	both	GSE54017 healthy	tar	26496	13406	0.586454	0.63552	0.00296019	-16.5752	0	Opposite
0.9	GSE111475 CD40IL21	both	GSE54017 healthy	tar	26496	13406	0.580412	0.635557	0.00293824	-18.7683	0	Opposite
1	GSE111475 CD40IL21	both	GSE54017 healthy	tar	26496	13406	0.583768	0.635484	0.00298601	-17.3193	0	Opposite
0.1	GSE116999 healthy	both	GSE111475 CD40	both	18774	2229	0.602961	0.514136	0.0100516	8.83694	0	The same
0.2	GSE116999 healthy	both	GSE111475 CD40	both	18774	2229	0.589053	0.513442	0.00990874	7.63076	0	The same
0.3	GSE116999 healthy	both	GSE111475 CD40	both	18774	2229	0.575594	0.513808	0.00983852	6.2801	0	The same
0.4	GSE116999 healthy	both	GSE111475 CD40	both	18774	2229	0.554957	0.513652	0.0100847	4.09584	0	The same
0.5	GSE116999 healthy	both	GSE111475 CD40	both	18774	2229	0.537012	0.512937	0.00978009	2.46169	0.0055	The same
0.6	GSE116999 healthy	both	GSE111475 CD40	both	18774	2229	0.525796	0.514022	0.00984661	1.1958	0.1115	The same
0.7	GSE116999 healthy	both	GSE111475 CD40	both	18774	2229	0.510094	0.513678	0.00976079	-0.367173	0.349	Opposite
0.8	GSE116999 healthy	both	GSE111475 CD40	both	18774	2229	0.497981	0.513739	0.00996134	-1.58193	0.0535	Opposite
0.9	GSE116999 healthy	both	GSE111475 CD40	both	18774	2229	0.498878	0.513979	0.00982049	-1.53768	0.064	Opposite
1	GSE116999 healthy	both	GSE111475 CD40	both	18774	2229	0.485868	0.513391	0.00982385	-2.80162	0.0025	Opposite
0.1	GSE116999 healthy	both	GSE111475 CD40IFN	both	18774	2229	0.612831	0.521092	0.00990364	9.26317	0	The same
0.2	GSE116999 healthy	both	GSE111475 CD40IFN	both	18774	2229	0.603858	0.520487	0.00958648	8.6967	0	The same
0.3	GSE116999 healthy	both	GSE111475 CD40IFN	both	18774	2229	0.58681	0.520717	0.00993931	6.64969	0	The same
0.4	GSE116999 healthy	both	GSE111475 CD40IFN	both	18774	2229	0.56707	0.520605	0.0100106	4.64165	0	The same
0.5	GSE116999 healthy	both	GSE111475 CD40IFN	both	18774	2229	0.556752	0.520676	0.010065	3.58431	0.0005	The same
0.6	GSE116999 healthy	both	GSE111475 CD40IFN	both	18774	2229	0.550022	0.520496	0.00991994	2.97643	0.002	The same
0.7	GSE116999 healthy	both	GSE111475 CD40IFN	both	18774	2229	0.543742	0.520731	0.00972713	2.36563	0.007	The same
0.8	GSE116999 healthy	both	GSE111475 CD40IFN	both	18774	2229	0.532974	0.520731	0.00985104	1.24285	0.1065	The same
0.9	GSE116999 healthy	both	GSE111475 CD40IFN	both	18774	2229	0.525348	0.520349	0.00976799	0.511738	0.291	The same
1	GSE116999 healthy	both	GSE111475 CD40IFN	both	18774	2229	0.509646	0.521003	0.00992345	-1.14447	0.119	Opposite
0.1	GSE116999 healthy	both	GSE111475 CD40IL21	both	18774	2229	0.6393	0.519709	0.0101832	11.7439	0	The same
0.2	GSE116999 healthy	both	GSE111475 CD40IL21	both	18774	2229	0.621355	0.520034	0.00986018	10.2757	0	The same
0.3	GSE116999 healthy	both	GSE111475 CD40IL21	both	18774	2229	0.602512	0.520445	0.0101	8.1255	0	The same
0.4	GSE116999 healthy	both	GSE111475 CD40IL21	both	18774	2229	0.582324	0.520621	0.0100055	6.16692	0	The same
0.5	GSE116999 healthy	both	GSE111475 CD40IL21	both	18774	2229	0.564379	0.519937	0.00996632	4.45916	0	The same
0.6	GSE116999 healthy	both	GSE111475 CD40IL21	both	18774	2229	0.55092	0.520173	0.00974226	3.15597	0.001	The same
0.7	GSE116999 healthy	both	GSE111475 CD40IL21	both	18774	2229	0.53432	0.520371	0.010307	1.35341	0.088	The same
0.8	GSE116999 healthy	both	GSE111475 CD40IL21	both	18774	2229	0.52445	0.520109	0.00986287	0.440177	0.328	The same
0.9	GSE116999 healthy	both	GSE111475 CD40IL21	both	18774	2229	0.519515	0.520097	0.0098826	-0.0588561	0.479	Opposite
1	GSE116999 healthy	both	GSE111475 CD40IL21	both	18774	2229	0.502467	0.520092	0.0102801	-1.71443	0.0475	Opposite
0.1	GSE116999 healthy	both	GSE116999 patients	both	21448	2470	0.665182	0.535862	0.00940469	13.7506	0	The same
0.2	GSE116999 healthy	both	GSE116999 patients	both	21448	2470	0.640081	0.536008	0.00952942	10.9213	0	The same
0.3	GSE116999 healthy	both	GSE116999 patients	both	21448	2470	0.620648	0.535883	0.00941915	8.99921	0	The same
0.4	GSE116999 healthy	both	GSE116999 patients	both	21448	2470	0.596356	0.535724	0.00940556	6.44646	0	The same
0.5	GSE116999 healthy	both	GSE116999 patients	both	21448	2470	0.582186	0.535781	0.00953188	4.86845	0	The same
0.6	GSE116999 healthy	both	GSE116999 patients	both	21448	2470	0.57166	0.535506	0.0096841	3.7333	0	The same
0.7	GSE116999 healthy	both	GSE116999 patients	both	21448	2470	0.550607	0.536118	0.00949334	1.52621	0.0685	The same
0.8	GSE116999 healthy	both	GSE116999 patients	both	21448	2470	0.537247	0.535685	0.00960623	0.162555	0.4325	The same
0.9	GSE116999 healthy	both	GSE116999 patients	both	21448	2470	0.520648	0.535969	0.00926129	-1.65435	0.0465	Opposite
1	GSE116999 healthy	both	GSE116999 patients	both	21448	2470	0.506883	0.535935	0.00930213	-3.12318	0	Opposite
0.1	GSE116999 healthy	both	GSE42158 healthy	both	13606	1825	0.603836	0.529613	0.0108759	6.82456	0	The same
0.2	GSE116999 healthy	both	GSE42158 healthy	both	13606	1825	0.588493	0.529971	0.0109563	5.34143	0	The same
0.3	GSE116999 healthy	both	GSE42158 healthy	both	13606	1825	0.57589	0.529286	0.0110628	4.21271	0	The same
0.4	GSE116999 healthy	both	GSE42158 healthy	both	13606	1825	0.567123	0.529734	0.0111353	3.35775	0.0005	The same
0.5	GSE116999 healthy	both	GSE42158 healthy	both	13606	1825	0.563288	0.529589	0.0107578	3.13247	0	The same
0.6	GSE116999 healthy	both	GSE42158 healthy	both	13606	1825	0.546301	0.529887	0.0110219	1.48926	0.0605	The same
0.7	GSE116999 healthy	both	GSE42158 healthy	both	13606	1825	0.528767	0.529766	0.0108348	-0.0921686	0.4425	Opposite
0.8	GSE116999 healthy	both	GSE42158 healthy	both	13606	1825	0.523836	0.529607	0.0107823	-0.5353	0.2905	Opposite
0.9	GSE116999 healthy	both	GSE42158 healthy	both	13606	1825	0.516712	0.529015	0.0110418	-1.11415	0.12	Opposite
1	GSE116999 healthy	both	GSE42158 healthy	both	13606	1825	0.501918	0.529445	0.0108061	-2.54741	0.0035	Opposite
0.1	GSE116999 healthy	both	GSE42158 patients	both	16125	1973	0.714648	0.567866	0.0103951	14.1204	0	The same
0.2	GSE116999 healthy	both	GSE42158 patients	both	16125	1973	0.679169	0.568097	0.0102391	10.8478	0	The same
0.3	GSE116999 healthy	both	GSE42158 patients	both	16125	1973	0.655854	0.568219	0.0101868	8.60276	0	The same
0.4	GSE116999 healthy	both	GSE42158 patients	both	16125	1973	0.630512	0.568032	0.0106227	5.8817	0	The same
0.5	GSE116999 healthy	both	GSE42158 patients	both	16125	1973	0.604663	0.56806	0.0106287	3.44381	0.001	The same
0.6	GSE116999 healthy	both	GSE42158 patients	both	16125	1973	0.581855	0.568333	0.0101924	1.3267	0.081	The same
0.7	GSE116999 healthy	both	GSE42158 patients	both	16125	1973	0.554486	0.567949	0.0104638	-1.28668	0.097	Opposite
0.8	GSE116999 healthy	both	GSE42158 patients	both	16125	1973	0.52965	0.567936	0.0102849	-3.72246	0	Opposite
0.9	GSE116999 healthy	both	GSE42158 patients	both	16125	1973	0.515966	0.567936	0.0100298	-5.18162	0	Opposite
1	GSE116999 healthy	both	GSE42158 patients	both	16125	1973	0.505829	0.56823	0.0105255	-5.92862	0	Opposite
0.1	GSE116999 healthy	both	GSE51587 patients	tar	20235	2396	0.580968	0.512059	0.00945737	7.28635	0	The same
0.2	GSE116999 healthy	both	GSE51587 patients	tar	20235	2396	0.565526	0.512304	0.00964377	5.5188	0	The same
0.3	GSE116999 healthy	both	GSE51587 patients	tar	20235	2396	0.547997	0.511917	0.00944845	3.81861	0	The same
0.4	GSE116999 healthy	both	GSE51587 patients	tar	20235	2396	0.532972	0.51205	0.00987457	2.11877	0.013	The same
0.5	GSE116999 healthy	both	GSE51587 patients	tar	20235	2396	0.525042	0.512104	0.0094331	1.37153	0.078	The same
0.6	GSE116999 healthy	both	GSE51587 patients	tar	20235	2396	0.513356	0.51227	0.0094363	0.115063	0.445	The same
0.7	GSE116999 healthy	both	GSE51587 patients	tar	20235	2396	0.510017	0.512405	0.00932372	-0.256159	0.393	Opposite
0.8	GSE116999 healthy	both	GSE51587 patients	tar	20235	2396	0.502504	0.512065	0.00979448	-0.976113	0.1535	Opposite
0.9	GSE116999 healthy	both	GSE51587 patients	tar	20235	2396	0.492487	0.512205	0.0095833	-2.05748	0.0215	Opposite
1	GSE116999 healthy	both	GSE51587 patients	tar	20235	2396	0.47621	0.511838	0.00958208	-3.71814	0	Opposite
0.1	GSE116999 healthy	both	GSE54017 healthy	tar	20235	2396	0.689482	0.536399	0.00962663	15.9021	0	The same
0.2	GSE116999 healthy	both	GSE54017 healthy	tar	20235	2396	0.654841	0.536521	0.00941206	12.5711	0	The same
0.3	GSE116999 healthy	both	GSE54017 healthy	tar	20235	2396	0.627295	0.536252	0.00943949	9.64499	0	The same
0.4	GSE116999 healthy	both	GSE54017 healthy	tar	20235	2396	0.601836	0.536606	0.00949134	6.87257	0	The same
0.5	GSE116999 healthy	both	GSE54017 healthy	tar	20235	2396	0.589733	0.536816	0.00954343	5.54485	0	The same
0.6	GSE116999 healthy	both	GSE54017 healthy	tar	20235	2396	0.567195	0.536562	0.00960254	3.19009	0.0005	The same
0.7	GSE116999 healthy	both	GSE54017 healthy	tar	20235	2396	0.546327	0.536444	0.00935512	1.05644	0.1405	The same
0.8	GSE116999 healthy	both	GSE54017 healthy	tar	20235	2396	0.535058	0.536529	0.00948313	-0.155051	0.4365	Opposite
0.9	GSE116999 healthy	both	GSE54017 healthy	tar	20235	2396	0.53172	0.536819	0.00955287	-0.533779	0.2985	Opposite
1	GSE116999 healthy	both	GSE54017 healthy	tar	20235	2396	0.516277	0.536139	0.00977989	-2.03084	0.0195	Opposite
0.1	GSE116999 patients	both	GSE111475 CD40	both	18774	1314	0.618721	0.571312	0.0134726	3.51891	0	The same
0.2	GSE116999 patients	both	GSE111475 CD40	both	18774	1314	0.61796	0.57105	0.0130346	3.59889	0.0005	The same
0.3	GSE116999 patients	both	GSE111475 CD40	both	18774	1314	0.596651	0.571219	0.0129256	1.96759	0.0205	The same
0.4	GSE116999 patients	both	GSE111475 CD40	both	18774	1314	0.592846	0.570975	0.0131514	1.66302	0.044	The same
0.5	GSE116999 patients	both	GSE111475 CD40	both	18774	1314	0.584475	0.570978	0.0129278	1.04405	0.14	The same
0.6	GSE116999 patients	both	GSE111475 CD40	both	18774	1314	0.563927	0.571463	0.012947	-0.582049	0.263	Opposite
0.7	GSE116999 patients	both	GSE111475 CD40	both	18774	1314	0.547184	0.570927	0.0133268	-1.78161	0.0375	Opposite
0.8	GSE116999 patients	both	GSE111475 CD40	both	18774	1314	0.532725	0.571309	0.0129634	-2.97644	0.002	Opposite
0.9	GSE116999 patients	both	GSE111475 CD40	both	18774	1314	0.51446	0.570942	0.012732	-4.43626	0	Opposite
1	GSE116999 patients	both	GSE111475 CD40	both	18774	1314	0.510654	0.570466	0.0130471	-4.58429	0	Opposite
0.1	GSE116999 patients	both	GSE111475 CD40IFN	both	18774	1314	0.625571	0.56746	0.012904	4.50333	0	The same
0.2	GSE116999 patients	both	GSE111475 CD40IFN	both	18774	1314	0.61035	0.567073	0.0132413	3.26836	0.001	The same
0.3	GSE116999 patients	both	GSE111475 CD40IFN	both	18774	1314	0.586758	0.567581	0.0129771	1.47773	0.067	The same
0.4	GSE116999 patients	both	GSE111475 CD40IFN	both	18774	1314	0.577626	0.56789	0.01298	0.750074	0.1975	The same
0.5	GSE116999 patients	both	GSE111475 CD40IFN	both	18774	1314	0.5586	0.567158	0.0131138	-0.652584	0.249	Opposite
0.6	GSE116999 patients	both	GSE111475 CD40IFN	both	18774	1314	0.53653	0.568139	0.0133563	-2.36664	0.007	Opposite
0.7	GSE116999 patients	both	GSE111475 CD40IFN	both	18774	1314	0.524353	0.567297	0.0132526	-3.24039	0	Opposite
0.8	GSE116999 patients	both	GSE111475 CD40IFN	both	18774	1314	0.510654	0.567635	0.0131916	-4.31947	0	Opposite
0.9	GSE116999 patients	both	GSE111475 CD40IFN	both	18774	1314	0.490107	0.567315	0.0128043	-6.02987	0	Opposite
1	GSE116999 patients	both	GSE111475 CD40IFN	both	18774	1314	0.48554	0.567429	0.0130062	-6.29614	0	Opposite
0.1	GSE116999 patients	both	GSE111475 CD40IL21	both	18774	1314	0.637747	0.587255	0.0131428	3.84185	0	The same
0.2	GSE116999 patients	both	GSE111475 CD40IL21	both	18774	1314	0.630137	0.586662	0.0127423	3.41182	0.0005	The same
0.3	GSE116999 patients	both	GSE111475 CD40IL21	both	18774	1314	0.607306	0.587381	0.0127305	1.56514	0.0565	The same
0.4	GSE116999 patients	both	GSE111475 CD40IL21	both	18774	1314	0.592085	0.587123	0.0131917	0.376142	0.346	The same
0.5	GSE116999 patients	both	GSE111475 CD40IL21	both	18774	1314	0.583714	0.586978	0.0130468	-0.250212	0.394	Opposite
0.6	GSE116999 patients	both	GSE111475 CD40IL21	both	18774	1314	0.559361	0.587551	0.0132021	-2.13528	0.013	Opposite
0.7	GSE116999 patients	both	GSE111475 CD40IL21	both	18774	1314	0.539574	0.587704	0.0132331	-3.63711	0	Opposite
0.8	GSE116999 patients	both	GSE111475 CD40IL21	both	18774	1314	0.519026	0.587591	0.0131933	-5.197	0	Opposite
0.9	GSE116999 patients	both	GSE111475 CD40IL21	both	18774	1314	0.502283	0.587355	0.0129742	-6.55697	0	Opposite
1	GSE116999 patients	both	GSE111475 CD40IL21	both	18774	1314	0.497717	0.587299	0.0131402	-6.81739	0	Opposite
0.1	GSE116999 patients	both	GSE116999 healthy	both	21448	1445	0.67128	0.53614	0.0125267	10.7882	0	The same
0.2	GSE116999 patients	both	GSE116999 healthy	both	21448	1445	0.638754	0.535749	0.0125443	8.21137	0	The same
0.3	GSE116999 patients	both	GSE116999 healthy	both	21448	1445	0.608997	0.536027	0.0125414	5.81834	0	The same
0.4	GSE116999 patients	both	GSE116999 healthy	both	21448	1445	0.594464	0.535815	0.0126646	4.63093	0	The same
0.5	GSE116999 patients	both	GSE116999 healthy	both	21448	1445	0.587543	0.535985	0.0128744	4.00471	0	The same
0.6	GSE116999 patients	both	GSE116999 healthy	both	21448	1445	0.575087	0.536168	0.013241	2.93926	0.0015	The same
0.7	GSE116999 patients	both	GSE116999 healthy	both	21448	1445	0.556401	0.536152	0.0123578	1.63858	0.0475	The same
0.8	GSE116999 patients	both	GSE116999 healthy	both	21448	1445	0.558478	0.536134	0.0124405	1.796	0.0405	The same
0.9	GSE116999 patients	both	GSE116999 healthy	both	21448	1445	0.544637	0.536296	0.0125141	0.66654	0.2455	The same
1	GSE116999 patients	both	GSE116999 healthy	both	21448	1445	0.527336	0.536098	0.0126329	-0.693578	0.236	Opposite
0.1	GSE116999 patients	both	GSE42158 healthy	both	13606	1052	0.613118	0.567118	0.0148603	3.09549	0.0005	The same
0.2	GSE116999 patients	both	GSE42158 healthy	both	13606	1052	0.586502	0.567883	0.014759	1.26152	0.096	The same
0.3	GSE116999 patients	both	GSE42158 healthy	both	13606	1052	0.560837	0.567749	0.0146732	-0.471067	0.3025	Opposite
0.4	GSE116999 patients	both	GSE42158 healthy	both	13606	1052	0.563688	0.567572	0.0144886	-0.268042	0.387	Opposite
0.5	GSE116999 patients	both	GSE42158 healthy	both	13606	1052	0.562738	0.567878	0.0143434	-0.358367	0.357	Opposite
0.6	GSE116999 patients	both	GSE42158 healthy	both	13606	1052	0.528517	0.567692	0.0143907	-2.72221	0.002	Opposite
0.7	GSE116999 patients	both	GSE42158 healthy	both	13606	1052	0.534221	0.568167	0.0143961	-2.35802	0.0125	Opposite
0.8	GSE116999 patients	both	GSE42158 healthy	both	13606	1052	0.525665	0.567755	0.014555	-2.89175	0	Opposite
0.9	GSE116999 patients	both	GSE42158 healthy	both	13606	1052	0.51711	0.568014	0.0144656	-3.51893	0.001	Opposite
1	GSE116999 patients	both	GSE42158 healthy	both	13606	1052	0.504753	0.5682	0.0147431	-4.30352	0	Opposite
0.1	GSE116999 patients	both	GSE42158 patients	both	16125	1170	0.628205	0.542667	0.0141657	6.03843	0	The same
0.2	GSE116999 patients	both	GSE42158 patients	both	16125	1170	0.617094	0.541883	0.0142103	5.29271	0	The same
0.3	GSE116999 patients	both	GSE42158 patients	both	16125	1170	0.583761	0.542505	0.0143536	2.87424	0.0025	The same
0.4	GSE116999 patients	both	GSE42158 patients	both	16125	1170	0.588889	0.542244	0.0138954	3.35687	0	The same
0.5	GSE116999 patients	both	GSE42158 patients	both	16125	1170	0.561538	0.542321	0.0141663	1.35656	0.0825	The same
0.6	GSE116999 patients	both	GSE42158 patients	both	16125	1170	0.538462	0.542762	0.013914	-0.309042	0.3715	Opposite
0.7	GSE116999 patients	both	GSE42158 patients	both	16125	1170	0.537607	0.542929	0.0138933	-0.383047	0.3475	Opposite
0.8	GSE116999 patients	both	GSE42158 patients	both	16125	1170	0.525641	0.542268	0.0142319	-1.16831	0.112	Opposite
0.9	GSE116999 patients	both	GSE42158 patients	both	16125	1170	0.506838	0.542218	0.0138032	-2.56324	0.004	Opposite
1	GSE116999 patients	both	GSE42158 patients	both	16125	1170	0.501709	0.542319	0.0134022	-3.03006	0.0005	Opposite
0.1	GSE116999 patients	both	GSE51587 patients	tar	20235	1396	0.628223	0.535051	0.0130763	7.12531	0	The same
0.2	GSE116999 patients	both	GSE51587 patients	tar	20235	1396	0.601003	0.534797	0.0127503	5.19251	0	The same
0.3	GSE116999 patients	both	GSE51587 patients	tar	20235	1396	0.59384	0.535028	0.01291	4.55547	0	The same
0.4	GSE116999 patients	both	GSE51587 patients	tar	20235	1396	0.583811	0.535167	0.0131125	3.70972	0.0005	The same
0.5	GSE116999 patients	both	GSE51587 patients	tar	20235	1396	0.56447	0.534789	0.0129313	2.2953	0.011	The same
0.6	GSE116999 patients	both	GSE51587 patients	tar	20235	1396	0.547278	0.534126	0.0129069	1.01901	0.1545	The same
0.7	GSE116999 patients	both	GSE51587 patients	tar	20235	1396	0.531519	0.534672	0.0128957	-0.244496	0.384	Opposite
0.8	GSE116999 patients	both	GSE51587 patients	tar	20235	1396	0.50788	0.535279	0.0128176	-2.13763	0.0135	Opposite
0.9	GSE116999 patients	both	GSE51587 patients	tar	20235	1396	0.497135	0.534835	0.0125924	-2.99392	0.001	Opposite
1	GSE116999 patients	both	GSE51587 patients	tar	20235	1396	0.491404	0.534279	0.0130419	-3.28748	0.001	Opposite
0.1	GSE116999 patients	both	GSE54017 healthy	tar	20235	1396	0.823066	0.629525	0.0123533	15.6672	0	The same
0.2	GSE116999 patients	both	GSE54017 healthy	tar	20235	1396	0.778653	0.629509	0.0127449	11.7023	0	The same
0.3	GSE116999 patients	both	GSE54017 healthy	tar	20235	1396	0.739971	0.629389	0.0121432	9.10653	0	The same
0.4	GSE116999 patients	both	GSE54017 healthy	tar	20235	1396	0.714183	0.630111	0.0124	6.78008	0	The same
0.5	GSE116999 patients	both	GSE54017 healthy	tar	20235	1396	0.680516	0.629812	0.0123417	4.1083	0	The same
0.6	GSE116999 patients	both	GSE54017 healthy	tar	20235	1396	0.649713	0.629992	0.0124387	1.58552	0.056	The same
0.7	GSE116999 patients	both	GSE54017 healthy	tar	20235	1396	0.617479	0.629893	0.0124256	-0.999073	0.154	Opposite
0.8	GSE116999 patients	both	GSE54017 healthy	tar	20235	1396	0.589542	0.629689	0.0123701	-3.24557	0	Opposite
0.9	GSE116999 patients	both	GSE54017 healthy	tar	20235	1396	0.561605	0.629662	0.0123711	-5.5013	0	Opposite
1	GSE116999 patients	both	GSE54017 healthy	tar	20235	1396	0.534384	0.629534	0.012353	-7.70255	0	Opposite
0.1	GSE42158 healthy	both	GSE111475 CD40	both	18999	7135	0.667414	0.630822	0.00455502	8.03329	0	The same
0.2	GSE42158 healthy	both	GSE111475 CD40	both	18999	7135	0.641345	0.630585	0.00448442	2.39952	0.008	The same
0.3	GSE42158 healthy	both	GSE111475 CD40	both	18999	7135	0.625929	0.630801	0.00454835	-1.0712	0.1375	Opposite
0.4	GSE42158 healthy	both	GSE111475 CD40	both	18999	7135	0.603364	0.6306	0.00447446	-6.08707	0	Opposite
0.5	GSE42158 healthy	both	GSE111475 CD40	both	18999	7135	0.592151	0.630657	0.00447567	-8.60331	0	Opposite
0.6	GSE42158 healthy	both	GSE111475 CD40	both	18999	7135	0.584303	0.63061	0.00449271	-10.3072	0	Opposite
0.7	GSE42158 healthy	both	GSE111475 CD40	both	18999	7135	0.58178	0.630759	0.00456109	-10.7384	0	Opposite
0.8	GSE42158 healthy	both	GSE111475 CD40	both	18999	7135	0.573511	0.630759	0.00445827	-12.8409	0	Opposite
0.9	GSE42158 healthy	both	GSE111475 CD40	both	18999	7135	0.568465	0.630699	0.00446992	-13.9228	0	Opposite
1	GSE42158 healthy	both	GSE111475 CD40	both	18999	7135	0.565382	0.630633	0.00464731	-14.0406	0	Opposite
0.1	GSE42158 healthy	both	GSE111475 CD40IFN	both	18999	7135	0.670357	0.624519	0.00451638	10.1494	0	The same
0.2	GSE42158 healthy	both	GSE111475 CD40IFN	both	18999	7135	0.646952	0.62455	0.00455992	4.91279	0	The same
0.3	GSE42158 healthy	both	GSE111475 CD40IFN	both	18999	7135	0.62691	0.624613	0.00453809	0.506095	0.307	The same
0.4	GSE42158 healthy	both	GSE111475 CD40IFN	both	18999	7135	0.605606	0.624831	0.00448509	-4.28643	0	Opposite
0.5	GSE42158 healthy	both	GSE111475 CD40IFN	both	18999	7135	0.59061	0.624676	0.00459696	-7.41056	0	Opposite
0.6	GSE42158 healthy	both	GSE111475 CD40IFN	both	18999	7135	0.583041	0.62476	0.00442155	-9.43541	0	Opposite
0.7	GSE42158 healthy	both	GSE111475 CD40IFN	both	18999	7135	0.574772	0.624499	0.00455128	-10.9258	0	Opposite
0.8	GSE42158 healthy	both	GSE111475 CD40IFN	both	18999	7135	0.56356	0.624508	0.00457245	-13.3294	0	Opposite
0.9	GSE42158 healthy	both	GSE111475 CD40IFN	both	18999	7135	0.561598	0.624483	0.00443113	-14.1916	0	Opposite
1	GSE42158 healthy	both	GSE111475 CD40IFN	both	18999	7135	0.55473	0.624671	0.00456879	-15.3084	0	Opposite
0.1	GSE42158 healthy	both	GSE111475 CD40IL21	both	18999	7135	0.676104	0.641807	0.00447961	7.65624	0	The same
0.2	GSE42158 healthy	both	GSE111475 CD40IL21	both	18999	7135	0.650596	0.641917	0.00451414	1.92256	0.023	The same
0.3	GSE42158 healthy	both	GSE111475 CD40IL21	both	18999	7135	0.633076	0.641869	0.00453411	-1.93927	0.0235	Opposite
0.4	GSE42158 healthy	both	GSE111475 CD40IL21	both	18999	7135	0.60883	0.641958	0.0044284	-7.48094	0	Opposite
0.5	GSE42158 healthy	both	GSE111475 CD40IL21	both	18999	7135	0.601261	0.641931	0.00466125	-8.72513	0	Opposite
0.6	GSE42158 healthy	both	GSE111475 CD40IL21	both	18999	7135	0.593273	0.641834	0.00464738	-10.4493	0	Opposite
0.7	GSE42158 healthy	both	GSE111475 CD40IL21	both	18999	7135	0.587807	0.641795	0.00448349	-12.0417	0	Opposite
0.8	GSE42158 healthy	both	GSE111475 CD40IL21	both	18999	7135	0.583462	0.641706	0.00436671	-13.3382	0	Opposite
0.9	GSE42158 healthy	both	GSE111475 CD40IL21	both	18999	7135	0.57309	0.641604	0.00443872	-15.4354	0	Opposite
1	GSE42158 healthy	both	GSE111475 CD40IL21	both	18999	7135	0.572109	0.642015	0.00456747	-15.3052	0	Opposite
0.1	GSE42158 healthy	both	GSE116999 healthy	both	19875	7522	0.568067	0.528267	0.0045963	8.65911	0	The same
0.2	GSE42158 healthy	both	GSE116999 healthy	both	19875	7522	0.556634	0.528137	0.00453061	6.28978	0	The same
0.3	GSE42158 healthy	both	GSE116999 healthy	both	19875	7522	0.544137	0.528291	0.00447918	3.53785	0	The same
0.4	GSE42158 healthy	both	GSE116999 healthy	both	19875	7522	0.532704	0.528174	0.00447074	1.0133	0.155	The same
0.5	GSE42158 healthy	both	GSE116999 healthy	both	19875	7522	0.525259	0.528223	0.0045012	-0.658484	0.246	Opposite
0.6	GSE42158 healthy	both	GSE116999 healthy	both	19875	7522	0.514358	0.528316	0.00462879	-3.01554	0.0005	Opposite
0.7	GSE42158 healthy	both	GSE116999 healthy	both	19875	7522	0.502127	0.52811	0.00452617	-5.74051	0	Opposite
0.8	GSE42158 healthy	both	GSE116999 healthy	both	19875	7522	0.490694	0.52837	0.00444113	-8.48333	0	Opposite
0.9	GSE42158 healthy	both	GSE116999 healthy	both	19875	7522	0.483249	0.528193	0.00452935	-9.92286	0	Opposite
1	GSE42158 healthy	both	GSE116999 healthy	both	19875	7522	0.47966	0.528376	0.00449402	-10.8403	0	Opposite
0.1	GSE42158 healthy	both	GSE116999 patients	both	19875	7522	0.578038	0.565671	0.00456201	2.71079	0.0005	The same
0.2	GSE42158 healthy	both	GSE116999 patients	both	19875	7522	0.563813	0.565689	0.00444786	-0.421708	0.328	Opposite
0.3	GSE42158 healthy	both	GSE116999 patients	both	19875	7522	0.553709	0.565559	0.00463361	-2.55737	0.0045	Opposite
0.4	GSE42158 healthy	both	GSE116999 patients	both	19875	7522	0.542542	0.565767	0.0044538	-5.21466	0	Opposite
0.5	GSE42158 healthy	both	GSE116999 patients	both	19875	7522	0.538554	0.565643	0.00454939	-5.95441	0	Opposite
0.6	GSE42158 healthy	both	GSE116999 patients	both	19875	7522	0.524329	0.565627	0.00449423	-9.18925	0	Opposite
0.7	GSE42158 healthy	both	GSE116999 patients	both	19875	7522	0.517814	0.565838	0.00445607	-10.7772	0	Opposite
0.8	GSE42158 healthy	both	GSE116999 patients	both	19875	7522	0.521271	0.565682	0.00439467	-10.1057	0	Opposite
0.9	GSE42158 healthy	both	GSE116999 patients	both	19875	7522	0.52393	0.565675	0.00449945	-9.27794	0	Opposite
1	GSE42158 healthy	both	GSE116999 patients	both	19875	7522	0.525658	0.565743	0.00460278	-8.70881	0	Opposite
0.1	GSE42158 healthy	both	GSE42158 patients	both	17331	6522	0.604876	0.569285	0.00473426	7.5178	0	The same
0.2	GSE42158 healthy	both	GSE42158 patients	both	17331	6522	0.587703	0.569282	0.00470574	3.91457	0.0005	The same
0.3	GSE42158 healthy	both	GSE42158 patients	both	17331	6522	0.573597	0.569239	0.00480828	0.906325	0.1775	The same
0.4	GSE42158 healthy	both	GSE42158 patients	both	17331	6522	0.562557	0.569459	0.00492797	-1.40049	0.0825	Opposite
0.5	GSE42158 healthy	both	GSE42158 patients	both	17331	6522	0.552591	0.569205	0.0049593	-3.34998	0	Opposite
0.6	GSE42158 healthy	both	GSE42158 patients	both	17331	6522	0.549525	0.569237	0.00476258	-4.13906	0	Opposite
0.7	GSE42158 healthy	both	GSE42158 patients	both	17331	6522	0.544158	0.569183	0.00476526	-5.2514	0	Opposite
0.8	GSE42158 healthy	both	GSE42158 patients	both	17331	6522	0.527599	0.569571	0.0047986	-8.74674	0	Opposite
0.9	GSE42158 healthy	both	GSE42158 patients	both	17331	6522	0.521466	0.569078	0.00483666	-9.84405	0	Opposite
1	GSE42158 healthy	both	GSE42158 patients	both	17331	6522	0.521159	0.569287	0.00495704	-9.70897	0	Opposite
0.1	GSE42158 healthy	both	GSE51587 patients	tar	19901	7487	0.526513	0.523733	0.00451547	0.615503	0.266	The same
0.2	GSE42158 healthy	both	GSE51587 patients	tar	19901	7487	0.523574	0.523683	0.0046288	-0.0235602	0.477	Opposite
0.3	GSE42158 healthy	both	GSE51587 patients	tar	19901	7487	0.519167	0.523634	0.00454769	-0.982361	0.157	Opposite
0.4	GSE42158 healthy	both	GSE51587 patients	tar	19901	7487	0.51329	0.52366	0.00458424	-2.26212	0.012	Opposite
0.5	GSE42158 healthy	both	GSE51587 patients	tar	19901	7487	0.509951	0.523581	0.00467137	-2.91794	0.003	Opposite
0.6	GSE42158 healthy	both	GSE51587 patients	tar	19901	7487	0.50581	0.523695	0.00453564	-3.94311	0	Opposite
0.7	GSE42158 healthy	both	GSE51587 patients	tar	19901	7487	0.503539	0.523567	0.00443311	-4.51764	0	Opposite
0.8	GSE42158 healthy	both	GSE51587 patients	tar	19901	7487	0.503807	0.523552	0.00448173	-4.40585	0	Opposite
0.9	GSE42158 healthy	both	GSE51587 patients	tar	19901	7487	0.496728	0.523654	0.00459393	-5.86126	0	Opposite
1	GSE42158 healthy	both	GSE51587 patients	tar	19901	7487	0.498197	0.523742	0.0045896	-5.56579	0	Opposite
0.1	GSE42158 healthy	both	GSE54017 healthy	tar	19901	7487	0.611059	0.598443	0.00449656	2.80578	0.0035	The same
0.2	GSE42158 healthy	both	GSE54017 healthy	tar	19901	7487	0.594898	0.598527	0.00445222	-0.815104	0.1995	Opposite
0.3	GSE42158 healthy	both	GSE54017 healthy	tar	19901	7487	0.583011	0.598564	0.00457144	-3.4024	0	Opposite
0.4	GSE42158 healthy	both	GSE54017 healthy	tar	19901	7487	0.571524	0.598327	0.00430298	-6.22895	0	Opposite
0.5	GSE42158 healthy	both	GSE54017 healthy	tar	19901	7487	0.562709	0.598443	0.00452742	-7.89281	0	Opposite
0.6	GSE42158 healthy	both	GSE54017 healthy	tar	19901	7487	0.557767	0.598666	0.0044713	-9.14707	0	Opposite
0.7	GSE42158 healthy	both	GSE54017 healthy	tar	19901	7487	0.55376	0.598442	0.00438722	-10.1846	0	Opposite
0.8	GSE42158 healthy	both	GSE54017 healthy	tar	19901	7487	0.548284	0.598245	0.00455905	-10.9588	0	Opposite
0.9	GSE42158 healthy	both	GSE54017 healthy	tar	19901	7487	0.544143	0.598201	0.00435848	-12.403	0	Opposite
1	GSE42158 healthy	both	GSE54017 healthy	tar	19901	7487	0.544811	0.598561	0.00447706	-12.0056	0	Opposite
0.1	GSE42158 patients	both	GSE111475 CD40	both	20888	212	0.622642	0.574219	0.0336739	1.43797	0.0665	The same
0.2	GSE42158 patients	both	GSE111475 CD40	both	20888	212	0.646226	0.574927	0.0339718	2.09879	0.014	The same
0.3	GSE42158 patients	both	GSE111475 CD40	both	20888	212	0.646226	0.576245	0.0340114	2.05758	0.014	The same
0.4	GSE42158 patients	both	GSE111475 CD40	both	20888	212	0.608491	0.576259	0.0340009	0.947949	0.155	The same
0.5	GSE42158 patients	both	GSE111475 CD40	both	20888	212	0.613208	0.576092	0.0339682	1.09266	0.118	The same
0.6	GSE42158 patients	both	GSE111475 CD40	both	20888	212	0.584906	0.575778	0.0339474	0.268868	0.3665	The same
0.7	GSE42158 patients	both	GSE111475 CD40	both	20888	212	0.580189	0.575851	0.0341538	0.126992	0.43	The same
0.8	GSE42158 patients	both	GSE111475 CD40	both	20888	212	0.537736	0.576656	0.0334667	-1.16294	0.108	Opposite
0.9	GSE42158 patients	both	GSE111475 CD40	both	20888	212	0.485849	0.576328	0.0332178	-2.7238	0.0045	Opposite
1	GSE42158 patients	both	GSE111475 CD40	both	20888	212	0.495283	0.574797	0.0338991	-2.34561	0.007	Opposite
0.1	GSE42158 patients	both	GSE111475 CD40IFN	both	20888	212	0.608491	0.580663	0.0335933	0.828374	0.175	The same
0.2	GSE42158 patients	both	GSE111475 CD40IFN	both	20888	212	0.627358	0.580521	0.0335273	1.39699	0.069	The same
0.3	GSE42158 patients	both	GSE111475 CD40IFN	both	20888	212	0.627358	0.580443	0.0333875	1.40517	0.074	The same
0.4	GSE42158 patients	both	GSE111475 CD40IFN	both	20888	212	0.603774	0.580531	0.0339604	0.684414	0.226	The same
0.5	GSE42158 patients	both	GSE111475 CD40IFN	both	20888	212	0.599057	0.578892	0.0323741	0.622878	0.2475	The same
0.6	GSE42158 patients	both	GSE111475 CD40IFN	both	20888	212	0.603774	0.579698	0.0340918	0.706195	0.226	The same
0.7	GSE42158 patients	both	GSE111475 CD40IFN	both	20888	212	0.580189	0.580958	0.033833	-0.0227254	0.4585	Opposite
0.8	GSE42158 patients	both	GSE111475 CD40IFN	both	20888	212	0.54717	0.579936	0.0333626	-0.982132	0.1495	Opposite
0.9	GSE42158 patients	both	GSE111475 CD40IFN	both	20888	212	0.514151	0.580384	0.0337926	-1.96	0.018	Opposite
1	GSE42158 patients	both	GSE111475 CD40IFN	both	20888	212	0.504717	0.581241	0.0333315	-2.29583	0.01	Opposite
0.1	GSE42158 patients	both	GSE111475 CD40IL21	both	20888	212	0.778302	0.595222	0.0337515	5.42435	0	The same
0.2	GSE42158 patients	both	GSE111475 CD40IL21	both	20888	212	0.773585	0.594113	0.0332025	5.40537	0	The same
0.3	GSE42158 patients	both	GSE111475 CD40IL21	both	20888	212	0.731132	0.59433	0.0345142	3.96364	0	The same
0.4	GSE42158 patients	both	GSE111475 CD40IL21	both	20888	212	0.679245	0.594712	0.0328249	2.57527	0.0035	The same
0.5	GSE42158 patients	both	GSE111475 CD40IL21	both	20888	212	0.646226	0.594866	0.0333271	1.54111	0.0515	The same
0.6	GSE42158 patients	both	GSE111475 CD40IL21	both	20888	212	0.608491	0.595028	0.0337405	0.398994	0.332	The same
0.7	GSE42158 patients	both	GSE111475 CD40IL21	both	20888	212	0.570755	0.59554	0.0331011	-0.748778	0.2105	Opposite
0.8	GSE42158 patients	both	GSE111475 CD40IL21	both	20888	212	0.537736	0.594512	0.0334957	-1.69502	0.0385	Opposite
0.9	GSE42158 patients	both	GSE111475 CD40IL21	both	20888	212	0.509434	0.592908	0.0339102	-2.46162	0.004	Opposite
1	GSE42158 patients	both	GSE111475 CD40IL21	both	20888	212	0.490566	0.595278	0.0332781	-3.14659	0.002	Opposite
0.1	GSE42158 patients	both	GSE116999 healthy	both	18062	193	0.761658	0.565798	0.0349067	5.61096	0	The same
0.2	GSE42158 patients	both	GSE116999 healthy	both	18062	193	0.735751	0.56479	0.0367308	4.65443	0	The same
0.3	GSE42158 patients	both	GSE116999 healthy	both	18062	193	0.709845	0.565845	0.0354243	4.065	0	The same
0.4	GSE42158 patients	both	GSE116999 healthy	both	18062	193	0.65285	0.563754	0.0341368	2.60997	0.002	The same
0.5	GSE42158 patients	both	GSE116999 healthy	both	18062	193	0.611399	0.565567	0.0353043	1.29819	0.0875	The same
0.6	GSE42158 patients	both	GSE116999 healthy	both	18062	193	0.595855	0.566244	0.0359717	0.823186	0.187	The same
0.7	GSE42158 patients	both	GSE116999 healthy	both	18062	193	0.554404	0.565894	0.0367731	-0.312447	0.354	Opposite
0.8	GSE42158 patients	both	GSE116999 healthy	both	18062	193	0.53886	0.566225	0.0354279	-0.772421	0.202	Opposite
0.9	GSE42158 patients	both	GSE116999 healthy	both	18062	193	0.512953	0.565332	0.0354517	-1.47745	0.0615	Opposite
1	GSE42158 patients	both	GSE116999 healthy	both	18062	193	0.497409	0.563777	0.03595	-1.84612	0.029	Opposite
0.1	GSE42158 patients	both	GSE116999 patients	both	18062	193	0.715026	0.537803	0.0357544	4.95667	0	The same
0.2	GSE42158 patients	both	GSE116999 patients	both	18062	193	0.699482	0.53658	0.0356558	4.56872	0	The same
0.3	GSE42158 patients	both	GSE116999 patients	both	18062	193	0.637306	0.537837	0.0360633	2.75817	0.002	The same
0.4	GSE42158 patients	both	GSE116999 patients	both	18062	193	0.61658	0.536065	0.0351975	2.28753	0.0065	The same
0.5	GSE42158 patients	both	GSE116999 patients	both	18062	193	0.580311	0.536342	0.0361419	1.21656	0.096	The same
0.6	GSE42158 patients	both	GSE116999 patients	both	18062	193	0.549223	0.537215	0.0353359	0.339818	0.3435	The same
0.7	GSE42158 patients	both	GSE116999 patients	both	18062	193	0.533679	0.537026	0.0362762	-0.0922686	0.4375	Opposite
0.8	GSE42158 patients	both	GSE116999 patients	both	18062	193	0.492228	0.537205	0.035475	-1.26784	0.084	Opposite
0.9	GSE42158 patients	both	GSE116999 patients	both	18062	193	0.450777	0.537238	0.0356711	-2.42384	0.0085	Opposite
1	GSE42158 patients	both	GSE116999 patients	both	18062	193	0.440415	0.536474	0.0359488	-2.67212	0.004	Opposite
0.1	GSE42158 patients	both	GSE42158 healthy	both	13430	149	0.637584	0.565641	0.0395889	1.81725	0.037	The same
0.2	GSE42158 patients	both	GSE42158 healthy	both	13430	149	0.66443	0.564581	0.0400319	2.49424	0.0055	The same
0.3	GSE42158 patients	both	GSE42158 healthy	both	13430	149	0.624161	0.563151	0.0415281	1.46913	0.0605	The same
0.4	GSE42158 patients	both	GSE42158 healthy	both	13430	149	0.604027	0.564594	0.040697	0.968937	0.1445	The same
0.5	GSE42158 patients	both	GSE42158 healthy	both	13430	149	0.57047	0.565242	0.0404845	0.12914	0.418	The same
0.6	GSE42158 patients	both	GSE42158 healthy	both	13430	149	0.61745	0.562899	0.0406691	1.34132	0.0805	The same
0.7	GSE42158 patients	both	GSE42158 healthy	both	13430	149	0.624161	0.564681	0.0404497	1.47047	0.0625	The same
0.8	GSE42158 patients	both	GSE42158 healthy	both	13430	149	0.624161	0.564594	0.0391696	1.52075	0.0575	The same
0.9	GSE42158 patients	both	GSE42158 healthy	both	13430	149	0.610738	0.564597	0.040338	1.14386	0.11	The same
1	GSE42158 patients	both	GSE42158 healthy	both	13430	149	0.597315	0.565299	0.0396884	0.806704	0.1815	The same
0.1	GSE42158 patients	both	GSE51587 patients	tar	17993	192	0.677083	0.52876	0.0370513	4.00318	0	The same
0.2	GSE42158 patients	both	GSE51587 patients	tar	17993	192	0.651042	0.528586	0.0345269	3.54668	0	The same
0.3	GSE42158 patients	both	GSE51587 patients	tar	17993	192	0.625	0.529341	0.0347089	2.75603	0.001	The same
0.4	GSE42158 patients	both	GSE51587 patients	tar	17993	192	0.604167	0.53049	0.0348601	2.11351	0.0095	The same
0.5	GSE42158 patients	both	GSE51587 patients	tar	17993	192	0.5625	0.528443	0.0361657	0.941701	0.158	The same
0.6	GSE42158 patients	both	GSE51587 patients	tar	17993	192	0.546875	0.529807	0.0349777	0.48796	0.2905	The same
0.7	GSE42158 patients	both	GSE51587 patients	tar	17993	192	0.526042	0.529135	0.0360461	-0.0858277	0.444	Opposite
0.8	GSE42158 patients	both	GSE51587 patients	tar	17993	192	0.46875	0.529323	0.0356779	-1.69777	0.0375	Opposite
0.9	GSE42158 patients	both	GSE51587 patients	tar	17993	192	0.473958	0.52899	0.0366692	-1.50075	0.059	Opposite
1	GSE42158 patients	both	GSE51587 patients	tar	17993	192	0.473958	0.530484	0.0360462	-1.56816	0.0475	Opposite
0.1	GSE42158 patients	both	GSE54017 healthy	tar	17993	192	0.875	0.56787	0.0358308	8.57168	0	The same
0.2	GSE42158 patients	both	GSE54017 healthy	tar	17993	192	0.848958	0.568977	0.0362679	7.71982	0	The same
0.3	GSE42158 patients	both	GSE54017 healthy	tar	17993	192	0.817708	0.568388	0.0346331	7.1989	0	The same
0.4	GSE42158 patients	both	GSE54017 healthy	tar	17993	192	0.776042	0.568503	0.036823	5.63612	0	The same
0.5	GSE42158 patients	both	GSE54017 healthy	tar	17993	192	0.723958	0.568562	0.0358259	4.33753	0	The same
0.6	GSE42158 patients	both	GSE54017 healthy	tar	17993	192	0.677083	0.568044	0.0349676	3.11829	0	The same
0.7	GSE42158 patients	both	GSE54017 healthy	tar	17993	192	0.630208	0.569497	0.0350212	1.73355	0.028	The same
0.8	GSE42158 patients	both	GSE54017 healthy	tar	17993	192	0.588542	0.569914	0.0355529	0.52394	0.2685	The same
0.9	GSE42158 patients	both	GSE54017 healthy	tar	17993	192	0.557292	0.568508	0.0353281	-0.317485	0.3515	Opposite
1	GSE42158 patients	both	GSE54017 healthy	tar	17993	192	0.526042	0.568599	0.0354193	-1.20153	0.1075	Opposite
0.1	GSE111789 120min	both	GSE111789 30min	both	12620	377	0.795756	0.580359	0.0266472	8.08327	0	The same
0.2	GSE111789 120min	both	GSE111789 30min	both	12620	377	0.750663	0.579919	0.024947	6.84427	0	The same
0.3	GSE111789 120min	both	GSE111789 30min	both	12620	377	0.718833	0.580816	0.0242839	5.6835	0	The same
0.4	GSE111789 120min	both	GSE111789 30min	both	12620	377	0.67374	0.580455	0.024735	3.77138	0	The same
0.5	GSE111789 120min	both	GSE111789 30min	both	12620	377	0.636605	0.580401	0.0252028	2.23008	0.011	The same
0.6	GSE111789 120min	both	GSE111789 30min	both	12620	377	0.61008	0.580721	0.025011	1.17381	0.112	The same
0.7	GSE111789 120min	both	GSE111789 30min	both	12620	377	0.594164	0.580817	0.0237675	0.561584	0.279	The same
0.8	GSE111789 120min	both	GSE111789 30min	both	12620	377	0.557029	0.580706	0.0245934	-0.962714	0.1465	Opposite
0.9	GSE111789 120min	both	GSE111789 30min	both	12620	377	0.541114	0.580203	0.0242256	-1.61353	0.0475	Opposite
1	GSE111789 120min	both	GSE111789 30min	both	12620	377	0.519894	0.579199	0.0247771	-2.39355	0.0055	Opposite
0.1	GSE111789 120min	both	GSE111789 60min	both	11936	374	0.938503	0.692378	0.0233874	10.5238	0	The same
0.2	GSE111789 120min	both	GSE111789 60min	both	11936	374	0.890374	0.692519	0.0233998	8.45544	0	The same
0.3	GSE111789 120min	both	GSE111789 60min	both	11936	374	0.839572	0.691578	0.0235393	6.28712	0	The same
0.4	GSE111789 120min	both	GSE111789 60min	both	11936	374	0.78877	0.691642	0.0229954	4.22382	0	The same
0.5	GSE111789 120min	both	GSE111789 60min	both	11936	374	0.73262	0.691017	0.0235307	1.76803	0.0385	The same
0.6	GSE111789 120min	both	GSE111789 60min	both	11936	374	0.681818	0.691833	0.0239298	-0.418504	0.3175	Opposite
0.7	GSE111789 120min	both	GSE111789 60min	both	11936	374	0.628342	0.691914	0.0236294	-2.69038	0.004	Opposite
0.8	GSE111789 120min	both	GSE111789 60min	both	11936	374	0.572193	0.690869	0.0240505	-4.93446	0	Opposite
0.9	GSE111789 120min	both	GSE111789 60min	both	11936	374	0.537433	0.691394	0.023367	-6.58884	0	Opposite
1	GSE111789 120min	both	GSE111789 60min	both	11936	374	0.497326	0.689862	0.023813	-8.08533	0	Opposite
0.1	GSE111789 120min	both	GSE112010 CMP expression	both	6469	230	0.465217	0.51538	0.0326043	-1.53854	0.048	Opposite
0.2	GSE111789 120min	both	GSE112010 CMP expression	both	6469	230	0.491304	0.51505	0.0322385	-0.736562	0.2155	Opposite
0.3	GSE111789 120min	both	GSE112010 CMP expression	both	6469	230	0.495652	0.517824	0.0324866	-0.682489	0.235	Opposite
0.4	GSE111789 120min	both	GSE112010 CMP expression	both	6469	230	0.495652	0.516661	0.0327071	-0.642328	0.2495	Opposite
0.5	GSE111789 120min	both	GSE112010 CMP expression	both	6469	230	0.521739	0.51458	0.0332123	0.215543	0.3875	The same
0.6	GSE111789 120min	both	GSE112010 CMP expression	both	6469	230	0.543478	0.514043	0.033016	0.891531	0.1805	The same
0.7	GSE111789 120min	both	GSE112010 CMP expression	both	6469	230	0.556522	0.516035	0.0327366	1.23675	0.0975	The same
0.8	GSE111789 120min	both	GSE112010 CMP expression	both	6469	230	0.565217	0.515274	0.0340108	1.46846	0.0595	The same
0.9	GSE111789 120min	both	GSE112010 CMP expression	both	6469	230	0.573913	0.515704	0.0321012	1.81329	0.031	The same
1	GSE111789 120min	both	GSE112010 CMP expression	both	6469	230	0.582609	0.513833	0.0329039	2.09021	0.0125	The same
0.1	GSE111789 120min	both	GSE112010 EoP expression	both	6469	230	0.513043	0.500693	0.032241	0.383053	0.3225	The same
0.2	GSE111789 120min	both	GSE112010 EoP expression	both	6469	230	0.543478	0.497904	0.0325105	1.40182	0.071	The same
0.3	GSE111789 120min	both	GSE112010 EoP expression	both	6469	230	0.56087	0.499115	0.032401	1.90594	0.029	The same
0.4	GSE111789 120min	both	GSE112010 EoP expression	both	6469	230	0.556522	0.5007	0.0333205	1.6753	0.036	The same
0.5	GSE111789 120min	both	GSE112010 EoP expression	both	6469	230	0.547826	0.499415	0.0321918	1.50383	0.0535	The same
0.6	GSE111789 120min	both	GSE112010 EoP expression	both	6469	230	0.534783	0.500704	0.0325277	1.04767	0.1395	The same
0.7	GSE111789 120min	both	GSE112010 EoP expression	both	6469	230	0.534783	0.499224	0.0324414	1.09609	0.1255	The same
0.8	GSE111789 120min	both	GSE112010 EoP expression	both	6469	230	0.526087	0.50082	0.0334273	0.755892	0.213	The same
0.9	GSE111789 120min	both	GSE112010 EoP expression	both	6469	230	0.513043	0.499674	0.0324052	0.412575	0.3115	The same
1	GSE111789 120min	both	GSE112010 EoP expression	both	6469	230	0.517391	0.501283	0.0318841	0.505227	0.2865	The same
0.1	GSE111789 120min	both	GSE112010 GMP expression	both	6469	230	0.491304	0.519535	0.0319691	-0.883054	0.164	Opposite
0.2	GSE111789 120min	both	GSE112010 GMP expression	both	6469	230	0.5	0.518841	0.0313515	-0.60097	0.246	Opposite
0.3	GSE111789 120min	both	GSE112010 GMP expression	both	6469	230	0.513043	0.520063	0.0320403	-0.219086	0.392	Opposite
0.4	GSE111789 120min	both	GSE112010 GMP expression	both	6469	230	0.517391	0.51868	0.0335785	-0.0383916	0.4675	Opposite
0.5	GSE111789 120min	both	GSE112010 GMP expression	both	6469	230	0.530435	0.519274	0.03259	0.342463	0.342	The same
0.6	GSE111789 120min	both	GSE112010 GMP expression	both	6469	230	0.530435	0.519924	0.0325461	0.322953	0.3445	The same
0.7	GSE111789 120min	both	GSE112010 GMP expression	both	6469	230	0.53913	0.51973	0.0316066	0.613795	0.2455	The same
0.8	GSE111789 120min	both	GSE112010 GMP expression	both	6469	230	0.534783	0.520226	0.0314144	0.463372	0.3025	The same
0.9	GSE111789 120min	both	GSE112010 GMP expression	both	6469	230	0.552174	0.520422	0.0337539	0.940697	0.1605	The same
1	GSE111789 120min	both	GSE112010 GMP expression	both	6469	230	0.569565	0.520111	0.0323219	1.53006	0.051	The same
0.1	GSE111789 120min	both	GSE128027 GMSCF	both	11197	351	0.461538	0.459655	0.0268213	0.0702126	0.444	The same
0.2	GSE111789 120min	both	GSE128027 GMSCF	both	11197	351	0.48433	0.459574	0.0261917	0.945202	0.159	The same
0.3	GSE111789 120min	both	GSE128027 GMSCF	both	11197	351	0.472934	0.460442	0.0268595	0.46512	0.2955	The same
0.4	GSE111789 120min	both	GSE128027 GMSCF	both	11197	351	0.472934	0.45998	0.0254518	0.508979	0.2925	The same
0.5	GSE111789 120min	both	GSE128027 GMSCF	both	11197	351	0.475783	0.459832	0.0260181	0.613095	0.252	The same
0.6	GSE111789 120min	both	GSE128027 GMSCF	both	11197	351	0.478632	0.460142	0.0248956	0.742702	0.2095	The same
0.7	GSE111789 120min	both	GSE128027 GMSCF	both	11197	351	0.504274	0.459157	0.0261408	1.72592	0.034	The same
0.8	GSE111789 120min	both	GSE128027 GMSCF	both	11197	351	0.490028	0.458801	0.0259653	1.20268	0.104	The same
0.9	GSE111789 120min	both	GSE128027 GMSCF	both	11197	351	0.495726	0.460021	0.0258722	1.38006	0.0785	The same
1	GSE111789 120min	both	GSE128027 GMSCF	both	11197	351	0.495726	0.460758	0.0266335	1.31296	0.0905	The same
0.1	GSE111789 120min	both	GSE128027 IL3	both	11261	352	0.454545	0.450163	0.0262802	0.166746	0.4105	The same
0.2	GSE111789 120min	both	GSE128027 IL3	both	11261	352	0.480114	0.449463	0.0257033	1.19248	0.106	The same
0.3	GSE111789 120min	both	GSE128027 IL3	both	11261	352	0.471591	0.450169	0.0256448	0.835331	0.1915	The same
0.4	GSE111789 120min	both	GSE128027 IL3	both	11261	352	0.471591	0.451143	0.0261192	0.782852	0.197	The same
0.5	GSE111789 120min	both	GSE128027 IL3	both	11261	352	0.480114	0.450648	0.0268038	1.09932	0.1175	The same
0.6	GSE111789 120min	both	GSE128027 IL3	both	11261	352	0.482955	0.450568	0.0263659	1.22834	0.102	The same
0.7	GSE111789 120min	both	GSE128027 IL3	both	11261	352	0.505682	0.45055	0.02664	2.06953	0.019	The same
0.8	GSE111789 120min	both	GSE128027 IL3	both	11261	352	0.502841	0.450128	0.024719	2.13249	0.015	The same
0.9	GSE111789 120min	both	GSE128027 IL3	both	11261	352	0.522727	0.450344	0.0260777	2.77568	0.0025	The same
1	GSE111789 120min	both	GSE128027 IL3	both	11261	352	0.502841	0.450098	0.0258482	2.04048	0.018	The same
0.1	GSE111789 120min	both	GSE128027 IL5	both	11197	351	0.472934	0.470339	0.0257717	0.100709	0.4305	The same
0.2	GSE111789 120min	both	GSE128027 IL5	both	11197	351	0.498575	0.470523	0.0259103	1.08268	0.135	The same
0.3	GSE111789 120min	both	GSE128027 IL5	both	11197	351	0.470085	0.469791	0.026675	0.0110542	0.4755	The same
0.4	GSE111789 120min	both	GSE128027 IL5	both	11197	351	0.472934	0.470697	0.0255525	0.0875801	0.449	The same
0.5	GSE111789 120min	both	GSE128027 IL5	both	11197	351	0.481481	0.468674	0.025444	0.503368	0.2835	The same
0.6	GSE111789 120min	both	GSE128027 IL5	both	11197	351	0.481481	0.469375	0.0264883	0.457064	0.309	The same
0.7	GSE111789 120min	both	GSE128027 IL5	both	11197	351	0.498575	0.470147	0.0261807	1.08587	0.1215	The same
0.8	GSE111789 120min	both	GSE128027 IL5	both	11197	351	0.487179	0.470058	0.0262097	0.653235	0.2445	The same
0.9	GSE111789 120min	both	GSE128027 IL5	both	11197	351	0.507123	0.470275	0.0262553	1.40343	0.076	The same
1	GSE111789 120min	both	GSE128027 IL5	both	11197	351	0.498575	0.470252	0.0265362	1.06735	0.131	The same
0.1	GSE111789 30min	both	GSE111789 120min	both	12620	20	0.95	0.583	0.112538	3.26112	0	The same
0.2	GSE111789 30min	both	GSE111789 120min	both	12620	20	0.9	0.58225	0.107614	2.95269	0.0005	The same
0.3	GSE111789 30min	both	GSE111789 120min	both	12620	20	0.85	0.581725	0.111292	2.41054	0.0015	The same
0.4	GSE111789 30min	both	GSE111789 120min	both	12620	20	0.85	0.5758	0.110036	2.49191	0	The same
0.5	GSE111789 30min	both	GSE111789 120min	both	12620	20	0.8	0.576925	0.110995	2.00977	0.0125	The same
0.6	GSE111789 30min	both	GSE111789 120min	both	12620	20	0.75	0.580275	0.109901	1.54435	0.035	The same
0.7	GSE111789 30min	both	GSE111789 120min	both	12620	20	0.75	0.5807	0.106798	1.58524	0.0315	The same
0.8	GSE111789 30min	both	GSE111789 120min	both	12620	20	0.7	0.57895	0.110512	1.09535	0.0945	The same
0.9	GSE111789 30min	both	GSE111789 120min	both	12620	20	0.65	0.580925	0.109993	0.627995	0.1835	The same
1	GSE111789 30min	both	GSE111789 120min	both	12620	20	0.6	0.580375	0.109531	0.179173	0.3455	The same
0.1	GSE111789 30min	both	GSE111789 60min	both	11936	20	0.95	0.6961	0.103719	2.44796	0.0015	The same
0.2	GSE111789 30min	both	GSE111789 60min	both	11936	20	0.95	0.694475	0.0999411	2.55676	0.001	The same
0.3	GSE111789 30min	both	GSE111789 60min	both	11936	20	0.9	0.692325	0.103852	1.99972	0.0075	The same
0.4	GSE111789 30min	both	GSE111789 60min	both	11936	20	0.9	0.696025	0.103106	1.97831	0.0065	The same
0.5	GSE111789 30min	both	GSE111789 60min	both	11936	20	0.9	0.696575	0.105866	1.92153	0.0075	The same
0.6	GSE111789 30min	both	GSE111789 60min	both	11936	20	0.85	0.693375	0.104033	1.50554	0.031	The same
0.7	GSE111789 30min	both	GSE111789 60min	both	11936	20	0.8	0.6944	0.100617	1.04953	0.0905	The same
0.8	GSE111789 30min	both	GSE111789 60min	both	11936	20	0.7	0.693925	0.103476	0.0587095	0.3845	The same
0.9	GSE111789 30min	both	GSE111789 60min	both	11936	20	0.7	0.698125	0.100089	0.0187334	0.4065	The same
1	GSE111789 30min	both	GSE111789 60min	both	11936	20	0.65	0.6938	0.101866	-0.429975	0.2555	Opposite
0.1	GSE111789 30min	both	GSE112010 CMP expression	both	6699	15	0.533333	0.480867	0.128815	0.407302	0.253	The same
0.2	GSE111789 30min	both	GSE112010 CMP expression	both	6699	15	0.466667	0.4736	0.128652	-0.0538922	0.378	Opposite
0.3	GSE111789 30min	both	GSE112010 CMP expression	both	6699	15	0.533333	0.4769	0.126434	0.446347	0.241	The same
0.4	GSE111789 30min	both	GSE112010 CMP expression	both	6699	15	0.6	0.479667	0.127903	0.940817	0.111	The same
0.5	GSE111789 30min	both	GSE112010 CMP expression	both	6699	15	0.666667	0.475133	0.129422	1.47991	0.0375	The same
0.6	GSE111789 30min	both	GSE112010 CMP expression	both	6699	15	0.733333	0.4791	0.126869	2.00391	0.0085	The same
0.7	GSE111789 30min	both	GSE112010 CMP expression	both	6699	15	0.666667	0.473733	0.130413	1.47941	0.0395	The same
0.8	GSE111789 30min	both	GSE112010 CMP expression	both	6699	15	0.666667	0.477733	0.126689	1.49132	0.0385	The same
0.9	GSE111789 30min	both	GSE112010 CMP expression	both	6699	15	0.666667	0.4766	0.134492	1.41322	0.054	The same
1	GSE111789 30min	both	GSE112010 CMP expression	both	6699	15	0.666667	0.4787	0.130569	1.4396	0.042	The same
0.1	GSE111789 30min	both	GSE112010 EoP expression	both	6699	15	0.466667	0.4711	0.131741	-0.0336519	0.389	Opposite
0.2	GSE111789 30min	both	GSE112010 EoP expression	both	6699	15	0.466667	0.465433	0.130215	0.00947154	0.389	The same
0.3	GSE111789 30min	both	GSE112010 EoP expression	both	6699	15	0.4	0.467167	0.12838	-0.523188	0.221	Opposite
0.4	GSE111789 30min	both	GSE112010 EoP expression	both	6699	15	0.4	0.470267	0.127835	-0.549665	0.208	Opposite
0.5	GSE111789 30min	both	GSE112010 EoP expression	both	6699	15	0.333333	0.475233	0.132463	-1.07124	0.097	Opposite
0.6	GSE111789 30min	both	GSE112010 EoP expression	both	6699	15	0.333333	0.472167	0.124194	-1.11788	0.083	Opposite
0.7	GSE111789 30min	both	GSE112010 EoP expression	both	6699	15	0.333333	0.471133	0.129896	-1.06085	0.0845	Opposite
0.8	GSE111789 30min	both	GSE112010 EoP expression	both	6699	15	0.266667	0.469133	0.125617	-1.61178	0.0285	Opposite
0.9	GSE111789 30min	both	GSE112010 EoP expression	both	6699	15	0.333333	0.470633	0.127101	-1.08025	0.0935	Opposite
1	GSE111789 30min	both	GSE112010 EoP expression	both	6699	15	0.4	0.469167	0.128529	-0.538139	0.2245	Opposite
0.1	GSE111789 30min	both	GSE112010 GMP expression	both	6699	15	0.6	0.465033	0.126767	1.06468	0.0925	The same
0.2	GSE111789 30min	both	GSE112010 GMP expression	both	6699	15	0.6	0.468	0.130103	1.01458	0.102	The same
0.3	GSE111789 30min	both	GSE112010 GMP expression	both	6699	15	0.6	0.4681	0.129528	1.01831	0.0945	The same
0.4	GSE111789 30min	both	GSE112010 GMP expression	both	6699	15	0.666667	0.465367	0.129786	1.55101	0.0345	The same
0.5	GSE111789 30min	both	GSE112010 GMP expression	both	6699	15	0.666667	0.4687	0.127006	1.55872	0.0345	The same
0.6	GSE111789 30min	both	GSE112010 GMP expression	both	6699	15	0.666667	0.468167	0.129853	1.52865	0.0365	The same
0.7	GSE111789 30min	both	GSE112010 GMP expression	both	6699	15	0.6	0.466067	0.127432	1.05102	0.0865	The same
0.8	GSE111789 30min	both	GSE112010 GMP expression	both	6699	15	0.666667	0.463767	0.129641	1.5651	0.029	The same
0.9	GSE111789 30min	both	GSE112010 GMP expression	both	6699	15	0.666667	0.4686	0.126068	1.57111	0.0295	The same
1	GSE111789 30min	both	GSE112010 GMP expression	both	6699	15	0.666667	0.467533	0.130754	1.52296	0.0355	The same
0.1	GSE111789 30min	both	GSE128027 GMSCF	both	11593	17	0.411765	0.485941	0.121795	-0.609028	0.191	Opposite
0.2	GSE111789 30min	both	GSE128027 GMSCF	both	11593	17	0.352941	0.485088	0.118698	-1.11331	0.0835	Opposite
0.3	GSE111789 30min	both	GSE128027 GMSCF	both	11593	17	0.470588	0.485588	0.12074	-0.124234	0.349	Opposite
0.4	GSE111789 30min	both	GSE128027 GMSCF	both	11593	17	0.411765	0.486765	0.12251	-0.612193	0.1915	Opposite
0.5	GSE111789 30min	both	GSE128027 GMSCF	both	11593	17	0.411765	0.479206	0.121056	-0.557108	0.2125	Opposite
0.6	GSE111789 30min	both	GSE128027 GMSCF	both	11593	17	0.411765	0.486382	0.116915	-0.638221	0.191	Opposite
0.7	GSE111789 30min	both	GSE128027 GMSCF	both	11593	17	0.470588	0.484588	0.121659	-0.115075	0.365	Opposite
0.8	GSE111789 30min	both	GSE128027 GMSCF	both	11593	17	0.470588	0.485529	0.116901	-0.12781	0.3525	Opposite
0.9	GSE111789 30min	both	GSE128027 GMSCF	both	11593	17	0.588235	0.485794	0.121749	0.84141	0.1345	The same
1	GSE111789 30min	both	GSE128027 GMSCF	both	11593	17	0.588235	0.484	0.118176	0.882036	0.132	The same
0.1	GSE111789 30min	both	GSE128027 IL3	both	11690	17	0.352941	0.491853	0.121908	-1.13948	0.079	Opposite
0.2	GSE111789 30min	both	GSE128027 IL3	both	11690	17	0.411765	0.491529	0.121459	-0.656722	0.1885	Opposite
0.3	GSE111789 30min	both	GSE128027 IL3	both	11690	17	0.529412	0.494912	0.120705	0.285821	0.2985	The same
0.4	GSE111789 30min	both	GSE128027 IL3	both	11690	17	0.588235	0.488647	0.12531	0.794738	0.154	The same
0.5	GSE111789 30min	both	GSE128027 IL3	both	11690	17	0.588235	0.491882	0.119645	0.805323	0.1415	The same
0.6	GSE111789 30min	both	GSE128027 IL3	both	11690	17	0.588235	0.496265	0.11797	0.779611	0.155	The same
0.7	GSE111789 30min	both	GSE128027 IL3	both	11690	17	0.588235	0.494853	0.122524	0.762155	0.158	The same
0.8	GSE111789 30min	both	GSE128027 IL3	both	11690	17	0.647059	0.492441	0.116842	1.3233	0.0565	The same
0.9	GSE111789 30min	both	GSE128027 IL3	both	11690	17	0.705882	0.491735	0.121516	1.7623	0.024	The same
1	GSE111789 30min	both	GSE128027 IL3	both	11690	17	0.764706	0.492294	0.124243	2.19258	0.0095	The same
0.1	GSE111789 30min	both	GSE128027 IL5	both	11593	17	0.411765	0.4905	0.120294	-0.654524	0.177	Opposite
0.2	GSE111789 30min	both	GSE128027 IL5	both	11593	17	0.411765	0.489206	0.119737	-0.646759	0.1885	Opposite
0.3	GSE111789 30min	both	GSE128027 IL5	both	11593	17	0.529412	0.489824	0.119864	0.330277	0.293	The same
0.4	GSE111789 30min	both	GSE128027 IL5	both	11593	17	0.470588	0.482912	0.123555	-0.0997414	0.3705	Opposite
0.5	GSE111789 30min	both	GSE128027 IL5	both	11593	17	0.470588	0.490824	0.120836	-0.167461	0.35	Opposite
0.6	GSE111789 30min	both	GSE128027 IL5	both	11593	17	0.470588	0.490294	0.123417	-0.159669	0.344	Opposite
0.7	GSE111789 30min	both	GSE128027 IL5	both	11593	17	0.529412	0.487941	0.122646	0.338132	0.2875	The same
0.8	GSE111789 30min	both	GSE128027 IL5	both	11593	17	0.529412	0.495412	0.124258	0.273625	0.314	The same
0.9	GSE111789 30min	both	GSE128027 IL5	both	11593	17	0.647059	0.490088	0.120433	1.30338	0.059	The same
1	GSE111789 30min	both	GSE128027 IL5	both	11593	17	0.647059	0.488353	0.12121	1.30935	0.0595	The same
0.1	GSE111789 60min	both	GSE111789 120min	both	11936	111	0.936937	0.690896	0.042947	5.72893	0	The same
0.2	GSE111789 60min	both	GSE111789 120min	both	11936	111	0.900901	0.690613	0.0435115	4.83294	0	The same
0.3	GSE111789 60min	both	GSE111789 120min	both	11936	111	0.837838	0.691887	0.0448986	3.25067	0	The same
0.4	GSE111789 60min	both	GSE111789 120min	both	11936	111	0.774775	0.690635	0.0450502	1.86769	0.022	The same
0.5	GSE111789 60min	both	GSE111789 120min	both	11936	111	0.72973	0.690865	0.0433697	0.896129	0.16	The same
0.6	GSE111789 60min	both	GSE111789 120min	both	11936	111	0.666667	0.690649	0.0435205	-0.55105	0.2515	Opposite
0.7	GSE111789 60min	both	GSE111789 120min	both	11936	111	0.621622	0.692306	0.0433575	-1.63028	0.037	Opposite
0.8	GSE111789 60min	both	GSE111789 120min	both	11936	111	0.567568	0.691806	0.0428491	-2.89945	0.002	Opposite
0.9	GSE111789 60min	both	GSE111789 120min	both	11936	111	0.522523	0.690622	0.0450137	-3.7344	0.0005	Opposite
1	GSE111789 60min	both	GSE111789 120min	both	11936	111	0.477477	0.69273	0.0448427	-4.80016	0	Opposite
0.1	GSE111789 60min	both	GSE111789 30min	both	11936	111	0.918919	0.696455	0.0423487	5.25315	0	The same
0.2	GSE111789 60min	both	GSE111789 30min	both	11936	111	0.855856	0.695941	0.0437527	3.65496	0	The same
0.3	GSE111789 60min	both	GSE111789 30min	both	11936	111	0.81982	0.695563	0.0418286	2.97062	0.0015	The same
0.4	GSE111789 60min	both	GSE111789 30min	both	11936	111	0.774775	0.695649	0.0437691	1.80781	0.029	The same
0.5	GSE111789 60min	both	GSE111789 30min	both	11936	111	0.72973	0.696878	0.044264	0.742168	0.194	The same
0.6	GSE111789 60min	both	GSE111789 30min	both	11936	111	0.693694	0.69459	0.0425143	-0.0210846	0.4445	Opposite
0.7	GSE111789 60min	both	GSE111789 30min	both	11936	111	0.621622	0.695977	0.0432665	-1.71856	0.0305	Opposite
0.8	GSE111789 60min	both	GSE111789 30min	both	11936	111	0.540541	0.695054	0.0437934	-3.52823	0	Opposite
0.9	GSE111789 60min	both	GSE111789 30min	both	11936	111	0.495495	0.694608	0.0431941	-4.60971	0	Opposite
1	GSE111789 60min	both	GSE111789 30min	both	11936	111	0.423423	0.697036	0.0440358	-6.21341	0	Opposite
0.1	GSE111789 60min	both	GSE112010 CMP expression	both	6226	72	0.486111	0.480667	0.0591598	0.0920294	0.403	The same
0.2	GSE111789 60min	both	GSE112010 CMP expression	both	6226	72	0.5	0.480938	0.0597771	0.318893	0.335	The same
0.3	GSE111789 60min	both	GSE112010 CMP expression	both	6226	72	0.527778	0.483431	0.0590544	0.750956	0.2045	The same
0.4	GSE111789 60min	both	GSE112010 CMP expression	both	6226	72	0.541667	0.482069	0.058148	1.02492	0.1225	The same
0.5	GSE111789 60min	both	GSE112010 CMP expression	both	6226	72	0.569444	0.483438	0.058923	1.45965	0.061	The same
0.6	GSE111789 60min	both	GSE112010 CMP expression	both	6226	72	0.583333	0.481132	0.0580145	1.76165	0.0305	The same
0.7	GSE111789 60min	both	GSE112010 CMP expression	both	6226	72	0.611111	0.480368	0.0586901	2.22768	0.009	The same
0.8	GSE111789 60min	both	GSE112010 CMP expression	both	6226	72	0.611111	0.483069	0.0592881	2.15965	0.008	The same
0.9	GSE111789 60min	both	GSE112010 CMP expression	both	6226	72	0.625	0.481875	0.0587205	2.4374	0.004	The same
1	GSE111789 60min	both	GSE112010 CMP expression	both	6226	72	0.638889	0.484639	0.0578192	2.6678	0.004	The same
0.1	GSE111789 60min	both	GSE112010 EoP expression	both	6226	72	0.541667	0.472715	0.0587981	1.17268	0.096	The same
0.2	GSE111789 60min	both	GSE112010 EoP expression	both	6226	72	0.541667	0.472875	0.057916	1.18778	0.094	The same
0.3	GSE111789 60min	both	GSE112010 EoP expression	both	6226	72	0.583333	0.474097	0.0572169	1.90916	0.022	The same
0.4	GSE111789 60min	both	GSE112010 EoP expression	both	6226	72	0.569444	0.472604	0.0580291	1.66882	0.035	The same
0.5	GSE111789 60min	both	GSE112010 EoP expression	both	6226	72	0.569444	0.474243	0.0577467	1.6486	0.038	The same
0.6	GSE111789 60min	both	GSE112010 EoP expression	both	6226	72	0.513889	0.473014	0.0584797	0.698961	0.2115	The same
0.7	GSE111789 60min	both	GSE112010 EoP expression	both	6226	72	0.555556	0.472757	0.0599017	1.38224	0.074	The same
0.8	GSE111789 60min	both	GSE112010 EoP expression	both	6226	72	0.541667	0.472208	0.0575687	1.20653	0.0965	The same
0.9	GSE111789 60min	both	GSE112010 EoP expression	both	6226	72	0.555556	0.473583	0.057462	1.42655	0.059	The same
1	GSE111789 60min	both	GSE112010 EoP expression	both	6226	72	0.513889	0.471931	0.0589494	0.711769	0.204	The same
0.1	GSE111789 60min	both	GSE112010 GMP expression	both	6226	72	0.472222	0.476375	0.0596023	-0.0696748	0.426	Opposite
0.2	GSE111789 60min	both	GSE112010 GMP expression	both	6226	72	0.486111	0.474889	0.0593598	0.189054	0.378	The same
0.3	GSE111789 60min	both	GSE112010 GMP expression	both	6226	72	0.472222	0.474833	0.0601856	-0.0433843	0.4485	Opposite
0.4	GSE111789 60min	both	GSE112010 GMP expression	both	6226	72	0.513889	0.477347	0.0575852	0.634567	0.2195	The same
0.5	GSE111789 60min	both	GSE112010 GMP expression	both	6226	72	0.541667	0.475611	0.0588034	1.12333	0.106	The same
0.6	GSE111789 60min	both	GSE112010 GMP expression	both	6226	72	0.555556	0.477653	0.0580497	1.342	0.073	The same
0.7	GSE111789 60min	both	GSE112010 GMP expression	both	6226	72	0.527778	0.478014	0.0599743	0.829753	0.174	The same
0.8	GSE111789 60min	both	GSE112010 GMP expression	both	6226	72	0.527778	0.477236	0.0586114	0.862318	0.1615	The same
0.9	GSE111789 60min	both	GSE112010 GMP expression	both	6226	72	0.569444	0.474951	0.0569195	1.66012	0.0395	The same
1	GSE111789 60min	both	GSE112010 GMP expression	both	6226	72	0.597222	0.475417	0.0591806	2.0582	0.017	The same
0.1	GSE111789 60min	both	GSE128027 GMSCF	both	10758	103	0.456311	0.453063	0.0493358	0.0658259	0.4345	The same
0.2	GSE111789 60min	both	GSE128027 GMSCF	both	10758	103	0.485437	0.451184	0.0500565	0.684275	0.2145	The same
0.3	GSE111789 60min	both	GSE128027 GMSCF	both	10758	103	0.514563	0.451311	0.0482575	1.31073	0.0735	The same
0.4	GSE111789 60min	both	GSE128027 GMSCF	both	10758	103	0.504854	0.450714	0.0482989	1.12095	0.1075	The same
0.5	GSE111789 60min	both	GSE128027 GMSCF	both	10758	103	0.485437	0.454413	0.0486211	0.638082	0.221	The same
0.6	GSE111789 60min	both	GSE128027 GMSCF	both	10758	103	0.466019	0.45301	0.0478943	0.271634	0.346	The same
0.7	GSE111789 60min	both	GSE128027 GMSCF	both	10758	103	0.456311	0.450694	0.048099	0.11677	0.407	The same
0.8	GSE111789 60min	both	GSE128027 GMSCF	both	10758	103	0.456311	0.452743	0.0496795	0.0718196	0.433	The same
0.9	GSE111789 60min	both	GSE128027 GMSCF	both	10758	103	0.456311	0.453743	0.0481937	0.0532841	0.428	The same
1	GSE111789 60min	both	GSE128027 GMSCF	both	10758	103	0.456311	0.451141	0.0495954	0.104242	0.4235	The same
0.1	GSE111789 60min	both	GSE128027 IL3	both	10802	103	0.514563	0.459408	0.0484773	1.13776	0.1055	The same
0.2	GSE111789 60min	both	GSE128027 IL3	both	10802	103	0.533981	0.458806	0.0495526	1.51707	0.05	The same
0.3	GSE111789 60min	both	GSE128027 IL3	both	10802	103	0.553398	0.458981	0.0497856	1.89648	0.021	The same
0.4	GSE111789 60min	both	GSE128027 IL3	both	10802	103	0.514563	0.458155	0.0483153	1.16749	0.1055	The same
0.5	GSE111789 60min	both	GSE128027 IL3	both	10802	103	0.504854	0.457306	0.0504579	0.942341	0.1465	The same
0.6	GSE111789 60min	both	GSE128027 IL3	both	10802	103	0.466019	0.459092	0.0479897	0.144347	0.4045	The same
0.7	GSE111789 60min	both	GSE128027 IL3	both	10802	103	0.446602	0.458646	0.0485497	-0.248069	0.3635	Opposite
0.8	GSE111789 60min	both	GSE128027 IL3	both	10802	103	0.446602	0.458898	0.0473268	-0.259813	0.3595	Opposite
0.9	GSE111789 60min	both	GSE128027 IL3	both	10802	103	0.446602	0.459097	0.0476576	-0.262186	0.3575	Opposite
1	GSE111789 60min	both	GSE128027 IL3	both	10802	103	0.436893	0.458515	0.048134	-0.449191	0.2815	Opposite
0.1	GSE111789 60min	both	GSE128027 IL5	both	10758	103	0.398058	0.463379	0.0486945	-1.34143	0.076	Opposite
0.2	GSE111789 60min	both	GSE128027 IL5	both	10758	103	0.407767	0.461883	0.0490587	-1.1031	0.12	Opposite
0.3	GSE111789 60min	both	GSE128027 IL5	both	10758	103	0.427184	0.463102	0.0475115	-0.755974	0.19	Opposite
0.4	GSE111789 60min	both	GSE128027 IL5	both	10758	103	0.417476	0.462204	0.0482192	-0.927601	0.159	Opposite
0.5	GSE111789 60min	both	GSE128027 IL5	both	10758	103	0.398058	0.462005	0.0488169	-1.30993	0.072	Opposite
0.6	GSE111789 60min	both	GSE128027 IL5	both	10758	103	0.38835	0.461723	0.0493464	-1.48691	0.0565	Opposite
0.7	GSE111789 60min	both	GSE128027 IL5	both	10758	103	0.417476	0.463374	0.0483019	-0.950232	0.142	Opposite
0.8	GSE111789 60min	both	GSE128027 IL5	both	10758	103	0.407767	0.461893	0.0494053	-1.09556	0.118	Opposite
0.9	GSE111789 60min	both	GSE128027 IL5	both	10758	103	0.398058	0.462194	0.0490176	-1.30843	0.08	Opposite
1	GSE111789 60min	both	GSE128027 IL5	both	10758	103	0.398058	0.463495	0.0484191	-1.35147	0.076	Opposite
0.1	GSE112010 CMP expression	both	GSE111789 120min	both	9492	2013	0.5077	0.508547	0.0100287	-0.0845063	0.46	Opposite
0.2	GSE112010 CMP expression	both	GSE111789 120min	both	9492	2013	0.490313	0.508453	0.00982637	-1.84604	0.028	Opposite
0.3	GSE112010 CMP expression	both	GSE111789 120min	both	9492	2013	0.485842	0.508433	0.00996292	-2.26755	0.009	Opposite
0.4	GSE112010 CMP expression	both	GSE111789 120min	both	9492	2013	0.485345	0.508248	0.00979853	-2.3374	0.0105	Opposite
0.5	GSE112010 CMP expression	both	GSE111789 120min	both	9492	2013	0.505216	0.508313	0.0101266	-0.305816	0.367	Opposite
0.6	GSE112010 CMP expression	both	GSE111789 120min	both	9492	2013	0.508693	0.508867	0.00989997	-0.0175125	0.4895	Opposite
0.7	GSE112010 CMP expression	both	GSE111789 120min	both	9492	2013	0.496274	0.508603	0.0098337	-1.25376	0.0955	Opposite
0.8	GSE112010 CMP expression	both	GSE111789 120min	both	9492	2013	0.484352	0.508641	0.00988255	-2.4578	0.0085	Opposite
0.9	GSE112010 CMP expression	both	GSE111789 120min	both	9492	2013	0.483358	0.508414	0.0100416	-2.49522	0.006	Opposite
1	GSE112010 CMP expression	both	GSE111789 120min	both	9492	2013	0.474913	0.508652	0.00986762	-3.41913	0	Opposite
0.1	GSE112010 CMP expression	both	GSE111789 30min	both	9802	2082	0.472142	0.480228	0.0096566	-0.837352	0.1985	Opposite
0.2	GSE112010 CMP expression	both	GSE111789 30min	both	9802	2082	0.483189	0.480412	0.00985771	0.281722	0.378	The same
0.3	GSE112010 CMP expression	both	GSE111789 30min	both	9802	2082	0.490874	0.480396	0.00962491	1.08867	0.137	The same
0.4	GSE112010 CMP expression	both	GSE111789 30min	both	9802	2082	0.496638	0.480543	0.00969551	1.66008	0.0405	The same
0.5	GSE112010 CMP expression	both	GSE111789 30min	both	9802	2082	0.502882	0.480377	0.00959393	2.34578	0.0115	The same
0.6	GSE112010 CMP expression	both	GSE111789 30min	both	9802	2082	0.512008	0.480101	0.00968972	3.29283	0.001	The same
0.7	GSE112010 CMP expression	both	GSE111789 30min	both	9802	2082	0.504323	0.480061	0.0096035	2.52637	0.0045	The same
0.8	GSE112010 CMP expression	both	GSE111789 30min	both	9802	2082	0.495197	0.480276	0.00968343	1.5409	0.0595	The same
0.9	GSE112010 CMP expression	both	GSE111789 30min	both	9802	2082	0.493756	0.480644	0.00953914	1.37456	0.0785	The same
1	GSE112010 CMP expression	both	GSE111789 30min	both	9802	2082	0.498559	0.480798	0.00952178	1.86528	0.025	The same
0.1	GSE112010 CMP expression	both	GSE111789 60min	both	9143	1950	0.468205	0.48025	0.00983744	-1.22439	0.1045	Opposite
0.2	GSE112010 CMP expression	both	GSE111789 60min	both	9143	1950	0.466667	0.481058	0.00976033	-1.47447	0.068	Opposite
0.3	GSE112010 CMP expression	both	GSE111789 60min	both	9143	1950	0.478462	0.481081	0.0100615	-0.260297	0.386	Opposite
0.4	GSE112010 CMP expression	both	GSE111789 60min	both	9143	1950	0.482564	0.480755	0.0101841	0.177627	0.415	The same
0.5	GSE112010 CMP expression	both	GSE111789 60min	both	9143	1950	0.494872	0.480673	0.00995018	1.42701	0.0795	The same
0.6	GSE112010 CMP expression	both	GSE111789 60min	both	9143	1950	0.499487	0.480782	0.00988201	1.89285	0.0235	The same
0.7	GSE112010 CMP expression	both	GSE111789 60min	both	9143	1950	0.489231	0.480939	0.0102557	0.808531	0.2045	The same
0.8	GSE112010 CMP expression	both	GSE111789 60min	both	9143	1950	0.484103	0.480638	0.010035	0.345202	0.3535	The same
0.9	GSE112010 CMP expression	both	GSE111789 60min	both	9143	1950	0.482051	0.480905	0.0101111	0.113382	0.452	The same
1	GSE112010 CMP expression	both	GSE111789 60min	both	9143	1950	0.485128	0.480636	0.0100764	0.445852	0.322	The same
0.1	GSE112010 CMP expression	both	GSE112010 EoP expression	both	24159	4211	0.511992	0.496141	0.00707892	2.23928	0.0135	The same
0.2	GSE112010 CMP expression	both	GSE112010 EoP expression	both	24159	4211	0.510093	0.495957	0.00696701	2.02888	0.0175	The same
0.3	GSE112010 CMP expression	both	GSE112010 EoP expression	both	24159	4211	0.509143	0.495995	0.0069784	1.88399	0.031	The same
0.4	GSE112010 CMP expression	both	GSE112010 EoP expression	both	24159	4211	0.512942	0.496231	0.00714555	2.33864	0.009	The same
0.5	GSE112010 CMP expression	both	GSE112010 EoP expression	both	24159	4211	0.509143	0.496296	0.007021	1.82976	0.032	The same
0.6	GSE112010 CMP expression	both	GSE112010 EoP expression	both	24159	4211	0.499169	0.496333	0.00689965	0.411021	0.3355	The same
0.7	GSE112010 CMP expression	both	GSE112010 EoP expression	both	24159	4211	0.499644	0.495889	0.00688769	0.545199	0.2835	The same
0.8	GSE112010 CMP expression	both	GSE112010 EoP expression	both	24159	4211	0.504156	0.496032	0.00697904	1.16405	0.1185	The same
0.9	GSE112010 CMP expression	both	GSE112010 EoP expression	both	24159	4211	0.506056	0.49602	0.0072599	1.38235	0.0835	The same
1	GSE112010 CMP expression	both	GSE112010 EoP expression	both	24159	4211	0.505818	0.495917	0.00709313	1.39587	0.0825	The same
0.1	GSE112010 CMP expression	both	GSE112010 GMP expression	both	24159	4211	0.916172	0.78185	0.00579589	23.1753	0	The same
0.2	GSE112010 CMP expression	both	GSE112010 GMP expression	both	24159	4211	0.86654	0.781783	0.00582561	14.549	0	The same
0.3	GSE112010 CMP expression	both	GSE112010 GMP expression	both	24159	4211	0.815483	0.781834	0.00559036	6.01922	0	The same
0.4	GSE112010 CMP expression	both	GSE112010 GMP expression	both	24159	4211	0.769888	0.781808	0.00588203	-2.02651	0.0245	Opposite
0.5	GSE112010 CMP expression	both	GSE112010 GMP expression	both	24159	4211	0.727856	0.781655	0.00576232	-9.33645	0	Opposite
0.6	GSE112010 CMP expression	both	GSE112010 GMP expression	both	24159	4211	0.68606	0.782026	0.00583802	-16.4381	0	Opposite
0.7	GSE112010 CMP expression	both	GSE112010 GMP expression	both	24159	4211	0.648302	0.781913	0.00585929	-22.8032	0	Opposite
0.8	GSE112010 CMP expression	both	GSE112010 GMP expression	both	24159	4211	0.612444	0.781974	0.0057119	-29.6803	0	Opposite
0.9	GSE112010 CMP expression	both	GSE112010 GMP expression	both	24159	4211	0.577773	0.781556	0.00589218	-34.5854	0	Opposite
1	GSE112010 CMP expression	both	GSE112010 GMP expression	both	24159	4211	0.546426	0.781764	0.00584491	-40.2638	0	Opposite
0.1	GSE112010 CMP expression	both	GSE128027 GMSCF	both	11036	2265	0.506843	0.496266	0.00938288	1.12729	0.1235	The same
0.2	GSE112010 CMP expression	both	GSE128027 GMSCF	both	11036	2265	0.503753	0.496145	0.0093528	0.81337	0.203	The same
0.3	GSE112010 CMP expression	both	GSE128027 GMSCF	both	11036	2265	0.500221	0.49658	0.00938386	0.387989	0.345	The same
0.4	GSE112010 CMP expression	both	GSE128027 GMSCF	both	11036	2265	0.498896	0.496065	0.00929079	0.304748	0.364	The same
0.5	GSE112010 CMP expression	both	GSE128027 GMSCF	both	11036	2265	0.4883	0.496511	0.00913655	-0.898678	0.1815	Opposite
0.6	GSE112010 CMP expression	both	GSE128027 GMSCF	both	11036	2265	0.476821	0.496649	0.00933848	-2.12324	0.017	Opposite
0.7	GSE112010 CMP expression	both	GSE128027 GMSCF	both	11036	2265	0.479029	0.496732	0.00935991	-1.89142	0.0285	Opposite
0.8	GSE112010 CMP expression	both	GSE128027 GMSCF	both	11036	2265	0.494481	0.496374	0.0093552	-0.20234	0.407	Opposite
0.9	GSE112010 CMP expression	both	GSE128027 GMSCF	both	11036	2265	0.494923	0.496325	0.00954713	-0.146872	0.43	Opposite
1	GSE112010 CMP expression	both	GSE128027 GMSCF	both	11036	2265	0.483885	0.496208	0.00912462	-1.35052	0.085	Opposite
0.1	GSE112010 CMP expression	both	GSE128027 IL3	both	11263	2295	0.51024	0.496086	0.00942826	1.50117	0.066	The same
0.2	GSE112010 CMP expression	both	GSE128027 IL3	both	11263	2295	0.506318	0.496056	0.00910582	1.12698	0.128	The same
0.3	GSE112010 CMP expression	both	GSE128027 IL3	both	11263	2295	0.509804	0.496028	0.00929638	1.48189	0.066	The same
0.4	GSE112010 CMP expression	both	GSE128027 IL3	both	11263	2295	0.509804	0.496205	0.009104	1.49368	0.0665	The same
0.5	GSE112010 CMP expression	both	GSE128027 IL3	both	11263	2295	0.505447	0.496182	0.00916547	1.01085	0.1525	The same
0.6	GSE112010 CMP expression	both	GSE128027 IL3	both	11263	2295	0.498039	0.495977	0.00942081	0.218933	0.4055	The same
0.7	GSE112010 CMP expression	both	GSE128027 IL3	both	11263	2295	0.498039	0.495893	0.0094385	0.227386	0.396	The same
0.8	GSE112010 CMP expression	both	GSE128027 IL3	both	11263	2295	0.497603	0.495938	0.0094952	0.17539	0.4265	The same
0.9	GSE112010 CMP expression	both	GSE128027 IL3	both	11263	2295	0.493246	0.496024	0.00939231	-0.295727	0.3885	Opposite
1	GSE112010 CMP expression	both	GSE128027 IL3	both	11263	2295	0.477124	0.496337	0.00926275	-2.07416	0.014	Opposite
0.1	GSE112010 CMP expression	both	GSE128027 IL5	both	11036	2265	0.525828	0.501582	0.0092199	2.62974	0.004	The same
0.2	GSE112010 CMP expression	both	GSE128027 IL5	both	11036	2265	0.520088	0.501597	0.00919646	2.01073	0.0225	The same
0.3	GSE112010 CMP expression	both	GSE128027 IL5	both	11036	2265	0.510375	0.501561	0.00921752	0.956284	0.156	The same
0.4	GSE112010 CMP expression	both	GSE128027 IL5	both	11036	2265	0.512141	0.501847	0.00926284	1.1113	0.139	The same
0.5	GSE112010 CMP expression	both	GSE128027 IL5	both	11036	2265	0.503311	0.501693	0.0091735	0.176437	0.4165	The same
0.6	GSE112010 CMP expression	both	GSE128027 IL5	both	11036	2265	0.493157	0.501499	0.00938279	-0.889069	0.168	Opposite
0.7	GSE112010 CMP expression	both	GSE128027 IL5	both	11036	2265	0.496247	0.501546	0.00935497	-0.566449	0.276	Opposite
0.8	GSE112010 CMP expression	both	GSE128027 IL5	both	11036	2265	0.498013	0.501957	0.00914149	-0.431456	0.314	Opposite
0.9	GSE112010 CMP expression	both	GSE128027 IL5	both	11036	2265	0.496689	0.501597	0.00928672	-0.528562	0.286	Opposite
1	GSE112010 CMP expression	both	GSE128027 IL5	both	11036	2265	0.486534	0.501931	0.00957929	-1.60733	0.0525	Opposite
0.1	GSE112010 EoP expression	both	GSE111789 120min	both	9492	1026	0.492203	0.501477	0.0147095	-0.630468	0.2605	Opposite
0.2	GSE112010 EoP expression	both	GSE111789 120min	both	9492	1026	0.502924	0.50198	0.0145743	0.0647684	0.4635	The same
0.3	GSE112010 EoP expression	both	GSE111789 120min	both	9492	1026	0.516569	0.502098	0.0146815	0.985647	0.1515	The same
0.4	GSE112010 EoP expression	both	GSE111789 120min	both	9492	1026	0.507797	0.501945	0.0146753	0.398789	0.3325	The same
0.5	GSE112010 EoP expression	both	GSE111789 120min	both	9492	1026	0.498051	0.501803	0.01469	-0.255442	0.3845	Opposite
0.6	GSE112010 EoP expression	both	GSE111789 120min	both	9492	1026	0.5	0.502334	0.0145315	-0.160638	0.428	Opposite
0.7	GSE112010 EoP expression	both	GSE111789 120min	both	9492	1026	0.494152	0.501781	0.0148522	-0.513638	0.2855	Opposite
0.8	GSE112010 EoP expression	both	GSE111789 120min	both	9492	1026	0.499025	0.5025	0.0145553	-0.238755	0.3905	Opposite
0.9	GSE112010 EoP expression	both	GSE111789 120min	both	9492	1026	0.515595	0.502557	0.0147796	0.882165	0.182	The same
1	GSE112010 EoP expression	both	GSE111789 120min	both	9492	1026	0.517544	0.501776	0.014658	1.07573	0.128	The same
0.1	GSE112010 EoP expression	both	GSE111789 30min	both	9802	1050	0.435238	0.464518	0.0147485	-1.98526	0.0245	Opposite
0.2	GSE112010 EoP expression	both	GSE111789 30min	both	9802	1050	0.455238	0.46515	0.0141279	-0.701585	0.231	Opposite
0.3	GSE112010 EoP expression	both	GSE111789 30min	both	9802	1050	0.467619	0.46448	0.0146351	0.214521	0.4085	The same
0.4	GSE112010 EoP expression	both	GSE111789 30min	both	9802	1050	0.48381	0.465052	0.0142897	1.31264	0.0895	The same
0.5	GSE112010 EoP expression	both	GSE111789 30min	both	9802	1050	0.465714	0.465344	0.0147826	0.0250616	0.483	The same
0.6	GSE112010 EoP expression	both	GSE111789 30min	both	9802	1050	0.478095	0.464897	0.0142298	0.92753	0.159	The same
0.7	GSE112010 EoP expression	both	GSE111789 30min	both	9802	1050	0.490476	0.46532	0.0141974	1.77188	0.036	The same
0.8	GSE112010 EoP expression	both	GSE111789 30min	both	9802	1050	0.486667	0.464839	0.014238	1.53308	0.0615	The same
0.9	GSE112010 EoP expression	both	GSE111789 30min	both	9802	1050	0.487619	0.464873	0.0149816	1.51824	0.06	The same
1	GSE112010 EoP expression	both	GSE111789 30min	both	9802	1050	0.495238	0.464743	0.0149126	2.0449	0.0155	The same
0.1	GSE112010 EoP expression	both	GSE111789 60min	both	9143	997	0.415246	0.466782	0.0148463	-3.47135	0	Opposite
0.2	GSE112010 EoP expression	both	GSE111789 60min	both	9143	997	0.430291	0.46635	0.0149284	-2.41545	0.011	Opposite
0.3	GSE112010 EoP expression	both	GSE111789 60min	both	9143	997	0.452357	0.466644	0.0149709	-0.954309	0.158	Opposite
0.4	GSE112010 EoP expression	both	GSE111789 60min	both	9143	997	0.455366	0.46677	0.0148419	-0.768344	0.217	Opposite
0.5	GSE112010 EoP expression	both	GSE111789 60min	both	9143	997	0.451354	0.46661	0.014981	-1.01837	0.1425	Opposite
0.6	GSE112010 EoP expression	both	GSE111789 60min	both	9143	997	0.451354	0.466649	0.0146334	-1.04521	0.138	Opposite
0.7	GSE112010 EoP expression	both	GSE111789 60min	both	9143	997	0.46339	0.466291	0.015022	-0.193097	0.417	Opposite
0.8	GSE112010 EoP expression	both	GSE111789 60min	both	9143	997	0.464393	0.466796	0.0148181	-0.162181	0.4135	Opposite
0.9	GSE112010 EoP expression	both	GSE111789 60min	both	9143	997	0.476429	0.466437	0.0149905	0.666586	0.2425	The same
1	GSE112010 EoP expression	both	GSE111789 60min	both	9143	997	0.487462	0.466852	0.0148885	1.38431	0.0795	The same
0.1	GSE112010 EoP expression	both	GSE112010 CMP expression	both	24159	1844	0.507592	0.496218	0.0110072	1.03336	0.1465	The same
0.2	GSE112010 EoP expression	both	GSE112010 CMP expression	both	24159	1844	0.501085	0.496329	0.0115186	0.412846	0.3345	The same
0.3	GSE112010 EoP expression	both	GSE112010 CMP expression	both	24159	1844	0.496746	0.496004	0.0110349	0.0672537	0.454	The same
0.4	GSE112010 EoP expression	both	GSE112010 CMP expression	both	24159	1844	0.487527	0.495903	0.0112532	-0.74435	0.2195	Opposite
0.5	GSE112010 EoP expression	both	GSE112010 CMP expression	both	24159	1844	0.4859	0.495908	0.0112121	-0.892544	0.1775	Opposite
0.6	GSE112010 EoP expression	both	GSE112010 CMP expression	both	24159	1844	0.4859	0.496211	0.0110498	-0.933165	0.1705	Opposite
0.7	GSE112010 EoP expression	both	GSE112010 CMP expression	both	24159	1844	0.47885	0.496382	0.010913	-1.60652	0.051	Opposite
0.8	GSE112010 EoP expression	both	GSE112010 CMP expression	both	24159	1844	0.473427	0.49563	0.01082	-2.05205	0.016	Opposite
0.9	GSE112010 EoP expression	both	GSE112010 CMP expression	both	24159	1844	0.483731	0.495892	0.0114159	-1.06522	0.1325	Opposite
1	GSE112010 EoP expression	both	GSE112010 CMP expression	both	24159	1844	0.490239	0.496041	0.0113056	-0.513274	0.2945	Opposite
0.1	GSE112010 EoP expression	both	GSE112010 GMP expression	both	24159	1844	0.504338	0.496323	0.011322	0.707904	0.2315	The same
0.2	GSE112010 EoP expression	both	GSE112010 GMP expression	both	24159	1844	0.503796	0.496485	0.0112366	0.650669	0.2505	The same
0.3	GSE112010 EoP expression	both	GSE112010 GMP expression	both	24159	1844	0.502169	0.496023	0.0111923	0.549165	0.2865	The same
0.4	GSE112010 EoP expression	both	GSE112010 GMP expression	both	24159	1844	0.495662	0.496172	0.0110569	-0.0461526	0.483	Opposite
0.5	GSE112010 EoP expression	both	GSE112010 GMP expression	both	24159	1844	0.498373	0.496428	0.0113054	0.172014	0.4175	The same
0.6	GSE112010 EoP expression	both	GSE112010 GMP expression	both	24159	1844	0.494035	0.49644	0.0113387	-0.212162	0.412	Opposite
0.7	GSE112010 EoP expression	both	GSE112010 GMP expression	both	24159	1844	0.488612	0.496056	0.0112198	-0.663458	0.2405	Opposite
0.8	GSE112010 EoP expression	both	GSE112010 GMP expression	both	24159	1844	0.467462	0.496367	0.010889	-2.65454	0.003	Opposite
0.9	GSE112010 EoP expression	both	GSE112010 GMP expression	both	24159	1844	0.469631	0.496288	0.011257	-2.36802	0.006	Opposite
1	GSE112010 EoP expression	both	GSE112010 GMP expression	both	24159	1844	0.476681	0.495723	0.0113118	-1.68335	0.0495	Opposite
0.1	GSE112010 EoP expression	both	GSE128027 GMSCF	both	11036	1094	0.582267	0.541849	0.0145457	2.7787	0.0025	The same
0.2	GSE112010 EoP expression	both	GSE128027 GMSCF	both	11036	1094	0.582267	0.541911	0.0146156	2.76116	0.0025	The same
0.3	GSE112010 EoP expression	both	GSE128027 GMSCF	both	11036	1094	0.564899	0.541352	0.0142928	1.64751	0.047	The same
0.4	GSE112010 EoP expression	both	GSE128027 GMSCF	both	11036	1094	0.552102	0.541779	0.0145247	0.71076	0.2265	The same
0.5	GSE112010 EoP expression	both	GSE128027 GMSCF	both	11036	1094	0.541133	0.541779	0.0145453	-0.0443676	0.4595	Opposite
0.6	GSE112010 EoP expression	both	GSE128027 GMSCF	both	11036	1094	0.531079	0.541996	0.0142832	-0.764376	0.212	Opposite
0.7	GSE112010 EoP expression	both	GSE128027 GMSCF	both	11036	1094	0.531993	0.54207	0.0146878	-0.686129	0.2315	Opposite
0.8	GSE112010 EoP expression	both	GSE128027 GMSCF	both	11036	1094	0.521024	0.541808	0.0138162	-1.50431	0.059	Opposite
0.9	GSE112010 EoP expression	both	GSE128027 GMSCF	both	11036	1094	0.512797	0.541965	0.0144777	-2.0147	0.021	Opposite
1	GSE112010 EoP expression	both	GSE128027 GMSCF	both	11036	1094	0.509141	0.54158	0.0139109	-2.33192	0.011	Opposite
0.1	GSE112010 EoP expression	both	GSE128027 IL3	both	11263	1106	0.594033	0.546528	0.0142595	3.33147	0	The same
0.2	GSE112010 EoP expression	both	GSE128027 IL3	both	11263	1106	0.594033	0.546223	0.0138489	3.4522	0.0005	The same
0.3	GSE112010 EoP expression	both	GSE128027 IL3	both	11263	1106	0.575949	0.546033	0.013809	2.16648	0.0135	The same
0.4	GSE112010 EoP expression	both	GSE128027 IL3	both	11263	1106	0.567812	0.545982	0.0143401	1.5223	0.0655	The same
0.5	GSE112010 EoP expression	both	GSE128027 IL3	both	11263	1106	0.548825	0.546265	0.01421	0.1801	0.411	The same
0.6	GSE112010 EoP expression	both	GSE128027 IL3	both	11263	1106	0.545208	0.545882	0.0137193	-0.0491644	0.4785	Opposite
0.7	GSE112010 EoP expression	both	GSE128027 IL3	both	11263	1106	0.537071	0.545935	0.0140578	-0.630597	0.2415	Opposite
0.8	GSE112010 EoP expression	both	GSE128027 IL3	both	11263	1106	0.517179	0.545792	0.0141514	-2.02192	0.024	Opposite
0.9	GSE112010 EoP expression	both	GSE128027 IL3	both	11263	1106	0.516275	0.546832	0.0141767	-2.15543	0.013	Opposite
1	GSE112010 EoP expression	both	GSE128027 IL3	both	11263	1106	0.513562	0.546073	0.0143393	-2.26722	0.011	Opposite
0.1	GSE112010 EoP expression	both	GSE128027 IL5	both	11036	1094	0.583181	0.542296	0.0143155	2.85599	0.001	The same
0.2	GSE112010 EoP expression	both	GSE128027 IL5	both	11036	1094	0.587751	0.542391	0.0148018	3.06451	0.0015	The same
0.3	GSE112010 EoP expression	both	GSE128027 IL5	both	11036	1094	0.56947	0.542409	0.0140974	1.91958	0.0245	The same
0.4	GSE112010 EoP expression	both	GSE128027 IL5	both	11036	1094	0.553931	0.542921	0.0140756	0.782146	0.2155	The same
0.5	GSE112010 EoP expression	both	GSE128027 IL5	both	11036	1094	0.548446	0.54277	0.0145304	0.390659	0.3285	The same
0.6	GSE112010 EoP expression	both	GSE128027 IL5	both	11036	1094	0.541133	0.542939	0.0144947	-0.124581	0.4405	Opposite
0.7	GSE112010 EoP expression	both	GSE128027 IL5	both	11036	1094	0.532907	0.542127	0.0139764	-0.659705	0.2385	Opposite
0.8	GSE112010 EoP expression	both	GSE128027 IL5	both	11036	1094	0.535649	0.542705	0.0144555	-0.488133	0.302	Opposite
0.9	GSE112010 EoP expression	both	GSE128027 IL5	both	11036	1094	0.517367	0.542431	0.0144855	-1.73028	0.0315	Opposite
1	GSE112010 EoP expression	both	GSE128027 IL5	both	11036	1094	0.525594	0.542303	0.0148504	-1.12511	0.12	Opposite
0.1	GSE112010 GMP expression	both	GSE111789 120min	both	9492	3547	0.534818	0.516394	0.00690942	2.66657	0.003	The same
0.2	GSE112010 GMP expression	both	GSE111789 120min	both	9492	3547	0.537637	0.516501	0.00671316	3.14849	0.0005	The same
0.3	GSE112010 GMP expression	both	GSE111789 120min	both	9492	3547	0.530025	0.516169	0.00677157	2.04629	0.021	The same
0.4	GSE112010 GMP expression	both	GSE111789 120min	both	9492	3547	0.530025	0.516053	0.00673965	2.07312	0.017	The same
0.5	GSE112010 GMP expression	both	GSE111789 120min	both	9492	3547	0.526924	0.515977	0.00660317	1.6578	0.045	The same
0.6	GSE112010 GMP expression	both	GSE111789 120min	both	9492	3547	0.519876	0.51634	0.00654992	0.539781	0.2925	The same
0.7	GSE112010 GMP expression	both	GSE111789 120min	both	9492	3547	0.518184	0.516076	0.00655362	0.32178	0.3625	The same
0.8	GSE112010 GMP expression	both	GSE111789 120min	both	9492	3547	0.511982	0.516131	0.00669104	-0.620083	0.2595	Opposite
0.9	GSE112010 GMP expression	both	GSE111789 120min	both	9492	3547	0.508317	0.516155	0.00671589	-1.16715	0.1185	Opposite
1	GSE112010 GMP expression	both	GSE111789 120min	both	9492	3547	0.514519	0.516322	0.00672171	-0.268246	0.3865	Opposite
0.1	GSE112010 GMP expression	both	GSE111789 30min	both	9802	3638	0.461517	0.464258	0.00652966	-0.419682	0.332	Opposite
0.2	GSE112010 GMP expression	both	GSE111789 30min	both	9802	3638	0.463991	0.464549	0.00668069	-0.0835653	0.4535	Opposite
0.3	GSE112010 GMP expression	both	GSE111789 30min	both	9802	3638	0.473887	0.46443	0.00660805	1.43115	0.0645	The same
0.4	GSE112010 GMP expression	both	GSE111789 30min	both	9802	3638	0.479384	0.464539	0.00649899	2.28428	0.01	The same
0.5	GSE112010 GMP expression	both	GSE111789 30min	both	9802	3638	0.471413	0.464357	0.00668002	1.05625	0.1495	The same
0.6	GSE112010 GMP expression	both	GSE111789 30min	both	9802	3638	0.46619	0.464517	0.00668343	0.250284	0.3855	The same
0.7	GSE112010 GMP expression	both	GSE111789 30min	both	9802	3638	0.472512	0.464397	0.00656035	1.23709	0.103	The same
0.8	GSE112010 GMP expression	both	GSE111789 30min	both	9802	3638	0.475536	0.464251	0.00654984	1.72291	0.0435	The same
0.9	GSE112010 GMP expression	both	GSE111789 30min	both	9802	3638	0.468114	0.463958	0.00659888	0.629886	0.254	The same
1	GSE112010 GMP expression	both	GSE111789 30min	both	9802	3638	0.468114	0.46465	0.00657328	0.526959	0.291	The same
0.1	GSE112010 GMP expression	both	GSE111789 60min	both	9143	3442	0.472981	0.471203	0.00675248	0.26323	0.384	The same
0.2	GSE112010 GMP expression	both	GSE111789 60min	both	9143	3442	0.478501	0.470888	0.00671575	1.13354	0.1205	The same
0.3	GSE112010 GMP expression	both	GSE111789 60min	both	9143	3442	0.48925	0.470941	0.00683981	2.67691	0.0025	The same
0.4	GSE112010 GMP expression	both	GSE111789 60min	both	9143	3442	0.489541	0.47065	0.00674719	2.79986	0.002	The same
0.5	GSE112010 GMP expression	both	GSE111789 60min	both	9143	3442	0.486926	0.470926	0.00652851	2.45088	0.012	The same
0.6	GSE112010 GMP expression	both	GSE111789 60min	both	9143	3442	0.48373	0.470974	0.00678838	1.87922	0.0285	The same
0.7	GSE112010 GMP expression	both	GSE111789 60min	both	9143	3442	0.483149	0.471077	0.00665862	1.81302	0.0335	The same
0.8	GSE112010 GMP expression	both	GSE111789 60min	both	9143	3442	0.474433	0.470916	0.00669958	0.525044	0.2905	The same
0.9	GSE112010 GMP expression	both	GSE111789 60min	both	9143	3442	0.469204	0.471098	0.00656042	-0.288716	0.374	Opposite
1	GSE112010 GMP expression	both	GSE111789 60min	both	9143	3442	0.469785	0.470916	0.00674853	-0.167575	0.422	Opposite
0.1	GSE112010 GMP expression	both	GSE112010 CMP expression	both	24159	7332	0.908211	0.781657	0.00395934	31.9632	0	The same
0.2	GSE112010 GMP expression	both	GSE112010 CMP expression	both	24159	7332	0.863202	0.781902	0.00404925	20.0778	0	The same
0.3	GSE112010 GMP expression	both	GSE112010 CMP expression	both	24159	7332	0.824877	0.781842	0.00400605	10.7425	0	The same
0.4	GSE112010 GMP expression	both	GSE112010 CMP expression	both	24159	7332	0.781506	0.781757	0.00397284	-0.0632877	0.4715	Opposite
0.5	GSE112010 GMP expression	both	GSE112010 CMP expression	both	24159	7332	0.73868	0.781959	0.00410791	-10.5357	0	Opposite
0.6	GSE112010 GMP expression	both	GSE112010 CMP expression	both	24159	7332	0.704992	0.781723	0.00407377	-18.8355	0	Opposite
0.7	GSE112010 GMP expression	both	GSE112010 CMP expression	both	24159	7332	0.671167	0.78176	0.00405186	-27.2942	0	Opposite
0.8	GSE112010 GMP expression	both	GSE112010 CMP expression	both	24159	7332	0.644572	0.781754	0.00395518	-34.6842	0	Opposite
0.9	GSE112010 GMP expression	both	GSE112010 CMP expression	both	24159	7332	0.620704	0.781697	0.00411111	-39.1605	0	Opposite
1	GSE112010 GMP expression	both	GSE112010 CMP expression	both	24159	7332	0.600518	0.781839	0.00407513	-44.4946	0	Opposite
0.1	GSE112010 GMP expression	both	GSE112010 EoP expression	both	24159	7332	0.495908	0.496213	0.00476798	-0.0639609	0.4475	Opposite
0.2	GSE112010 GMP expression	both	GSE112010 EoP expression	both	24159	7332	0.493726	0.496262	0.00492819	-0.514509	0.3125	Opposite
0.3	GSE112010 GMP expression	both	GSE112010 EoP expression	both	24159	7332	0.493999	0.496021	0.00491126	-0.411657	0.3305	Opposite
0.4	GSE112010 GMP expression	both	GSE112010 EoP expression	both	24159	7332	0.492908	0.49613	0.00481387	-0.66938	0.2385	Opposite
0.5	GSE112010 GMP expression	both	GSE112010 EoP expression	both	24159	7332	0.502182	0.496058	0.00479184	1.278	0.0925	The same
0.6	GSE112010 GMP expression	both	GSE112010 EoP expression	both	24159	7332	0.506274	0.496168	0.00492177	2.05335	0.016	The same
0.7	GSE112010 GMP expression	both	GSE112010 EoP expression	both	24159	7332	0.506683	0.496147	0.00487605	2.16075	0.0135	The same
0.8	GSE112010 GMP expression	both	GSE112010 EoP expression	both	24159	7332	0.505865	0.496198	0.00495118	1.95231	0.021	The same
0.9	GSE112010 GMP expression	both	GSE112010 EoP expression	both	24159	7332	0.505183	0.49599	0.00489967	1.87619	0.0315	The same
1	GSE112010 GMP expression	both	GSE112010 EoP expression	both	24159	7332	0.506137	0.496231	0.00502121	1.97289	0.023	The same
0.1	GSE112010 GMP expression	both	GSE128027 GMSCF	both	11036	3893	0.49756	0.506141	0.00656523	-1.307	0.0955	Opposite
0.2	GSE112010 GMP expression	both	GSE128027 GMSCF	both	11036	3893	0.503468	0.506078	0.00645566	-0.404287	0.327	Opposite
0.3	GSE112010 GMP expression	both	GSE128027 GMSCF	both	11036	3893	0.499101	0.506071	0.00652488	-1.06823	0.14	Opposite
0.4	GSE112010 GMP expression	both	GSE128027 GMSCF	both	11036	3893	0.496275	0.506341	0.0062948	-1.59898	0.051	Opposite
0.5	GSE112010 GMP expression	both	GSE128027 GMSCF	both	11036	3893	0.49345	0.506111	0.00639392	-1.98015	0.022	Opposite
0.6	GSE112010 GMP expression	both	GSE128027 GMSCF	both	11036	3893	0.504238	0.506094	0.00633026	-0.293178	0.3735	Opposite
0.7	GSE112010 GMP expression	both	GSE128027 GMSCF	both	11036	3893	0.508862	0.506094	0.00636538	0.43494	0.3225	The same
0.8	GSE112010 GMP expression	both	GSE128027 GMSCF	both	11036	3893	0.507578	0.50622	0.00634438	0.214019	0.398	The same
0.9	GSE112010 GMP expression	both	GSE128027 GMSCF	both	11036	3893	0.50655	0.506155	0.00646258	0.061231	0.4705	The same
1	GSE112010 GMP expression	both	GSE128027 GMSCF	both	11036	3893	0.50578	0.505976	0.00637999	-0.0308005	0.4755	Opposite
0.1	GSE112010 GMP expression	both	GSE128027 IL3	both	11263	3947	0.475298	0.496657	0.00632719	-3.37585	0.0005	Opposite
0.2	GSE112010 GMP expression	both	GSE128027 IL3	both	11263	3947	0.490499	0.496505	0.0063368	-0.94777	0.165	Opposite
0.3	GSE112010 GMP expression	both	GSE128027 IL3	both	11263	3947	0.495313	0.496443	0.00647483	-0.174537	0.4215	Opposite
0.4	GSE112010 GMP expression	both	GSE128027 IL3	both	11263	3947	0.489992	0.496641	0.00660197	-1.00708	0.154	Opposite
0.5	GSE112010 GMP expression	both	GSE128027 IL3	both	11263	3947	0.489992	0.49665	0.00630092	-1.05663	0.1415	Opposite
0.6	GSE112010 GMP expression	both	GSE128027 IL3	both	11263	3947	0.506461	0.496501	0.006417	1.55212	0.0545	The same
0.7	GSE112010 GMP expression	both	GSE128027 IL3	both	11263	3947	0.512034	0.496299	0.00640185	2.45788	0.0045	The same
0.8	GSE112010 GMP expression	both	GSE128027 IL3	both	11263	3947	0.512795	0.496511	0.00638208	2.5515	0.0055	The same
0.9	GSE112010 GMP expression	both	GSE128027 IL3	both	11263	3947	0.515581	0.496431	0.00642809	2.97917	0	The same
1	GSE112010 GMP expression	both	GSE128027 IL3	both	11263	3947	0.513301	0.496436	0.006375	2.64548	0.005	The same
0.1	GSE112010 GMP expression	both	GSE128027 IL5	both	11036	3893	0.508605	0.507029	0.00640386	0.246127	0.4155	The same
0.2	GSE112010 GMP expression	both	GSE128027 IL5	both	11036	3893	0.512458	0.50668	0.00642672	0.899089	0.1725	The same
0.3	GSE112010 GMP expression	both	GSE128027 IL5	both	11036	3893	0.517596	0.506837	0.00658552	1.63376	0.0455	The same
0.4	GSE112010 GMP expression	both	GSE128027 IL5	both	11036	3893	0.515541	0.506998	0.00647121	1.32012	0.085	The same
0.5	GSE112010 GMP expression	both	GSE128027 IL5	both	11036	3893	0.506293	0.507003	0.00651616	-0.1089	0.4535	Opposite
0.6	GSE112010 GMP expression	both	GSE128027 IL5	both	11036	3893	0.512972	0.506897	0.00634788	0.956953	0.172	The same
0.7	GSE112010 GMP expression	both	GSE128027 IL5	both	11036	3893	0.515284	0.507097	0.00660296	1.23988	0.1025	The same
0.8	GSE112010 GMP expression	both	GSE128027 IL5	both	11036	3893	0.506807	0.507097	0.00668026	-0.043355	0.473	Opposite
0.9	GSE112010 GMP expression	both	GSE128027 IL5	both	11036	3893	0.503725	0.507116	0.00638788	-0.530983	0.295	Opposite
1	GSE112010 GMP expression	both	GSE128027 IL5	both	11036	3893	0.507835	0.506913	0.00649551	0.141911	0.4455	The same
0.1	GSE128027 GMSCF	both	GSE111789 120min	both	11197	4919	0.442773	0.460177	0.0052821	-3.29497	0	Opposite
0.2	GSE128027 GMSCF	both	GSE111789 120min	both	11197	4919	0.458833	0.460013	0.0053438	-0.2208	0.401	Opposite
0.3	GSE128027 GMSCF	both	GSE111789 120min	both	11197	4919	0.467778	0.46024	0.00524806	1.43634	0.071	The same
0.4	GSE128027 GMSCF	both	GSE111789 120min	both	11197	4919	0.471844	0.459915	0.00535525	2.22743	0.014	The same
0.5	GSE128027 GMSCF	both	GSE111789 120min	both	11197	4919	0.478349	0.46044	0.00538797	3.32397	0.0005	The same
0.6	GSE128027 GMSCF	both	GSE111789 120min	both	11197	4919	0.483228	0.460237	0.0052342	4.39243	0	The same
0.7	GSE128027 GMSCF	both	GSE111789 120min	both	11197	4919	0.486074	0.460163	0.00527439	4.91262	0	The same
0.8	GSE128027 GMSCF	both	GSE111789 120min	both	11197	4919	0.486888	0.460137	0.00534848	5.00159	0	The same
0.9	GSE128027 GMSCF	both	GSE111789 120min	both	11197	4919	0.489327	0.460183	0.0052376	5.56431	0	The same
1	GSE128027 GMSCF	both	GSE111789 120min	both	11197	4919	0.490953	0.46002	0.00541607	5.71134	0	The same
0.1	GSE128027 GMSCF	both	GSE111789 30min	both	11593	5014	0.476466	0.483927	0.00543171	-1.37362	0.0835	Opposite
0.2	GSE128027 GMSCF	both	GSE111789 30min	both	11593	5014	0.483845	0.483906	0.00525254	-0.011619	0.4855	Opposite
0.3	GSE128027 GMSCF	both	GSE111789 30min	both	11593	5014	0.481851	0.484055	0.00518626	-0.425013	0.33	Opposite
0.4	GSE128027 GMSCF	both	GSE111789 30min	both	11593	5014	0.479458	0.483774	0.00533026	-0.809719	0.1965	Opposite
0.5	GSE128027 GMSCF	both	GSE111789 30min	both	11593	5014	0.479458	0.484065	0.00534741	-0.861575	0.1865	Opposite
0.6	GSE128027 GMSCF	both	GSE111789 30min	both	11593	5014	0.483446	0.484161	0.00526982	-0.135526	0.44	Opposite
0.7	GSE128027 GMSCF	both	GSE111789 30min	both	11593	5014	0.482649	0.483926	0.00525413	-0.243203	0.391	Opposite
0.8	GSE128027 GMSCF	both	GSE111789 30min	both	11593	5014	0.486637	0.483876	0.00527723	0.523185	0.3005	The same
0.9	GSE128027 GMSCF	both	GSE111789 30min	both	11593	5014	0.486239	0.484095	0.00524692	0.408487	0.3325	The same
1	GSE128027 GMSCF	both	GSE111789 30min	both	11593	5014	0.489828	0.483968	0.00541895	1.08139	0.1315	The same
0.1	GSE128027 GMSCF	both	GSE111789 60min	both	10758	4815	0.433853	0.452351	0.00544204	-3.39916	0.0005	Opposite
0.2	GSE128027 GMSCF	both	GSE111789 60min	both	10758	4815	0.448806	0.452348	0.00536247	-0.660586	0.253	Opposite
0.3	GSE128027 GMSCF	both	GSE111789 60min	both	10758	4815	0.453375	0.452062	0.00560457	0.234233	0.4025	The same
0.4	GSE128027 GMSCF	both	GSE111789 60min	both	10758	4815	0.455659	0.45217	0.00540018	0.646107	0.2495	The same
0.5	GSE128027 GMSCF	both	GSE111789 60min	both	10758	4815	0.461059	0.452208	0.00521307	1.69786	0.047	The same
0.6	GSE128027 GMSCF	both	GSE111789 60min	both	10758	4815	0.466874	0.452071	0.00528427	2.80135	0.003	The same
0.7	GSE128027 GMSCF	both	GSE111789 60min	both	10758	4815	0.470197	0.452088	0.00544462	3.32606	0	The same
0.8	GSE128027 GMSCF	both	GSE111789 60min	both	10758	4815	0.473313	0.452181	0.00527424	4.00659	0	The same
0.9	GSE128027 GMSCF	both	GSE111789 60min	both	10758	4815	0.47269	0.452331	0.00532943	3.82005	0	The same
1	GSE128027 GMSCF	both	GSE111789 60min	both	10758	4815	0.477466	0.452164	0.00540953	4.67735	0	The same
0.1	GSE128027 GMSCF	both	GSE112010 CMP expression	both	7600	3173	0.498267	0.498905	0.00671937	-0.0950491	0.4395	Opposite
0.2	GSE128027 GMSCF	both	GSE112010 CMP expression	both	7600	3173	0.497636	0.498666	0.00665764	-0.154629	0.4255	Opposite
0.3	GSE128027 GMSCF	both	GSE112010 CMP expression	both	7600	3173	0.494485	0.498839	0.00681704	-0.638775	0.2555	Opposite
0.4	GSE128027 GMSCF	both	GSE112010 CMP expression	both	7600	3173	0.498897	0.498779	0.00674374	0.0174784	0.4805	The same
0.5	GSE128027 GMSCF	both	GSE112010 CMP expression	both	7600	3173	0.501418	0.498903	0.00668398	0.376363	0.3455	The same
0.6	GSE128027 GMSCF	both	GSE112010 CMP expression	both	7600	3173	0.502679	0.498721	0.00689844	0.573788	0.2755	The same
0.7	GSE128027 GMSCF	both	GSE112010 CMP expression	both	7600	3173	0.500473	0.498751	0.00690702	0.249316	0.3905	The same
0.8	GSE128027 GMSCF	both	GSE112010 CMP expression	both	7600	3173	0.499212	0.498822	0.00682817	0.0570947	0.465	The same
0.9	GSE128027 GMSCF	both	GSE112010 CMP expression	both	7600	3173	0.49543	0.498717	0.00678738	-0.484251	0.319	Opposite
1	GSE128027 GMSCF	both	GSE112010 CMP expression	both	7600	3173	0.498897	0.498638	0.00672685	0.0385115	0.4615	The same
0.1	GSE128027 GMSCF	both	GSE112010 EoP expression	both	7600	3173	0.556886	0.543078	0.0067821	2.03594	0.019	The same
0.2	GSE128027 GMSCF	both	GSE112010 EoP expression	both	7600	3173	0.550583	0.543051	0.0066739	1.12855	0.1215	The same
0.3	GSE128027 GMSCF	both	GSE112010 EoP expression	both	7600	3173	0.538607	0.542777	0.0068098	-0.612334	0.2645	Opposite
0.4	GSE128027 GMSCF	both	GSE112010 EoP expression	both	7600	3173	0.53451	0.543017	0.00672286	-1.2654	0.0975	Opposite
0.5	GSE128027 GMSCF	both	GSE112010 EoP expression	both	7600	3173	0.523479	0.54296	0.00679475	-2.86703	0	Opposite
0.6	GSE128027 GMSCF	both	GSE112010 EoP expression	both	7600	3173	0.519067	0.543036	0.00692513	-3.46116	0	Opposite
0.7	GSE128027 GMSCF	both	GSE112010 EoP expression	both	7600	3173	0.516861	0.542924	0.00697959	-3.7342	0	Opposite
0.8	GSE128027 GMSCF	both	GSE112010 EoP expression	both	7600	3173	0.519382	0.543043	0.00666388	-3.55052	0.0005	Opposite
0.9	GSE128027 GMSCF	both	GSE112010 EoP expression	both	7600	3173	0.513079	0.543054	0.00660381	-4.53906	0	Opposite
1	GSE128027 GMSCF	both	GSE112010 EoP expression	both	7600	3173	0.513709	0.542907	0.00704117	-4.14674	0	Opposite
0.1	GSE128027 GMSCF	both	GSE112010 GMP expression	both	7600	3173	0.501418	0.503094	0.00661841	-0.253235	0.388	Opposite
0.2	GSE128027 GMSCF	both	GSE112010 GMP expression	both	7600	3173	0.500788	0.502839	0.00664313	-0.308724	0.3565	Opposite
0.3	GSE128027 GMSCF	both	GSE112010 GMP expression	both	7600	3173	0.498897	0.50292	0.0066966	-0.600706	0.2665	Opposite
0.4	GSE128027 GMSCF	both	GSE112010 GMP expression	both	7600	3173	0.500473	0.503047	0.00684588	-0.376002	0.344	Opposite
0.5	GSE128027 GMSCF	both	GSE112010 GMP expression	both	7600	3173	0.498897	0.503102	0.00678968	-0.619324	0.2505	Opposite
0.6	GSE128027 GMSCF	both	GSE112010 GMP expression	both	7600	3173	0.496376	0.502844	0.00686592	-0.942069	0.1675	Opposite
0.7	GSE128027 GMSCF	both	GSE112010 GMP expression	both	7600	3173	0.498582	0.503283	0.00698656	-0.672851	0.247	Opposite
0.8	GSE128027 GMSCF	both	GSE112010 GMP expression	both	7600	3173	0.498897	0.502961	0.00681311	-0.596448	0.2715	Opposite
0.9	GSE128027 GMSCF	both	GSE112010 GMP expression	both	7600	3173	0.498582	0.503009	0.00684095	-0.647093	0.2565	Opposite
1	GSE128027 GMSCF	both	GSE112010 GMP expression	both	7600	3173	0.500473	0.503373	0.00680672	-0.426133	0.3315	Opposite
0.1	GSE128027 GMSCF	both	GSE128027 IL3	both	20447	6669	0.932224	0.82534	0.00373738	28.5986	0	The same
0.2	GSE128027 GMSCF	both	GSE128027 IL3	both	20447	6669	0.88664	0.825429	0.00385041	15.8972	0	The same
0.3	GSE128027 GMSCF	both	GSE128027 IL3	both	20447	6669	0.844205	0.825408	0.00388172	4.84242	0	The same
0.4	GSE128027 GMSCF	both	GSE128027 IL3	both	20447	6669	0.802669	0.825432	0.00386736	-5.88581	0	Opposite
0.5	GSE128027 GMSCF	both	GSE128027 IL3	both	20447	6669	0.765932	0.825419	0.00386264	-15.4006	0	Opposite
0.6	GSE128027 GMSCF	both	GSE128027 IL3	both	20447	6669	0.728745	0.825264	0.00377746	-25.5514	0	Opposite
0.7	GSE128027 GMSCF	both	GSE128027 IL3	both	20447	6669	0.698605	0.825458	0.00378222	-33.5392	0	Opposite
0.8	GSE128027 GMSCF	both	GSE128027 IL3	both	20447	6669	0.673714	0.825368	0.00376826	-40.2449	0	Opposite
0.9	GSE128027 GMSCF	both	GSE128027 IL3	both	20447	6669	0.648523	0.825273	0.0037728	-46.8484	0	Opposite
1	GSE128027 GMSCF	both	GSE128027 IL3	both	20447	6669	0.62783	0.825434	0.00374248	-52.8003	0	Opposite
0.1	GSE128027 GMSCF	both	GSE128027 IL5	both	20447	6669	0.939871	0.835943	0.00369683	28.1127	0	The same
0.2	GSE128027 GMSCF	both	GSE128027 IL5	both	20447	6669	0.894587	0.836038	0.0037229	15.7268	0	The same
0.3	GSE128027 GMSCF	both	GSE128027 IL5	both	20447	6669	0.855601	0.835878	0.00369849	5.33259	0	The same
0.4	GSE128027 GMSCF	both	GSE128027 IL5	both	20447	6669	0.816464	0.836031	0.003647	-5.36503	0	Opposite
0.5	GSE128027 GMSCF	both	GSE128027 IL5	both	20447	6669	0.779127	0.835836	0.00379237	-14.9534	0	Opposite
0.6	GSE128027 GMSCF	both	GSE128027 IL5	both	20447	6669	0.747338	0.836123	0.00367723	-24.1445	0	Opposite
0.7	GSE128027 GMSCF	both	GSE128027 IL5	both	20447	6669	0.717799	0.836018	0.00362109	-32.6474	0	Opposite
0.8	GSE128027 GMSCF	both	GSE128027 IL5	both	20447	6669	0.690058	0.835956	0.00379742	-38.4202	0	Opposite
0.9	GSE128027 GMSCF	both	GSE128027 IL5	both	20447	6669	0.666067	0.835859	0.00372916	-45.531	0	Opposite
1	GSE128027 GMSCF	both	GSE128027 IL5	both	20447	6669	0.646724	0.835954	0.00365996	-51.7029	0	Opposite
0.1	GSE128027 IL3	both	GSE111789 120min	both	11261	6141	0.444716	0.45037	0.00426957	-1.32423	0.0955	Opposite
0.2	GSE128027 IL3	both	GSE111789 120min	both	11261	6141	0.452858	0.450411	0.00446777	0.547608	0.276	The same
0.3	GSE128027 IL3	both	GSE111789 120min	both	11261	6141	0.457743	0.450173	0.00422659	1.79101	0.0375	The same
0.4	GSE128027 IL3	both	GSE111789 120min	both	11261	6141	0.463605	0.450343	0.00427769	3.10037	0.0005	The same
0.5	GSE128027 IL3	both	GSE111789 120min	both	11261	6141	0.468328	0.450499	0.0043698	4.07994	0.0005	The same
0.6	GSE128027 IL3	both	GSE111789 120min	both	11261	6141	0.468328	0.45044	0.0043864	4.07799	0	The same
0.7	GSE128027 IL3	both	GSE111789 120min	both	11261	6141	0.469956	0.450325	0.0041587	4.72039	0	The same
0.8	GSE128027 IL3	both	GSE111789 120min	both	11261	6141	0.472724	0.450624	0.00431582	5.12078	0	The same
0.9	GSE128027 IL3	both	GSE111789 120min	both	11261	6141	0.468979	0.450434	0.0043658	4.24772	0	The same
1	GSE128027 IL3	both	GSE111789 120min	both	11261	6141	0.471422	0.450197	0.00415391	5.10946	0	The same
0.1	GSE128027 IL3	both	GSE111789 30min	both	11690	6266	0.493138	0.492766	0.0043594	0.0852614	0.461	The same
0.2	GSE128027 IL3	both	GSE111789 30min	both	11690	6266	0.497287	0.492614	0.00440161	1.06175	0.134	The same
0.3	GSE128027 IL3	both	GSE111789 30min	both	11690	6266	0.493457	0.492506	0.00432483	0.21995	0.4055	The same
0.4	GSE128027 IL3	both	GSE111789 30min	both	11690	6266	0.492499	0.492698	0.00429086	-0.0464359	0.471	Opposite
0.5	GSE128027 IL3	both	GSE111789 30min	both	11690	6266	0.48835	0.492657	0.00431418	-0.99833	0.1495	Opposite
0.6	GSE128027 IL3	both	GSE111789 30min	both	11690	6266	0.48819	0.49275	0.00419608	-1.08679	0.14	Opposite
0.7	GSE128027 IL3	both	GSE111789 30min	both	11690	6266	0.491861	0.492616	0.00429341	-0.17582	0.4175	Opposite
0.8	GSE128027 IL3	both	GSE111789 30min	both	11690	6266	0.49218	0.492618	0.00435557	-0.100616	0.4525	Opposite
0.9	GSE128027 IL3	both	GSE111789 30min	both	11690	6266	0.49202	0.492696	0.00435055	-0.155353	0.4235	Opposite
1	GSE128027 IL3	both	GSE111789 30min	both	11690	6266	0.492659	0.492722	0.00432285	-0.0145827	0.4865	Opposite
0.1	GSE128027 IL3	both	GSE111789 60min	both	10802	6003	0.447276	0.4588	0.00422318	-2.72857	0.002	Opposite
0.2	GSE128027 IL3	both	GSE111789 60min	both	10802	6003	0.456272	0.458712	0.00438436	-0.556512	0.2855	Opposite
0.3	GSE128027 IL3	both	GSE111789 60min	both	10802	6003	0.463602	0.458796	0.00434253	1.10662	0.1355	The same
0.4	GSE128027 IL3	both	GSE111789 60min	both	10802	6003	0.465601	0.458939	0.00436372	1.52653	0.063	The same
0.5	GSE128027 IL3	both	GSE111789 60min	both	10802	6003	0.468599	0.458974	0.00433735	2.21914	0.0125	The same
0.6	GSE128027 IL3	both	GSE111789 60min	both	10802	6003	0.47293	0.458883	0.00427753	3.28388	0.0005	The same
0.7	GSE128027 IL3	both	GSE111789 60min	both	10802	6003	0.475929	0.458792	0.00417968	4.1001	0	The same
0.8	GSE128027 IL3	both	GSE111789 60min	both	10802	6003	0.478427	0.458889	0.00431156	4.53158	0	The same
0.9	GSE128027 IL3	both	GSE111789 60min	both	10802	6003	0.477095	0.458904	0.00426859	4.26147	0	The same
1	GSE128027 IL3	both	GSE111789 60min	both	10802	6003	0.478261	0.458794	0.00430941	4.51729	0	The same
0.1	GSE128027 IL3	both	GSE112010 CMP expression	both	7776	3947	0.497086	0.498284	0.00544295	-0.220054	0.4005	Opposite
0.2	GSE128027 IL3	both	GSE112010 CMP expression	both	7776	3947	0.497593	0.498246	0.00552654	-0.118208	0.4465	Opposite
0.3	GSE128027 IL3	both	GSE112010 CMP expression	both	7776	3947	0.492779	0.498326	0.00564732	-0.982212	0.157	Opposite
0.4	GSE128027 IL3	both	GSE112010 CMP expression	both	7776	3947	0.494299	0.498302	0.00553104	-0.723719	0.222	Opposite
0.5	GSE128027 IL3	both	GSE112010 CMP expression	both	7776	3947	0.500887	0.49815	0.00570785	0.479496	0.323	The same
0.6	GSE128027 IL3	both	GSE112010 CMP expression	both	7776	3947	0.501647	0.498264	0.00565295	0.598439	0.264	The same
0.7	GSE128027 IL3	both	GSE112010 CMP expression	both	7776	3947	0.500887	0.498514	0.00544142	0.436136	0.3335	The same
0.8	GSE128027 IL3	both	GSE112010 CMP expression	both	7776	3947	0.501393	0.498133	0.00559254	0.582954	0.2765	The same
0.9	GSE128027 IL3	both	GSE112010 CMP expression	both	7776	3947	0.499367	0.498136	0.00566898	0.217046	0.403	The same
1	GSE128027 IL3	both	GSE112010 CMP expression	both	7776	3947	0.498607	0.498134	0.00557254	0.0848609	0.464	The same
0.1	GSE128027 IL3	both	GSE112010 EoP expression	both	7776	3947	0.561186	0.543213	0.00555864	3.23337	0.0005	The same
0.2	GSE128027 IL3	both	GSE112010 EoP expression	both	7776	3947	0.552572	0.543303	0.00550756	1.68295	0.047	The same
0.3	GSE128027 IL3	both	GSE112010 EoP expression	both	7776	3947	0.543451	0.543707	0.00555376	-0.0461665	0.468	Opposite
0.4	GSE128027 IL3	both	GSE112010 EoP expression	both	7776	3947	0.534583	0.543546	0.00555255	-1.61419	0.051	Opposite
0.5	GSE128027 IL3	both	GSE112010 EoP expression	both	7776	3947	0.527236	0.543444	0.00555289	-2.91884	0.0015	Opposite
0.6	GSE128027 IL3	both	GSE112010 EoP expression	both	7776	3947	0.525716	0.543478	0.00558669	-3.17947	0.001	Opposite
0.7	GSE128027 IL3	both	GSE112010 EoP expression	both	7776	3947	0.519128	0.543455	0.00564976	-4.30584	0	Opposite
0.8	GSE128027 IL3	both	GSE112010 EoP expression	both	7776	3947	0.512288	0.543524	0.00547136	-5.70896	0	Opposite
0.9	GSE128027 IL3	both	GSE112010 EoP expression	both	7776	3947	0.515581	0.54346	0.00555379	-5.01978	0	Opposite
1	GSE128027 IL3	both	GSE112010 EoP expression	both	7776	3947	0.515581	0.543385	0.00556078	-5.00002	0	Opposite
0.1	GSE128027 IL3	both	GSE112010 GMP expression	both	7776	3947	0.491259	0.496315	0.00558877	-0.904716	0.186	Opposite
0.2	GSE128027 IL3	both	GSE112010 GMP expression	both	7776	3947	0.492779	0.496204	0.0056386	-0.607354	0.2595	Opposite
0.3	GSE128027 IL3	both	GSE112010 GMP expression	both	7776	3947	0.497846	0.496428	0.0057495	0.246725	0.389	The same
0.4	GSE128027 IL3	both	GSE112010 GMP expression	both	7776	3947	0.494046	0.496326	0.00559357	-0.407603	0.332	Opposite
0.5	GSE128027 IL3	both	GSE112010 GMP expression	both	7776	3947	0.497086	0.496311	0.0056364	0.137615	0.429	The same
0.6	GSE128027 IL3	both	GSE112010 GMP expression	both	7776	3947	0.49658	0.496322	0.00560721	0.0458845	0.475	The same
0.7	GSE128027 IL3	both	GSE112010 GMP expression	both	7776	3947	0.500633	0.496522	0.00556218	0.739093	0.23	The same
0.8	GSE128027 IL3	both	GSE112010 GMP expression	both	7776	3947	0.498607	0.496145	0.0055224	0.445728	0.3245	The same
0.9	GSE128027 IL3	both	GSE112010 GMP expression	both	7776	3947	0.493286	0.496232	0.00555823	-0.530008	0.292	Opposite
1	GSE128027 IL3	both	GSE112010 GMP expression	both	7776	3947	0.494553	0.496312	0.00553833	-0.317592	0.3735	Opposite
0.1	GSE128027 IL3	both	GSE128027 GMSCF	both	20447	8370	0.918757	0.825377	0.00324876	28.7434	0	The same
0.2	GSE128027 IL3	both	GSE128027 GMSCF	both	20447	8370	0.873357	0.825336	0.00324685	14.7902	0	The same
0.3	GSE128027 IL3	both	GSE128027 GMSCF	both	20447	8370	0.834767	0.82534	0.00322149	2.92629	0.0025	The same
0.4	GSE128027 IL3	both	GSE128027 GMSCF	both	20447	8370	0.797969	0.825346	0.00327708	-8.354	0	Opposite
0.5	GSE128027 IL3	both	GSE128027 GMSCF	both	20447	8370	0.76368	0.825354	0.00316624	-19.4787	0	Opposite
0.6	GSE128027 IL3	both	GSE128027 GMSCF	both	20447	8370	0.733692	0.825376	0.00312387	-29.3497	0	Opposite
0.7	GSE128027 IL3	both	GSE128027 GMSCF	both	20447	8370	0.708722	0.825501	0.00327731	-35.6327	0	Opposite
0.8	GSE128027 IL3	both	GSE128027 GMSCF	both	20447	8370	0.687455	0.825446	0.00320674	-43.0317	0	Opposite
0.9	GSE128027 IL3	both	GSE128027 GMSCF	both	20447	8370	0.672401	0.825294	0.00323394	-47.2776	0	Opposite
1	GSE128027 IL3	both	GSE128027 GMSCF	both	20447	8370	0.663799	0.825277	0.00314462	-51.3503	0	Opposite
0.1	GSE128027 IL3	both	GSE128027 IL5	both	20447	8370	0.864158	0.774655	0.00342199	26.155	0	The same
0.2	GSE128027 IL3	both	GSE128027 IL5	both	20447	8370	0.823417	0.774402	0.00343065	14.2875	0	The same
0.3	GSE128027 IL3	both	GSE128027 IL5	both	20447	8370	0.786858	0.774545	0.00343905	3.58029	0	The same
0.4	GSE128027 IL3	both	GSE128027 IL5	both	20447	8370	0.75221	0.774546	0.00354442	-6.30163	0	Opposite
0.5	GSE128027 IL3	both	GSE128027 IL5	both	20447	8370	0.722461	0.774479	0.0033929	-15.3315	0	Opposite
0.6	GSE128027 IL3	both	GSE128027 IL5	both	20447	8370	0.694982	0.774587	0.00341987	-23.2773	0	Opposite
0.7	GSE128027 IL3	both	GSE128027 IL5	both	20447	8370	0.672162	0.774559	0.0034962	-29.2879	0	Opposite
0.8	GSE128027 IL3	both	GSE128027 IL5	both	20447	8370	0.654719	0.774421	0.00343061	-34.8923	0	Opposite
0.9	GSE128027 IL3	both	GSE128027 IL5	both	20447	8370	0.640502	0.774474	0.00359354	-37.2813	0	Opposite
1	GSE128027 IL3	both	GSE128027 IL5	both	20447	8370	0.634409	0.774521	0.00355082	-39.4592	0	Opposite
0.1	GSE128027 IL5	both	GSE111789 120min	both	11197	3414	0.44464	0.470179	0.00704288	-3.62625	0.0005	Opposite
0.2	GSE128027 IL5	both	GSE111789 120min	both	11197	3414	0.45577	0.470285	0.00720811	-2.0137	0.02	Opposite
0.3	GSE128027 IL5	both	GSE111789 120min	both	11197	3414	0.464558	0.469948	0.00715969	-0.75293	0.2225	Opposite
0.4	GSE128027 IL5	both	GSE111789 120min	both	11197	3414	0.468658	0.470053	0.00705224	-0.197808	0.417	Opposite
0.5	GSE128027 IL5	both	GSE111789 120min	both	11197	3414	0.473931	0.469956	0.00730052	0.544436	0.284	The same
0.6	GSE128027 IL5	both	GSE111789 120min	both	11197	3414	0.475395	0.470231	0.0071238	0.724919	0.2305	The same
0.7	GSE128027 IL5	both	GSE111789 120min	both	11197	3414	0.486526	0.470037	0.00721028	2.2869	0.0135	The same
0.8	GSE128027 IL5	both	GSE111789 120min	both	11197	3414	0.496192	0.469997	0.00699806	3.74325	0	The same
0.9	GSE128027 IL5	both	GSE111789 120min	both	11197	3414	0.495606	0.470122	0.00704235	3.61871	0	The same
1	GSE128027 IL5	both	GSE111789 120min	both	11197	3414	0.504394	0.470122	0.00716525	4.78302	0	The same
0.1	GSE128027 IL5	both	GSE111789 30min	both	11593	3486	0.482215	0.490943	0.00708855	-1.23133	0.103	Opposite
0.2	GSE128027 IL5	both	GSE111789 30min	both	11593	3486	0.484509	0.491241	0.00697226	-0.965427	0.1645	Opposite
0.3	GSE128027 IL5	both	GSE111789 30min	both	11593	3486	0.484796	0.490941	0.00709177	-0.866518	0.193	Opposite
0.4	GSE128027 IL5	both	GSE111789 30min	both	11593	3486	0.493402	0.490875	0.00727024	0.347576	0.3565	The same
0.5	GSE128027 IL5	both	GSE111789 30min	both	11593	3486	0.499426	0.490866	0.00715666	1.19606	0.1105	The same
0.6	GSE128027 IL5	both	GSE111789 30min	both	11593	3486	0.500287	0.491036	0.00694664	1.3317	0.0925	The same
0.7	GSE128027 IL5	both	GSE111789 30min	both	11593	3486	0.50459	0.491251	0.00694045	1.92183	0.0225	The same
0.8	GSE128027 IL5	both	GSE111789 30min	both	11593	3486	0.503155	0.490925	0.00728514	1.67877	0.0485	The same
0.9	GSE128027 IL5	both	GSE111789 30min	both	11593	3486	0.508319	0.490961	0.0072475	2.39507	0.0095	The same
1	GSE128027 IL5	both	GSE111789 30min	both	11593	3486	0.514056	0.491132	0.00698418	3.28237	0	The same
0.1	GSE128027 IL5	both	GSE111789 60min	both	10758	3335	0.443478	0.46279	0.0072274	-2.67195	0.003	Opposite
0.2	GSE128027 IL5	both	GSE111789 60min	both	10758	3335	0.450075	0.46268	0.00718124	-1.75528	0.0385	Opposite
0.3	GSE128027 IL5	both	GSE111789 60min	both	10758	3335	0.454873	0.462862	0.00734464	-1.08784	0.1385	Opposite
0.4	GSE128027 IL5	both	GSE111789 60min	both	10758	3335	0.463868	0.46288	0.00703082	0.140504	0.4375	The same
0.5	GSE128027 IL5	both	GSE111789 60min	both	10758	3335	0.473463	0.462764	0.0071359	1.49936	0.063	The same
0.6	GSE128027 IL5	both	GSE111789 60min	both	10758	3335	0.474963	0.462949	0.00728641	1.64879	0.05	The same
0.7	GSE128027 IL5	both	GSE111789 60min	both	10758	3335	0.481259	0.462614	0.00712375	2.61732	0.005	The same
0.8	GSE128027 IL5	both	GSE111789 60min	both	10758	3335	0.485457	0.4625	0.00721912	3.18006	0	The same
0.9	GSE128027 IL5	both	GSE111789 60min	both	10758	3335	0.491154	0.462699	0.00699283	4.06924	0	The same
1	GSE128027 IL5	both	GSE111789 60min	both	10758	3335	0.491154	0.462877	0.00711095	3.97663	0	The same
0.1	GSE128027 IL5	both	GSE112010 CMP expression	both	7600	2263	0.485639	0.499097	0.00889947	-1.51223	0.0595	Opposite
0.2	GSE128027 IL5	both	GSE112010 CMP expression	both	7600	2263	0.482987	0.498725	0.00882646	-1.78304	0.034	Opposite
0.3	GSE128027 IL5	both	GSE112010 CMP expression	both	7600	2263	0.483871	0.49881	0.00904369	-1.65192	0.0455	Opposite
0.4	GSE128027 IL5	both	GSE112010 CMP expression	both	7600	2263	0.487406	0.499148	0.00876657	-1.33935	0.084	Opposite
0.5	GSE128027 IL5	both	GSE112010 CMP expression	both	7600	2263	0.485197	0.498896	0.00895469	-1.52982	0.0615	Opposite
0.6	GSE128027 IL5	both	GSE112010 CMP expression	both	7600	2263	0.483429	0.498919	0.00862714	-1.7955	0.029	Opposite
0.7	GSE128027 IL5	both	GSE112010 CMP expression	both	7600	2263	0.494918	0.498753	0.00883619	-0.43398	0.3275	Opposite
0.8	GSE128027 IL5	both	GSE112010 CMP expression	both	7600	2263	0.494476	0.498489	0.00893211	-0.449208	0.3125	Opposite
0.9	GSE128027 IL5	both	GSE112010 CMP expression	both	7600	2263	0.499779	0.498766	0.0086906	0.116567	0.4465	The same
1	GSE128027 IL5	both	GSE112010 CMP expression	both	7600	2263	0.501105	0.498801	0.00877915	0.262442	0.3915	The same
0.1	GSE128027 IL5	both	GSE112010 EoP expression	both	7600	2263	0.543084	0.540394	0.0089214	0.301524	0.3705	The same
0.2	GSE128027 IL5	both	GSE112010 EoP expression	both	7600	2263	0.542643	0.540477	0.00881429	0.245654	0.39	The same
0.3	GSE128027 IL5	both	GSE112010 EoP expression	both	7600	2263	0.545294	0.540491	0.00883782	0.543426	0.2855	The same
0.4	GSE128027 IL5	both	GSE112010 EoP expression	both	7600	2263	0.543968	0.540294	0.00859957	0.427268	0.3255	The same
0.5	GSE128027 IL5	both	GSE112010 EoP expression	both	7600	2263	0.540433	0.540174	0.00909241	0.0284796	0.481	The same
0.6	GSE128027 IL5	both	GSE112010 EoP expression	both	7600	2263	0.534688	0.540075	0.00867265	-0.621134	0.264	Opposite
0.7	GSE128027 IL5	both	GSE112010 EoP expression	both	7600	2263	0.528944	0.539977	0.00879488	-1.25445	0.098	Opposite
0.8	GSE128027 IL5	both	GSE112010 EoP expression	both	7600	2263	0.526734	0.540422	0.00898536	-1.52337	0.0565	Opposite
0.9	GSE128027 IL5	both	GSE112010 EoP expression	both	7600	2263	0.528502	0.539935	0.00878457	-1.30147	0.096	Opposite
1	GSE128027 IL5	both	GSE112010 EoP expression	both	7600	2263	0.529828	0.540441	0.00868224	-1.22239	0.105	Opposite
0.1	GSE128027 IL5	both	GSE112010 GMP expression	both	7600	2263	0.489174	0.504007	0.00881508	-1.68268	0.047	Opposite
0.2	GSE128027 IL5	both	GSE112010 GMP expression	both	7600	2263	0.487848	0.503336	0.0088582	-1.7484	0.033	Opposite
0.3	GSE128027 IL5	both	GSE112010 GMP expression	both	7600	2263	0.493593	0.503761	0.00889543	-1.14312	0.1255	Opposite
0.4	GSE128027 IL5	both	GSE112010 GMP expression	both	7600	2263	0.491825	0.504121	0.00887437	-1.3856	0.073	Opposite
0.5	GSE128027 IL5	both	GSE112010 GMP expression	both	7600	2263	0.493593	0.503986	0.00891586	-1.16576	0.1165	Opposite
0.6	GSE128027 IL5	both	GSE112010 GMP expression	both	7600	2263	0.491825	0.503815	0.00896831	-1.33691	0.082	Opposite
0.7	GSE128027 IL5	both	GSE112010 GMP expression	both	7600	2263	0.501105	0.503467	0.00866884	-0.27246	0.381	Opposite
0.8	GSE128027 IL5	both	GSE112010 GMP expression	both	7600	2263	0.507733	0.503897	0.00880288	0.435748	0.325	The same
0.9	GSE128027 IL5	both	GSE112010 GMP expression	both	7600	2263	0.506849	0.503418	0.00884727	0.387861	0.343	The same
1	GSE128027 IL5	both	GSE112010 GMP expression	both	7600	2263	0.50243	0.503654	0.00872637	-0.140244	0.434	Opposite
0.1	GSE128027 IL5	both	GSE128027 GMSCF	both	20447	4597	0.948227	0.836036	0.00482469	23.2536	0	The same
0.2	GSE128027 IL5	both	GSE128027 GMSCF	both	20447	4597	0.90472	0.835863	0.00469733	14.6589	0	The same
0.3	GSE128027 IL5	both	GSE128027 GMSCF	both	20447	4597	0.857733	0.835991	0.00470284	4.62332	0	The same
0.4	GSE128027 IL5	both	GSE128027 GMSCF	both	20447	4597	0.817272	0.835992	0.0048917	-3.82681	0	Opposite
0.5	GSE128027 IL5	both	GSE128027 GMSCF	both	20447	4597	0.777246	0.836045	0.0047816	-12.2969	0	Opposite
0.6	GSE128027 IL5	both	GSE128027 GMSCF	both	20447	4597	0.736132	0.836066	0.00473252	-21.1163	0	Opposite
0.7	GSE128027 IL5	both	GSE128027 GMSCF	both	20447	4597	0.698281	0.835877	0.0047941	-28.7009	0	Opposite
0.8	GSE128027 IL5	both	GSE128027 GMSCF	both	20447	4597	0.666522	0.835888	0.0047918	-35.345	0	Opposite
0.9	GSE128027 IL5	both	GSE128027 GMSCF	both	20447	4597	0.635414	0.836071	0.00485641	-41.3179	0	Opposite
1	GSE128027 IL5	both	GSE128027 GMSCF	both	20447	4597	0.606265	0.835841	0.0046327	-49.5556	0	Opposite
0.1	GSE128027 IL5	both	GSE128027 IL3	both	20447	4597	0.908201	0.774674	0.00535699	24.9258	0	The same
0.2	GSE128027 IL5	both	GSE128027 IL3	both	20447	4597	0.862737	0.77459	0.00560451	15.7278	0	The same
0.3	GSE128027 IL5	both	GSE128027 IL3	both	20447	4597	0.818142	0.774667	0.00545424	7.97092	0	The same
0.4	GSE128027 IL5	both	GSE128027 IL3	both	20447	4597	0.775941	0.774669	0.00540083	0.235564	0.3915	The same
0.5	GSE128027 IL5	both	GSE128027 IL3	both	20447	4597	0.738525	0.774602	0.00546633	-6.59989	0	Opposite
0.6	GSE128027 IL5	both	GSE128027 IL3	both	20447	4597	0.699369	0.774458	0.00527023	-14.2478	0	Opposite
0.7	GSE128027 IL5	both	GSE128027 IL3	both	20447	4597	0.664999	0.774672	0.0055469	-19.7719	0	Opposite
0.8	GSE128027 IL5	both	GSE128027 IL3	both	20447	4597	0.633892	0.774303	0.00537722	-26.1123	0	Opposite
0.9	GSE128027 IL5	both	GSE128027 IL3	both	20447	4597	0.602349	0.774593	0.00545458	-31.5778	0	Opposite
1	GSE128027 IL5	both	GSE128027 IL3	both	20447	4597	0.575158	0.774301	0.00547533	-36.371	0	Opposite
0.1	GSE111789 120min	both	GSE111789 30min	both	12620	377	0.795756	0.580503	0.025251	8.52455	0	The same
0.2	GSE111789 120min	both	GSE111789 30min	both	12620	377	0.750663	0.580003	0.0254071	6.71705	0	The same
0.3	GSE111789 120min	both	GSE111789 30min	both	12620	377	0.718833	0.579615	0.0249176	5.58712	0	The same
0.4	GSE111789 120min	both	GSE111789 30min	both	12620	377	0.67374	0.579618	0.0252777	3.72352	0	The same
0.5	GSE111789 120min	both	GSE111789 30min	both	12620	377	0.636605	0.579753	0.0252063	2.25545	0.0125	The same
0.6	GSE111789 120min	both	GSE111789 30min	both	12620	377	0.61008	0.57958	0.0244844	1.24569	0.09	The same
0.7	GSE111789 120min	both	GSE111789 30min	both	12620	377	0.594164	0.58043	0.0251425	0.546276	0.272	The same
0.8	GSE111789 120min	both	GSE111789 30min	both	12620	377	0.557029	0.580351	0.0254683	-0.915739	0.165	Opposite
0.9	GSE111789 120min	both	GSE111789 30min	both	12620	377	0.541114	0.580651	0.0249981	-1.58161	0.054	Opposite
1	GSE111789 120min	both	GSE111789 30min	both	12620	377	0.519894	0.580622	0.0253472	-2.39585	0.007	Opposite
0.1	GSE111789 120min	both	GSE111789 60min	both	11936	374	0.938503	0.690548	0.0236876	10.4677	0	The same
0.2	GSE111789 120min	both	GSE111789 60min	both	11936	374	0.890374	0.691265	0.0232389	8.56794	0	The same
0.3	GSE111789 120min	both	GSE111789 60min	both	11936	374	0.839572	0.690894	0.0239967	6.19577	0	The same
0.4	GSE111789 120min	both	GSE111789 60min	both	11936	374	0.78877	0.69179	0.023338	4.15545	0	The same
0.5	GSE111789 120min	both	GSE111789 60min	both	11936	374	0.73262	0.692979	0.0232592	1.70435	0.0395	The same
0.6	GSE111789 120min	both	GSE111789 60min	both	11936	374	0.681818	0.690973	0.0241309	-0.379392	0.3295	Opposite
0.7	GSE111789 120min	both	GSE111789 60min	both	11936	374	0.628342	0.691775	0.0235413	-2.69454	0.0055	Opposite
0.8	GSE111789 120min	both	GSE111789 60min	both	11936	374	0.572193	0.691699	0.023436	-5.09928	0	Opposite
0.9	GSE111789 120min	both	GSE111789 60min	both	11936	374	0.537433	0.690988	0.0233141	-6.58636	0	Opposite
1	GSE111789 120min	both	GSE111789 60min	both	11936	374	0.497326	0.691759	0.0241261	-8.05905	0	Opposite
0.1	GSE111789 120min	both	GSE112010 CMP expression	both	6469	230	0.465217	0.515211	0.0315532	-1.58442	0.056	Opposite
0.2	GSE111789 120min	both	GSE112010 CMP expression	both	6469	230	0.491304	0.51463	0.032419	-0.719518	0.204	Opposite
0.3	GSE111789 120min	both	GSE112010 CMP expression	both	6469	230	0.495652	0.515741	0.0326544	-0.615205	0.2395	Opposite
0.4	GSE111789 120min	both	GSE112010 CMP expression	both	6469	230	0.495652	0.515093	0.0328282	-0.592214	0.2495	Opposite
0.5	GSE111789 120min	both	GSE112010 CMP expression	both	6469	230	0.521739	0.515398	0.0324772	0.195254	0.401	The same
0.6	GSE111789 120min	both	GSE112010 CMP expression	both	6469	230	0.543478	0.515696	0.0332568	0.835397	0.186	The same
0.7	GSE111789 120min	both	GSE112010 CMP expression	both	6469	230	0.556522	0.514463	0.0328189	1.28154	0.0795	The same
0.8	GSE111789 120min	both	GSE112010 CMP expression	both	6469	230	0.565217	0.514943	0.0322972	1.5566	0.051	The same
0.9	GSE111789 120min	both	GSE112010 CMP expression	both	6469	230	0.573913	0.515735	0.0329167	1.76744	0.0305	The same
1	GSE111789 120min	both	GSE112010 CMP expression	both	6469	230	0.582609	0.515637	0.032839	2.0394	0.0205	The same
0.1	GSE111789 120min	both	GSE112010 EoP expression	both	6469	230	0.513043	0.500207	0.03289	0.390299	0.323	The same
0.2	GSE111789 120min	both	GSE112010 EoP expression	both	6469	230	0.543478	0.500837	0.0323646	1.31753	0.0845	The same
0.3	GSE111789 120min	both	GSE112010 EoP expression	both	6469	230	0.56087	0.500363	0.0315518	1.91769	0.0225	The same
0.4	GSE111789 120min	both	GSE112010 EoP expression	both	6469	230	0.556522	0.498698	0.0323942	1.78501	0.0285	The same
0.5	GSE111789 120min	both	GSE112010 EoP expression	both	6469	230	0.547826	0.49997	0.0321708	1.48758	0.06	The same
0.6	GSE111789 120min	both	GSE112010 EoP expression	both	6469	230	0.534783	0.498715	0.0322349	1.11889	0.1175	The same
0.7	GSE111789 120min	both	GSE112010 EoP expression	both	6469	230	0.534783	0.498859	0.032213	1.1152	0.116	The same
0.8	GSE111789 120min	both	GSE112010 EoP expression	both	6469	230	0.526087	0.499598	0.031822	0.832415	0.18	The same
0.9	GSE111789 120min	both	GSE112010 EoP expression	both	6469	230	0.513043	0.499372	0.0323644	0.422431	0.302	The same
1	GSE111789 120min	both	GSE112010 EoP expression	both	6469	230	0.517391	0.498733	0.0318445	0.585932	0.2595	The same
0.1	GSE111789 120min	both	GSE112010 GMP expression	both	6469	230	0.491304	0.5196	0.0321393	-0.880406	0.1635	Opposite
0.2	GSE111789 120min	both	GSE112010 GMP expression	both	6469	230	0.5	0.51957	0.0322981	-0.605904	0.2725	Opposite
0.3	GSE111789 120min	both	GSE112010 GMP expression	both	6469	230	0.513043	0.519804	0.0321364	-0.210381	0.3925	Opposite
0.4	GSE111789 120min	both	GSE112010 GMP expression	both	6469	230	0.517391	0.520146	0.0314481	-0.0875838	0.4405	Opposite
0.5	GSE111789 120min	both	GSE112010 GMP expression	both	6469	230	0.530435	0.518715	0.0327836	0.357482	0.34	The same
0.6	GSE111789 120min	both	GSE112010 GMP expression	both	6469	230	0.530435	0.51947	0.0323462	0.338995	0.3505	The same
0.7	GSE111789 120min	both	GSE112010 GMP expression	both	6469	230	0.53913	0.520948	0.0338414	0.537289	0.269	The same
0.8	GSE111789 120min	both	GSE112010 GMP expression	both	6469	230	0.534783	0.518661	0.0322781	0.499463	0.2945	The same
0.9	GSE111789 120min	both	GSE112010 GMP expression	both	6469	230	0.552174	0.519578	0.0319081	1.02155	0.1465	The same
1	GSE111789 120min	both	GSE112010 GMP expression	both	6469	230	0.569565	0.518811	0.03189	1.59154	0.0495	The same
0.1	GSE111789 120min	both	GSE128027 GMSCF	both	11197	351	0.461538	0.45991	0.0253786	0.0641566	0.441	The same
0.2	GSE111789 120min	both	GSE128027 GMSCF	both	11197	351	0.48433	0.459494	0.02616	0.949397	0.159	The same
0.3	GSE111789 120min	both	GSE128027 GMSCF	both	11197	351	0.472934	0.459293	0.0270782	0.503765	0.2865	The same
0.4	GSE111789 120min	both	GSE128027 GMSCF	both	11197	351	0.472934	0.460563	0.0272138	0.454614	0.295	The same
0.5	GSE111789 120min	both	GSE128027 GMSCF	both	11197	351	0.475783	0.460315	0.0260513	0.593777	0.2605	The same
0.6	GSE111789 120min	both	GSE128027 GMSCF	both	11197	351	0.478632	0.458816	0.0258156	0.767608	0.201	The same
0.7	GSE111789 120min	both	GSE128027 GMSCF	both	11197	351	0.504274	0.460282	0.0262917	1.67321	0.044	The same
0.8	GSE111789 120min	both	GSE128027 GMSCF	both	11197	351	0.490028	0.460075	0.026557	1.12788	0.122	The same
0.9	GSE111789 120min	both	GSE128027 GMSCF	both	11197	351	0.495726	0.459585	0.025768	1.40255	0.068	The same
1	GSE111789 120min	both	GSE128027 GMSCF	both	11197	351	0.495726	0.460862	0.0255907	1.3624	0.076	The same
0.1	GSE111789 120min	both	GSE128027 IL3	both	11261	352	0.454545	0.450364	0.0258541	0.161747	0.416	The same
0.2	GSE111789 120min	both	GSE128027 IL3	both	11261	352	0.480114	0.451003	0.0262854	1.10749	0.1185	The same
0.3	GSE111789 120min	both	GSE128027 IL3	both	11261	352	0.471591	0.451143	0.0261947	0.780596	0.1965	The same
0.4	GSE111789 120min	both	GSE128027 IL3	both	11261	352	0.471591	0.449602	0.0260003	0.845706	0.193	The same
0.5	GSE111789 120min	both	GSE128027 IL3	both	11261	352	0.480114	0.451173	0.0259207	1.1165	0.1255	The same
0.6	GSE111789 120min	both	GSE128027 IL3	both	11261	352	0.482955	0.451041	0.0264826	1.20507	0.1035	The same
0.7	GSE111789 120min	both	GSE128027 IL3	both	11261	352	0.505682	0.449798	0.026061	2.14433	0.0135	The same
0.8	GSE111789 120min	both	GSE128027 IL3	both	11261	352	0.502841	0.450945	0.0262362	1.97805	0.0175	The same
0.9	GSE111789 120min	both	GSE128027 IL3	both	11261	352	0.522727	0.451064	0.0258632	2.77086	0.0015	The same
1	GSE111789 120min	both	GSE128027 IL3	both	11261	352	0.502841	0.451317	0.0266313	1.93472	0.0265	The same
0.1	GSE111789 120min	both	GSE128027 IL5	both	11197	351	0.472934	0.469503	0.0266052	0.128983	0.4185	The same
0.2	GSE111789 120min	both	GSE128027 IL5	both	11197	351	0.498575	0.470877	0.0262235	1.05623	0.131	The same
0.3	GSE111789 120min	both	GSE128027 IL5	both	11197	351	0.470085	0.47005	0.026183	0.00136014	0.4855	The same
0.4	GSE111789 120min	both	GSE128027 IL5	both	11197	351	0.472934	0.469999	0.0260726	0.112605	0.431	The same
0.5	GSE111789 120min	both	GSE128027 IL5	both	11197	351	0.481481	0.469989	0.0260182	0.441724	0.315	The same
0.6	GSE111789 120min	both	GSE128027 IL5	both	11197	351	0.481481	0.47017	0.0269235	0.420152	0.319	The same
0.7	GSE111789 120min	both	GSE128027 IL5	both	11197	351	0.498575	0.470306	0.0253113	1.11686	0.119	The same
0.8	GSE111789 120min	both	GSE128027 IL5	both	11197	351	0.487179	0.470668	0.0258233	0.639399	0.2365	The same
0.9	GSE111789 120min	both	GSE128027 IL5	both	11197	351	0.507123	0.469516	0.0266601	1.4106	0.0715	The same
1	GSE111789 120min	both	GSE128027 IL5	both	11197	351	0.498575	0.470251	0.0258013	1.09781	0.117	The same
0.1	GSE111789 30min	both	GSE111789 120min	both	12620	20	0.95	0.577025	0.111544	3.34374	0	The same
0.2	GSE111789 30min	both	GSE111789 120min	both	12620	20	0.9	0.582575	0.110017	2.88524	0	The same
0.3	GSE111789 30min	both	GSE111789 120min	both	12620	20	0.85	0.577725	0.112033	2.43031	0.003	The same
0.4	GSE111789 30min	both	GSE111789 120min	both	12620	20	0.85	0.579425	0.11228	2.40983	0.0025	The same
0.5	GSE111789 30min	both	GSE111789 120min	both	12620	20	0.8	0.581075	0.108669	2.0146	0.009	The same
0.6	GSE111789 30min	both	GSE111789 120min	both	12620	20	0.75	0.5817	0.109413	1.53822	0.0335	The same
0.7	GSE111789 30min	both	GSE111789 120min	both	12620	20	0.75	0.580075	0.108179	1.57078	0.0325	The same
0.8	GSE111789 30min	both	GSE111789 120min	both	12620	20	0.7	0.5802	0.109939	1.0897	0.0945	The same
0.9	GSE111789 30min	both	GSE111789 120min	both	12620	20	0.65	0.5762	0.111466	0.662083	0.189	The same
1	GSE111789 30min	both	GSE111789 120min	both	12620	20	0.6	0.57585	0.112353	0.214948	0.3285	The same
0.1	GSE111789 30min	both	GSE111789 60min	both	11936	20	0.95	0.697775	0.101064	2.4957	0	The same
0.2	GSE111789 30min	both	GSE111789 60min	both	11936	20	0.95	0.694475	0.101345	2.52133	0.002	The same
0.3	GSE111789 30min	both	GSE111789 60min	both	11936	20	0.9	0.69685	0.102934	1.9736	0.006	The same
0.4	GSE111789 30min	both	GSE111789 60min	both	11936	20	0.9	0.69445	0.105652	1.94554	0.0065	The same
0.5	GSE111789 30min	both	GSE111789 60min	both	11936	20	0.9	0.69885	0.102183	1.96852	0.0075	The same
0.6	GSE111789 30min	both	GSE111789 60min	both	11936	20	0.85	0.6943	0.102495	1.5191	0.034	The same
0.7	GSE111789 30min	both	GSE111789 60min	both	11936	20	0.8	0.696175	0.103329	1.0048	0.099	The same
0.8	GSE111789 30min	both	GSE111789 60min	both	11936	20	0.7	0.692625	0.103922	0.0709668	0.3765	The same
0.9	GSE111789 30min	both	GSE111789 60min	both	11936	20	0.7	0.69275	0.103285	0.0701942	0.3865	The same
1	GSE111789 30min	both	GSE111789 60min	both	11936	20	0.65	0.697425	0.101463	-0.467411	0.2275	Opposite
0.1	GSE111789 30min	both	GSE112010 CMP expression	both	6699	15	0.533333	0.4763	0.129932	0.438948	0.254	The same
0.2	GSE111789 30min	both	GSE112010 CMP expression	both	6699	15	0.466667	0.473367	0.129723	-0.0516486	0.376	Opposite
0.3	GSE111789 30min	both	GSE112010 CMP expression	both	6699	15	0.533333	0.4797	0.125734	0.42656	0.232	The same
0.4	GSE111789 30min	both	GSE112010 CMP expression	both	6699	15	0.6	0.473133	0.125545	1.01053	0.0985	The same
0.5	GSE111789 30min	both	GSE112010 CMP expression	both	6699	15	0.666667	0.4726	0.128356	1.51194	0.038	The same
0.6	GSE111789 30min	both	GSE112010 CMP expression	both	6699	15	0.733333	0.4798	0.129445	1.95862	0.0125	The same
0.7	GSE111789 30min	both	GSE112010 CMP expression	both	6699	15	0.666667	0.479933	0.128448	1.45376	0.0425	The same
0.8	GSE111789 30min	both	GSE112010 CMP expression	both	6699	15	0.666667	0.481733	0.124894	1.48072	0.04	The same
0.9	GSE111789 30min	both	GSE112010 CMP expression	both	6699	15	0.666667	0.474267	0.129235	1.48876	0.0325	The same
1	GSE111789 30min	both	GSE112010 CMP expression	both	6699	15	0.666667	0.4742	0.13105	1.46865	0.045	The same
0.1	GSE111789 30min	both	GSE112010 EoP expression	both	6699	15	0.466667	0.470233	0.130154	-0.0274033	0.3905	Opposite
0.2	GSE111789 30min	both	GSE112010 EoP expression	both	6699	15	0.466667	0.468667	0.128685	-0.0155418	0.388	Opposite
0.3	GSE111789 30min	both	GSE112010 EoP expression	both	6699	15	0.4	0.467367	0.129396	-0.520622	0.221	Opposite
0.4	GSE111789 30min	both	GSE112010 EoP expression	both	6699	15	0.4	0.4671	0.132974	-0.504611	0.232	Opposite
0.5	GSE111789 30min	both	GSE112010 EoP expression	both	6699	15	0.333333	0.4632	0.127194	-1.02101	0.103	Opposite
0.6	GSE111789 30min	both	GSE112010 EoP expression	both	6699	15	0.333333	0.463467	0.128401	-1.01349	0.099	Opposite
0.7	GSE111789 30min	both	GSE112010 EoP expression	both	6699	15	0.333333	0.4694	0.126176	-1.07838	0.085	Opposite
0.8	GSE111789 30min	both	GSE112010 EoP expression	both	6699	15	0.266667	0.4695	0.128626	-1.57692	0.026	Opposite
0.9	GSE111789 30min	both	GSE112010 EoP expression	both	6699	15	0.333333	0.465967	0.131171	-1.01115	0.0995	Opposite
[truncated: 3,741 more rows]

## Sheet: CorrelationPermutation_sig
Portion	Signature	Characteristic(sig)	Target	Characteristic(tar)	length	signature_length	correlation_score	mean(P)	sd(P)	zscore(P)	p_value	direction
0.1	GSE104152 iTreg vs Th0	both	GSE104152 Th17 vs Th0	both	10886	4735	0.677875	0.568782	0.00906085	12.0401	0	The same
0.2	GSE104152 iTreg vs Th0	both	GSE104152 Th17 vs Th0	both	10886	4735	0.607922	0.568866	0.00911765	4.28363	0	The same
0.3	GSE104152 iTreg vs Th0	both	GSE104152 Th17 vs Th0	both	10886	4735	0.531802	0.569147	0.00933915	-3.99876	0	Opposite
0.4	GSE104152 iTreg vs Th0	both	GSE104152 Th17 vs Th0	both	10886	4735	0.470124	0.568885	0.00937005	-10.54	0	Opposite
0.5	GSE104152 iTreg vs Th0	both	GSE104152 Th17 vs Th0	both	10886	4735	0.414434	0.568538	0.0093101	-16.5523	0	Opposite
0.6	GSE104152 iTreg vs Th0	both	GSE104152 Th17 vs Th0	both	10886	4735	0.357752	0.568842	0.00928972	-22.723	0	Opposite
0.7	GSE104152 iTreg vs Th0	both	GSE104152 Th17 vs Th0	both	10886	4735	0.302714	0.569004	0.00920581	-28.9262	0	Opposite
0.8	GSE104152 iTreg vs Th0	both	GSE104152 Th17 vs Th0	both	10886	4735	0.251658	0.568544	0.00925253	-34.2486	0	Opposite
0.9	GSE104152 iTreg vs Th0	both	GSE104152 Th17 vs Th0	both	10886	4735	0.221986	0.568705	0.00915251	-37.8824	0	Opposite
1	GSE104152 iTreg vs Th0	both	GSE104152 Th17 vs Th0	both	10886	4735	0.200372	0.568645	0.00920288	-40.0171	0	Opposite
0.1	GSE104152 iTreg vs Th0	both	GSE113889 Th17 vs Th0	both	9374	4237	0.113178	0.0634653	0.0119572	4.15754	0	The same
0.2	GSE104152 iTreg vs Th0	both	GSE113889 Th17 vs Th0	both	9374	4237	0.0712231	0.0638445	0.0115535	0.638645	0.261	The same
0.3	GSE104152 iTreg vs Th0	both	GSE113889 Th17 vs Th0	both	9374	4237	0.0270447	0.0636374	0.0121803	-3.00425	0.0005	Opposite
0.4	GSE104152 iTreg vs Th0	both	GSE113889 Th17 vs Th0	both	9374	4237	-0.00399406	0.0634544	0.0117794	-5.72596	0	Opposite
0.5	GSE104152 iTreg vs Th0	both	GSE113889 Th17 vs Th0	both	9374	4237	-0.026292	0.0633786	0.0118577	-7.56223	0	Opposite
0.6	GSE104152 iTreg vs Th0	both	GSE113889 Th17 vs Th0	both	9374	4237	-0.0381283	0.0634035	0.0118624	-8.5591	0	Opposite
0.7	GSE104152 iTreg vs Th0	both	GSE113889 Th17 vs Th0	both	9374	4237	-0.0362441	0.063585	0.0119536	-8.35141	0	Opposite
0.8	GSE104152 iTreg vs Th0	both	GSE113889 Th17 vs Th0	both	9374	4237	-0.0410543	0.0632255	0.0120199	-8.6756	0	Opposite
0.9	GSE104152 iTreg vs Th0	both	GSE113889 Th17 vs Th0	both	9374	4237	-0.0343911	0.0636044	0.0120261	-8.14857	0	Opposite
1	GSE104152 iTreg vs Th0	both	GSE113889 Th17 vs Th0	both	9374	4237	-0.0487413	0.0639372	0.0117118	-9.62091	0	Opposite
0.1	GSE104152 iTreg vs Th0	both	GSE118974 Th17 vs Th0	both	9652	4322	0.0419291	0.0374965	0.0120292	0.368483	0.361	The same
0.2	GSE104152 iTreg vs Th0	both	GSE118974 Th17 vs Th0	both	9652	4322	0.0331016	0.0365705	0.0123133	-0.28172	0.3825	Opposite
0.3	GSE104152 iTreg vs Th0	both	GSE118974 Th17 vs Th0	both	9652	4322	0.00730643	0.0378722	0.0121486	-2.51599	0.005	Opposite
0.4	GSE104152 iTreg vs Th0	both	GSE118974 Th17 vs Th0	both	9652	4322	0.00372014	0.037212	0.0123387	-2.71437	0.004	Opposite
0.5	GSE104152 iTreg vs Th0	both	GSE118974 Th17 vs Th0	both	9652	4322	-0.00848409	0.0372619	0.0125533	-3.64416	0	Opposite
0.6	GSE104152 iTreg vs Th0	both	GSE118974 Th17 vs Th0	both	9652	4322	-0.000607296	0.0368485	0.0123799	-3.02552	0.0015	Opposite
0.7	GSE104152 iTreg vs Th0	both	GSE118974 Th17 vs Th0	both	9652	4322	-0.000320392	0.037494	0.0122466	-3.08774	0.0005	Opposite
0.8	GSE104152 iTreg vs Th0	both	GSE118974 Th17 vs Th0	both	9652	4322	0.000243198	0.0371191	0.0126958	-2.90457	0.003	Opposite
0.9	GSE104152 iTreg vs Th0	both	GSE118974 Th17 vs Th0	both	9652	4322	-0.00422524	0.036913	0.0124567	-3.3025	0.001	Opposite
1	GSE104152 iTreg vs Th0	both	GSE118974 Th17 vs Th0	both	9652	4322	-0.00962087	0.0376523	0.012198	-3.87548	0	Opposite
0.1	GSE104152 iTreg vs Th0	both	GSE140443 Th17 vs Th0 KO	both	10388	4609	0.165248	0.181555	0.0119332	-1.36649	0.086	Opposite
0.2	GSE104152 iTreg vs Th0	both	GSE140443 Th17 vs Th0 KO	both	10388	4609	0.16973	0.181541	0.0118725	-0.994837	0.164	Opposite
0.3	GSE104152 iTreg vs Th0	both	GSE140443 Th17 vs Th0 KO	both	10388	4609	0.166767	0.181346	0.0118633	-1.22891	0.112	Opposite
0.4	GSE104152 iTreg vs Th0	both	GSE140443 Th17 vs Th0 KO	both	10388	4609	0.167318	0.181764	0.0118601	-1.21804	0.111	Opposite
0.5	GSE104152 iTreg vs Th0	both	GSE140443 Th17 vs Th0 KO	both	10388	4609	0.149998	0.181261	0.0117841	-2.65298	0.003	Opposite
0.6	GSE104152 iTreg vs Th0	both	GSE140443 Th17 vs Th0 KO	both	10388	4609	0.141332	0.181745	0.0118993	-3.39626	0	Opposite
0.7	GSE104152 iTreg vs Th0	both	GSE140443 Th17 vs Th0 KO	both	10388	4609	0.137589	0.181618	0.0118127	-3.72721	0	Opposite
0.8	GSE104152 iTreg vs Th0	both	GSE140443 Th17 vs Th0 KO	both	10388	4609	0.125522	0.181516	0.011637	-4.81171	0	Opposite
0.9	GSE104152 iTreg vs Th0	both	GSE140443 Th17 vs Th0 KO	both	10388	4609	0.104218	0.181663	0.0119401	-6.48615	0	Opposite
1	GSE104152 iTreg vs Th0	both	GSE140443 Th17 vs Th0 KO	both	10388	4609	0.0946956	0.181478	0.0121414	-7.14769	0	Opposite
0.1	GSE104152 iTreg vs Th0	both	GSE140443 Th17 vs Th0 WT	both	10388	4609	0.293597	0.2501	0.0116633	3.72935	0	The same
0.2	GSE104152 iTreg vs Th0	both	GSE140443 Th17 vs Th0 WT	both	10388	4609	0.26532	0.249867	0.0118585	1.30312	0.0905	The same
0.3	GSE104152 iTreg vs Th0	both	GSE140443 Th17 vs Th0 WT	both	10388	4609	0.217628	0.249662	0.0119157	-2.68844	0.003	Opposite
0.4	GSE104152 iTreg vs Th0	both	GSE140443 Th17 vs Th0 WT	both	10388	4609	0.189124	0.24995	0.0115864	-5.24977	0	Opposite
0.5	GSE104152 iTreg vs Th0	both	GSE140443 Th17 vs Th0 WT	both	10388	4609	0.156607	0.250146	0.01158	-8.07763	0	Opposite
0.6	GSE104152 iTreg vs Th0	both	GSE140443 Th17 vs Th0 WT	both	10388	4609	0.144017	0.250498	0.0120085	-8.86717	0	Opposite
0.7	GSE104152 iTreg vs Th0	both	GSE140443 Th17 vs Th0 WT	both	10388	4609	0.124999	0.250183	0.0116416	-10.7531	0	Opposite
0.8	GSE104152 iTreg vs Th0	both	GSE140443 Th17 vs Th0 WT	both	10388	4609	0.111088	0.249965	0.0115849	-11.9877	0	Opposite
0.9	GSE104152 iTreg vs Th0	both	GSE140443 Th17 vs Th0 WT	both	10388	4609	0.0857042	0.249847	0.0119032	-13.7898	0	Opposite
1	GSE104152 iTreg vs Th0	both	GSE140443 Th17 vs Th0 WT	both	10388	4609	0.0763325	0.249832	0.0118611	-14.6276	0	Opposite
0.1	GSE104152 Th17 vs Th0	both	GSE104152 iTreg vs Th0	both	10886	4329	0.682504	0.56889	0.0101743	11.1669	0	The same
0.2	GSE104152 Th17 vs Th0	both	GSE104152 iTreg vs Th0	both	10886	4329	0.636103	0.568834	0.00994196	6.76622	0	The same
0.3	GSE104152 Th17 vs Th0	both	GSE104152 iTreg vs Th0	both	10886	4329	0.591568	0.568769	0.00982172	2.32124	0.0065	The same
0.4	GSE104152 Th17 vs Th0	both	GSE104152 iTreg vs Th0	both	10886	4329	0.532733	0.569179	0.00972085	-3.74927	0	Opposite
0.5	GSE104152 Th17 vs Th0	both	GSE104152 iTreg vs Th0	both	10886	4329	0.475283	0.569082	0.0101442	-9.2465	0	Opposite
0.6	GSE104152 Th17 vs Th0	both	GSE104152 iTreg vs Th0	both	10886	4329	0.422381	0.568958	0.0097242	-15.0734	0	Opposite
0.7	GSE104152 Th17 vs Th0	both	GSE104152 iTreg vs Th0	both	10886	4329	0.359764	0.568885	0.0102533	-20.3956	0	Opposite
0.8	GSE104152 Th17 vs Th0	both	GSE104152 iTreg vs Th0	both	10886	4329	0.28922	0.569247	0.0100442	-27.8794	0	Opposite
0.9	GSE104152 Th17 vs Th0	both	GSE104152 iTreg vs Th0	both	10886	4329	0.239639	0.568849	0.0100126	-32.8795	0	Opposite
1	GSE104152 Th17 vs Th0	both	GSE104152 iTreg vs Th0	both	10886	4329	0.191057	0.568759	0.0100903	-37.4322	0	Opposite
0.1	GSE104152 Th17 vs Th0	both	GSE113889 Th17 vs Th0	both	9390	3880	0.288973	0.247487	0.0123144	3.36891	0.001	The same
0.2	GSE104152 Th17 vs Th0	both	GSE113889 Th17 vs Th0	both	9390	3880	0.295544	0.247192	0.0118924	4.06573	0.0005	The same
0.3	GSE104152 Th17 vs Th0	both	GSE113889 Th17 vs Th0	both	9390	3880	0.275507	0.247531	0.0122366	2.2863	0.013	The same
0.4	GSE104152 Th17 vs Th0	both	GSE113889 Th17 vs Th0	both	9390	3880	0.242702	0.247512	0.0122676	-0.392135	0.348	Opposite
0.5	GSE104152 Th17 vs Th0	both	GSE113889 Th17 vs Th0	both	9390	3880	0.218376	0.247452	0.0124237	-2.34036	0.01	Opposite
0.6	GSE104152 Th17 vs Th0	both	GSE113889 Th17 vs Th0	both	9390	3880	0.200056	0.247892	0.0123245	-3.88137	0	Opposite
0.7	GSE104152 Th17 vs Th0	both	GSE113889 Th17 vs Th0	both	9390	3880	0.171608	0.247435	0.0124223	-6.10418	0	Opposite
0.8	GSE104152 Th17 vs Th0	both	GSE113889 Th17 vs Th0	both	9390	3880	0.147381	0.247509	0.0123509	-8.10692	0	Opposite
0.9	GSE104152 Th17 vs Th0	both	GSE113889 Th17 vs Th0	both	9390	3880	0.124801	0.247975	0.0122216	-10.0784	0	Opposite
1	GSE104152 Th17 vs Th0	both	GSE113889 Th17 vs Th0	both	9390	3880	0.100681	0.247819	0.012312	-11.9508	0	Opposite
0.1	GSE104152 Th17 vs Th0	both	GSE118974 Th17 vs Th0	both	9664	3954	0.0399567	0.043408	0.0136744	-0.252392	0.399	Opposite
0.2	GSE104152 Th17 vs Th0	both	GSE118974 Th17 vs Th0	both	9664	3954	0.0285467	0.0428713	0.0130819	-1.09499	0.141	Opposite
0.3	GSE104152 Th17 vs Th0	both	GSE118974 Th17 vs Th0	both	9664	3954	0.0217988	0.043518	0.0131525	-1.65134	0.047	Opposite
0.4	GSE104152 Th17 vs Th0	both	GSE118974 Th17 vs Th0	both	9664	3954	0.0128122	0.0433215	0.0134141	-2.27441	0.0075	Opposite
0.5	GSE104152 Th17 vs Th0	both	GSE118974 Th17 vs Th0	both	9664	3954	0.0130209	0.0438211	0.0131462	-2.34291	0.0065	Opposite
0.6	GSE104152 Th17 vs Th0	both	GSE118974 Th17 vs Th0	both	9664	3954	0.0159525	0.0438308	0.0131688	-2.117	0.016	Opposite
0.7	GSE104152 Th17 vs Th0	both	GSE118974 Th17 vs Th0	both	9664	3954	0.0157977	0.0432104	0.0132793	-2.06431	0.0165	Opposite
0.8	GSE104152 Th17 vs Th0	both	GSE118974 Th17 vs Th0	both	9664	3954	0.0179223	0.0433366	0.0129542	-1.96185	0.024	Opposite
0.9	GSE104152 Th17 vs Th0	both	GSE118974 Th17 vs Th0	both	9664	3954	0.0303559	0.0426627	0.0130224	-0.94505	0.172	Opposite
1	GSE104152 Th17 vs Th0	both	GSE118974 Th17 vs Th0	both	9664	3954	0.0250769	0.0436459	0.0133783	-1.38799	0.0875	Opposite
0.1	GSE104152 Th17 vs Th0	both	GSE140443 Th17 vs Th0 KO	both	10401	4211	0.087244	0.080727	0.0131432	0.495842	0.301	The same
0.2	GSE104152 Th17 vs Th0	both	GSE140443 Th17 vs Th0 KO	both	10401	4211	0.04089	0.0804444	0.0130874	-3.02233	0.003	Opposite
0.3	GSE104152 Th17 vs Th0	both	GSE140443 Th17 vs Th0 KO	both	10401	4211	0.0429002	0.0807982	0.0131929	-2.87261	0.002	Opposite
0.4	GSE104152 Th17 vs Th0	both	GSE140443 Th17 vs Th0 KO	both	10401	4211	0.0514219	0.0801154	0.013075	-2.19453	0.013	Opposite
0.5	GSE104152 Th17 vs Th0	both	GSE140443 Th17 vs Th0 KO	both	10401	4211	0.0552103	0.0807704	0.0135164	-1.89104	0.0315	Opposite
0.6	GSE104152 Th17 vs Th0	both	GSE140443 Th17 vs Th0 KO	both	10401	4211	0.021558	0.0803149	0.0131693	-4.46165	0	Opposite
0.7	GSE104152 Th17 vs Th0	both	GSE140443 Th17 vs Th0 KO	both	10401	4211	0.00986708	0.0804838	0.0132999	-5.30957	0	Opposite
0.8	GSE104152 Th17 vs Th0	both	GSE140443 Th17 vs Th0 KO	both	10401	4211	0.00497808	0.0805181	0.0130837	-5.77358	0	Opposite
0.9	GSE104152 Th17 vs Th0	both	GSE140443 Th17 vs Th0 KO	both	10401	4211	-0.00855882	0.0805289	0.0130128	-6.84616	0	Opposite
1	GSE104152 Th17 vs Th0	both	GSE140443 Th17 vs Th0 KO	both	10401	4211	-0.0211789	0.0804883	0.0130045	-7.81787	0	Opposite
[truncated: 5,880 more rows]

## Sheet: OverrepresentationFisher_sig
Portion	Signature	Characteristic(sig)	Target	Characteristic(tar)	same direction in sig	opposite in sig	same direction in noise	opposite in noise	length	signature_length	fisher_null	fisher_estimate	p_value
[truncated: 5,740 more rows]

[truncated: 1 more sheets: MannWhitney_sig]
