# Supplementary material for: A comparison of curated gene sets versus transcriptomics-derived gene signatures for detecting pathway activation in immune cells
Source: BMC Bioinformatics. 2020 Jan 28;21:28. doi: 10.1186/s12859-020-3366-4 (PMC6986093; doi:10.1186/s12859-020-3366-4)
Supplement: Supplementary file 3 — Additional file 3 Common Signature Genes and Enrichment Results Description: These are the PANTHER GO analysis results for the set of genes found to be in common among all data-derived signatures. [file 12859_2020_3366_MOESM3_ESM.xlsx]

## Sheet: GenesCommonToAllSigs
ADA
ADD3
ADHFE1
ADI1
ADORA2A
ADORA2B
ADRB2
AGPAT9
AHCY
AHR
AHRR
AIM1
AK3L1
AKR1C1
AKR1C3
ALCAM
ALOX5AP
AMY1C
ANXA1
ANXA2
ANXA2P2
ANXA4
AOAH
AOF2
AP1S3
APOB48R
APOBEC3A
APOBEC3C
APOBEC3G
APOBEC3H
APOL1
APOO
APPL2
ARAP2
AREG
ARHGAP18
ARHGAP4
ARHGAP9
ARHGEF18
ARHGEF3
ARID5A
ARL4C
ARMET
ARRDC3
ARRDC5
ASAH2C
ASF1B
ASNS
ATF3
ATIC
ATM
ATP10D
ATP1B1
ATP8B4
AVEN
B3GNT5
B4GALT5
BATF
BATF3
BBS2
BCAT1
BCKDHB
BCL2A1
BCL2L1
BCL2L11
BCL6
BEND3
BET3L
BHLHB2
BIRC3
BLVRB
BNIP3
BNIP3L
BOP1
BST2
BTG2
BTG3
BTN3A1
BTN3A2
BTN3A3
BUB1B
C10orf105
C10orf125
C10orf2
C10orf47
C10orf54
C11orf75
C11orf82
C11orf91
C12orf44
C12orf59
C12orf71
C14orf126
C14orf178
C14orf182
C15orf23
C15orf38
C15orf42
C15orf48
C15orf55
C16orf7
C17orf28
C17orf49
C17orf56
C17orf79
C17orf81
C17orf96
C18orf56
C1orf132
C1orf135
C1orf138
C1orf144
C1orf150
C1orf162
C1orf21
C1orf31
C1orf85
C20orf201
C20orf24
C20orf4
C21orf7
C21orf91
C2orf18
C3AR1
C3orf25
C3orf26
C4orf27
C5orf20
C5orf54
C6orf108
C6orf162
C7orf60
C8orf42
CA2
CALCRL
CALHM2
CAMK1
CAMSAP1L1
CARD16
CARD17
CASP1
CASP3
CAT
CBARA1
CCDC111
CCDC56
CCDC72
CCDC99
CCL1
CCL2
CCL20
CCL22
CCL3
CCL3L1
CCL3L3
CCL4
CCL4L1
CCL4L2
CCL5
CCND2
CCNG2
CCPG1
CCR1
CCR5
CCR7
CCRL2
CD109
CD1C
CD200
CD200R1
CD226
CD24
CD27
CD274
CD300A
CD38
CD44
CD52
CD58
CD69
CD72
CD80
CD82
CD83
CD84
CD86
CD97
CDC2L6
CDCA2
CDCA5
CDCA7L
CDCA8
CDK4
CDK5R1
CDKN1A
CDR2
CEACAM1
CECR1
CENPM
CENPV
CENTA1
CES1
CHAC2
CHN2
CHST12
CHSY1
CIDEB
CISH
CITED2
CKAP2L
CKS2
CLIC4
CLN6
CMKLR1
CMPK2
COQ2
COX4NB
CPD
CREM
CRIM1
CSDA
CSF1
CSF1R
CST7
CT45A4
CT45A6
CT47A6
CT47A7
CTNNA1
CTSC
CTSL1
CTSO
CUGBP2
CX3CR1
CXCL1
CXCL10
CXCL13
CXCL16
CXCL2
CXCL3
CXCL9
CXCR4
CXorf21
CXorf26
CYCSP52
CYFIP2
CYP51A1
CYSLTR1
CYTIP
DAB2
DAZ3
DCTPP1
DDIT4
DDX58
DDX60
DDX60L
DEFB109P1
DEFB117
DENND4C
DENND5A
DEPDC1B
DGAT2
DHRS3
DHRS9
DKFZp451A211
DKFZP586I1420
DKFZp667F0711
DLGAP5
DOCK4
DPEP2
DPYSL2
DTL
DUSP1
DUSP14
DUSP2
DUSP3
DUSP4
DUSP5
DUSP6
E2F8
EBI3
ECGF1
EDARADD
EEPD1
EFHC1
EGR1
EGR2
EGR3
EHD4
EIF2AK2
EIF2C3
EIF2C4
EIF3CL
EMB
EMP1
EMP3
EMR2
EPHA4
EPSTI1
ERAP2
EREG
ETS2
EVI2A
EXOD1
FABP5
FADS1
FAIM3
FAM100A
FAM108C1
FAM111A
FAM111B
FAM113B
FAM117A
FAM117B
FAM123B
FAM129A
FAM129C
FAM132A
FAM158A
FAM165B
FAM177B
FAM18A
FAM21D
FAM27A
FAM43A
FAM46C
FAM49A
FAM54A
FAM55C
FAM65B
FAM72A
FAM72B
FAM72D
FAM78A
FAM89A
FAR2
FASLG
FBXL11
FBXO32
FCAR
FCER2
FCGR3B
FCHO2
FCN1
FER1L3
FES
FGL2
FIG4
FILIP1L
FLI1
FLJ12334
FLJ20518
FLJ32255
FLJ35282
FLJ35776
FLJ36777
FLJ39639
FLJ46906
FLVCR2
FNTB
FOS
FOSB
FOXD4L4
FPR1
FRAG1
FRAT1
FREQ
FRMD4B
FSCN1
FSD1L
G0S2
GABARAPL1
GABPB1
GADD45B
GADD45G
GAGE12C
GAGE12D
GAGE12F
GAGE12H
GAGE2A
GAGE2E
GALM
GATA3
GBP1
GBP2
GBP3
GBP4
GBP5
GBP7
GCH1
GDPD1
GEM
GEMIN4
GFOD1
GGCT
GIMAP2
GIMAP4
GIMAP6
GIMAP7
GK
GLA
GLIPR1
GM2A
GMNN
GNA15
GNG2
GNGT2
GNPDA1
GOLGA8B
GOLPH4
GOT1
GPATC4
GPD2
GPNMB
GPR114
GPR137B
GPR172B
GPR18
GPR180
GPR183
GPR84
GPR97
GPRIN3
GSG2
GSTP1
GZMB
H2AFX
HAPLN3
HAVCR2
HBA2
HBEGF
HCG22
HERC5
HHEX
HINT2
HIST1H2AE
HIST1H2BF
HIST1H2BG
HIST1H2BI
HIST1H3B
HIST1H3D
HIST1H3I
HIST2H2AA3
HIST2H2AB
HIST2H3A
HIST2H3C
HIST2H3D
HK2
HLA-DQA1
HLA-DQA2
HLA-DQB1
HLA-DRB1
HLA-DRB3
HMGCS1
HMHA1
HMOX1
HNRPC
HNRPK
HNRPLL
HPDL
HPRT1
HSD17B10
HSD17B11
HSPA1B
HSPA5
HSPA6
HSPA7
ICAM1
ICOSLG
ID2
IDH1
IDH2
IDO1
IER3
IFI30
IFI44
IFI44L
IFIH1
IFIT1
IFIT2
IFIT3
IFITM1
IFITM3
IFNG
IFNGR1
IGF2BP2
IGFBP4
IGSF6
IL12RB2
IL15
IL15RA
IL17F
IL18
IL1A
IL1B
IL1R1
IL1RN
IL21R
IL2RA
IL32
IL4I1
IL6
IL7R
IL8
IMPA2
INHBA
INPP1
INSIG1
IQGAP2
IRAK2
IRF1
IRF4
IRF8
IRG1
IRS2
ISG20
ITGA4
ITGA5
ITGA6
ITGB4BP
ITGB5
ITM2A
JAK2
JARID1D
JARID2
JHDM1D
JMJD1A
JMJD2A
JUNB
KCNA3
KCTD12
KDM2B
KDM6B
KGFLP2
KIAA0020
KIAA0101
KIAA0182
KIAA0513
KIAA0564
KIAA0664
KIAA1107
KIAA1324L
KIF15
KLF10
KLF2
KLF4
KLF7
KLHDC1
KLHDC2
KLHL24
KLRF1
KPNA2
KYNU
LAG3
LAIR1
LAPTM4B
LBA1
LDHB
LDLR
LDLRAP1
LGALS1
LGALS3
LGALS9
LGALS9B
LGALS9C
LGMN
LILRB2
LMNA
LMO2
LOC100124692
LOC100127974
LOC100128494
LOC100129269
LOC100129722
LOC100129794
LOC100130093
LOC100130698
LOC100130776
LOC100131131
LOC100131541
LOC100131551
LOC100132111
LOC100132240
LOC100132352
LOC100132891
LOC100133123
LOC100133286
LOC145783
LOC153684
LOC158572
LOC200726
LOC282997
LOC283143
LOC283588
LOC283663
LOC283710
LOC283914
LOC284648
LOC285484
LOC286135
LOC286177
LOC286297
LOC286367
LOC338651
LOC338758
LOC338799
LOC340357
LOC344887
LOC388796
LOC388813
LOC388906
LOC389705
LOC391322
LOC399829
LOC400958
LOC401068
LOC401074
LOC401321
LOC440311
LOC440461
LOC441461
LOC442459
LOC541471
LOC643401
LOC643486
LOC644145
LOC644285
LOC644450
LOC644936
LOC644961
LOC645249
LOC645638
LOC646588
LOC647264
LOC649330
LOC649395
LOC653501
LOC653712
LOC727820
LOC728643
LOC728989
LOC729080
LOC729121
LOC729609
LOC729680
LOC729732
LOC729870
LOC729950
LOC729970
LOC731157
LOC732360
LPL
LRMP
LRP1
LRP8
LRRC32
LRRC33
LRRC8C
LRRK2
LSMD1
LTA
LTB
LY75
LY86
LY9
MAFF
Magmas
MAML2
MAMLD1
MAP3K14
MAP3K5
MAP3K8
MAPBPIP
MAPK6
MAPKAPK3
MARCKS
MAT2A
MATK
MCART6
MCM6
MCOLN2
MDFIC
ME1
MEGF9
MELK
METTL1
METTL11A
METTL7A
MFSD2
MGAT4A
MGC15705
MGC16025
MGC39372
MGST2
MID1IP1
MIF
MINA
MIR1179
MIR1183
MIR1203
MIR1205
MIR1225
MIR1228
MIR1246
MIR1250
MIR1251
MIR1253
MIR1255B2
MIR1261
MIR1265
MIR1267
MIR1276
MIR1292
MIR1299
MIR1302-3
MIR142
MIR146A
MIR1470
MIR1537
MIR155HG
MIR15A
MIR15B
MIR16-1
MIR18B
MIR1909
MIR19B2
MIR2052
MIR21
MIR221
MIR223
MIR23A
MIR24-2
MIR27A
MIR297
MIR30E
MIR325
MIR337
MIR340
MIR342
MIR361
MIR374B
MIR487B
MIR505
MIR506
MIR509-2
MIR519A2
MIR519B
MIR525
MIR545
MIR548A3
MIR548B
MIR548I1
MIR548I2
MIR548I4
MIR548L
MIR548N
MIR548O
MIR551A
MIR553
MIR558
MIR568
MIR569
MIR570
MIR580
MIR581
MIR584
MIR586
MIR590
MIR604
MIR612
MIR614
MIR626
MIR640
MIR643
MIR656
MIR657
MIR663B
MIR744
MIR765
MIRLET7F1
MIRLET7G
MIRLET7I
MKI67
MMD
MND1
MPEG1
MRC1
MREG
MRPL42P5
MS4A14
MS4A4A
MT1E
MT1X
MT2A
MTHFD1L
MTHFD2
MTSS1
MX1
MX2
MXD1
MXI1
MYB
MYC
MYO1F
MYST3
NAIP
NAMPT
NANP
NAPSB
NAT10
NBPF10
NCAPD2
NCAPG2
NCAPH
NCOA6IP
NDC80
NDRG1
NETO2
NFIL3
NFKB1
NFKB2
NFKBIA
NFKBID
NFKBIE
NFKBIL2
NFKBIZ
NHEDC2
NINJ1
NKG7
NLRP1
NLRP7
NME1-NME2
NME2P1
NMI
NOD2
NOLA1
NOP16
NPL
NR1D2
NR4A1
NR4A2
NR4A3
NRGN
NRP1
NUAK2
NUSAP1
OAS1
OAS2
OAS3
OASL
OBFC2A
OBFC2B
ODC1
OIP5
OLR1
OPTN
OR2L1P
OR2L8
OR4F21
OR4F29
OR56B1
OR5B21
ORC5L
ORC6L
OSBPL3
OSM
OXNAD1
P2RY14
PAICS
PALLD
PAPD1
PAR1
PARP12
PARP8
PARP9
PBK
PBXIP1
PCMTD2
PCYOX1
PDCD4
PDE3B
PDE4B
PDK3
PDZK1P1
PEA15
PECAM1
PELI1
PELI2
PER4
PFAS
PFKP
PGAM4
PGCP
PHLDA1
PIK3AP1
PIK3IP1
PIM1
PIM2
PIM3
PINK1
PIR
PLA2G4B
PLAC8
PLAUR
PLEK
PLIN2
PLK2
PLK3
PLOD1
PLSCR1
PLTP
PLXND1
PMAIP1
PMEPA1
PNPO
POLD2
POLD4
POLE2
POTEE
PPA1
PPARG
PPIF
PPP1R15A
PPP1R3E
PPPDE2
PPT1
PRAMEF15
PRDM1
PRDX4
PRKACB
PRKAR2B
PRMT1
PRNP
ProSAPiP1
PRR20D
PSAT1
PSCD4
PSMD1
PSTPIP1
PTGER2
PTGER4
PTGS2
PTPN6
PTPRE
PTTG1
PTTG3P
PUS7
PWRN2
PYHIN1
QDPR
QPCT
rab1c
RAB31
RAB7B
RABGAP1L
RAD51L1
RAG1AP1
RAMP1
RARRES3
RASAL1
RASGEF1B
RASGRP1
RASGRP2
RASGRP3
RASSF2
RBBP8
RCBTB2
RCL1
RCSD1
REEP4
REL
RFXDC2
RGS1
RGS16
RGS2
RGSL2
RHOB
RHOC
RILPL2
RIPK2
RNASE4
RNASE6
RNASET2
RNF125
RNF138P1
RNF144
RNF144B
RNF166
RNF19B
RNU105A
RNU4ATAC
RNU6-1
RNY1
RNY4
RPF2
RPIA
RPL31P11
RRM1
RRM2
RRP15
RRS1
RTP4
S100A4
S100A6
S100A8
S1PR1
SAMD9
SAMD9L
SAMSN1
SAT1
SATB1
SCARB1
SCARNA10
SCARNA15
SCARNA16
SCARNA18
SCARNA20
SCARNA4
SCD
SCO2
SCXA
SDC4
SDF2L1
SECTM1
SELL
SELPLG
SEMA4A
SENP7
SERPINB1
SERPINB2
SERPINB9
SESN3
SFRS1
SGK
SGK1
SIGLEC7
SIPA1L2
SKIL
SLAMF1
SLAMF6
SLAMF7
SLC16A6
SLC1A5
SLC22A4
SLC23A2
SLC25A33
SLC27A3
SLC29A1
SLC2A3
SLC2A6
SLC30A1
SLC31A1
SLC35F2
SLC38A5
SLC38A6
SLC39A14
SLC3A2
SLC43A3
SLC46A3
SLC7A1
SLC7A11
SLC7A5
SLC9A9
SLCO4A1
SLFN14
SLFN5
SMAD3
SMAD7
SMS
SNORA10
SNORA11
SNORA12
SNORA13
SNORA16B
SNORA24
SNORA26
SNORA27
SNORA2B
SNORA34
SNORA36C
SNORA42
SNORA45
SNORA47
SNORA50
SNORA52
SNORA53
SNORA5B
SNORA6
SNORA62
SNORA66
SNORA67
SNORA70B
SNORA71B
SNORA74B
SNORA76
SNORA77
SNORA79
SNORA84
SNORA9
SNORD100
SNORD101
SNORD104
SNORD105
SNORD109B
SNORD110
SNORD113-1
SNORD113-6
SNORD113-7
SNORD113-8
SNORD114-1
SNORD114-17
SNORD114-19
SNORD114-27
SNORD114-4
SNORD117
SNORD119
SNORD11B
SNORD12
SNORD125
SNORD12C
SNORD16
SNORD18A
SNORD18B
SNORD1A
SNORD1B
SNORD1C
SNORD25
SNORD30
SNORD38A
SNORD3C
SNORD3D
SNORD41
SNORD42A
SNORD42B
SNORD44
SNORD45C
SNORD4A
SNORD4B
SNORD5
SNORD51
SNORD52
SNORD54
SNORD56B
SNORD58A
SNORD58C
SNORD60
SNORD62B
SNORD64
SNORD65
SNORD71
SNORD72
SNORD74
SNORD76
SNORD77
SNORD78
SNORD79
SNORD85
SNORD88B
SNORD88C
SNORD91A
SNORD91B
SNORD92
SNORD96A
SNORD99
SNURF
SNX10
SNX9
SOCS1
SOCS2
SOCS3
SOD2
SORL1
SP110
SPANXA2
SPHK1
SPP1
SPRED2
SQLE
SRXN1
ST3GAL5
STAP1
STARD4
STAT1
STAT4
STAT5A
STIP1
STK17A
STOM
STX11
SUSD1
SWAP70
SYT11
SYTL2
TAGAP
TAS2R30
TAS2R4
TBC1D19
TBXAS1
TCAM1
TERC
TFRC
TGFBR3
TGIF1
THBS1
TICAM2
TIMM8A
TIMP1
TIMP2
TLCD1
TLR1
TLR2
TLR7
TM4SF19
TM6SF1
TM7SF3
TMCC3
TMEM146
TMEM173
TMEM194A
TMEM2
TMEM20
TMEM217
TMEM71
TMEM77
TMEM88
TMEM97
TNF
TNFAIP3
TNFRSF18
TNFRSF1B
TNFRSF9
TNFSF10
TNFSF12-TNFSF13
TNFSF14
TNFSF4
TNFSF8
TNFSF9
TNIP3
TOB1
TOMM40
TOP2A
TP53INP1
TPI1
TPP1
TPX2
TRAF1
TREM1
TRIB1
TRIM22
TRIP10
TRIP13
TSC22D1
TSC22D3
TSGA14
TSHZ3
TSPAN33
TTC39C
TTF2
TUBA1C
TUBB
TUBB2A
TUBB2C
TUBB6
TXK
TXN
TXNDC14
TXNDC16
TXNIP
TXNL2
TXNRD1
TYMS
UAP1L1
UBA7
UBE2L6
UBE2S
UBE2T
UCA1
UCHL5IP
UCK2
UGT1A7
UGT2B11
UPP1
URB2
USP12
UTRN
VCL
VDR
VEGFA
VNN2
VSIG4
VTRNA1-1
WARS
WDR40A
WDR52
WDSOF1
WIPI1
XAF1
XAGE1A
XAGE1C
XCL1
XCL2
YPEL2
YPEL3
YPEL4
YRDC
ZBP1
ZBTB20
ZC3H11B
ZC3H12A
ZDHHC14
ZDHHC9
ZFP3
ZFP36
ZFP36L2
ZMAT1
ZMYND17
ZNF181
ZNF187
ZNF238
ZNF395
ZNF479
ZNF563
ZNF593
ZNF652
ZNF658B
ZNF728
ZNF763
ZNF812
ZNF831
ZNF844
ZNF860
ZWINT

## Sheet: Signficant GO Terms
GO biological process complete	Homo sapiens - REFLIST (20996)	Client Text Box Input (863)	Client Text Box Input (expected)	Client Text Box Input (over/under)	Client Text Box Input (fold Enrichment)	Client Text Box Input (raw P-value)	Client Text Box Input (FDR)
positive regulation of interleukin-17 secretion (GO:1905078)	2	3	0.08	+	36.49	0.000578	0.0102
positive regulation of chronic inflammatory response (GO:0002678)	4	4	0.16	+	24.33	0.000149	0.00317
negative regulation of interferon-gamma secretion (GO:1902714)	3	3	0.12	+	24.33	0.00112	0.0179
positive regulation of T-helper 1 cell cytokine production (GO:2000556)	5	5	0.21	+	24.33	2.02e-05	0.000543
regulation of T-helper 1 cell cytokine production (GO:2000554)	5	5	0.21	+	24.33	2.02e-05	0.000542
regulation of immunological synapse formation (GO:2000520)	3	3	0.12	+	24.33	0.00112	0.0179
fever generation (GO:0001660)	3	3	0.12	+	24.33	0.00112	0.0179
regulation of matrix metallopeptidase secretion (GO:1904464)	4	4	0.16	+	24.33	0.000149	0.00316
positive regulation of calcidiol 1-monooxygenase activity (GO:0060559)	3	3	0.12	+	24.33	0.00112	0.0179
positive regulation of vitamin D biosynthetic process (GO:0060557)	3	3	0.12	+	24.33	0.00112	0.0179
wound healing involved in inflammatory response (GO:0002246)	6	5	0.25	+	20.27	3.59e-05	0.000916
T-helper 17 cell lineage commitment (GO:0072540)	6	5	0.25	+	20.27	3.59e-05	0.000914
negative regulation of regulatory T cell differentiation (GO:0045590)	5	4	0.21	+	19.46	0.000259	0.00514
heat generation (GO:0031649)	5	4	0.21	+	19.46	0.000259	0.00514
positive regulation of humoral immune response mediated by circulating immunoglobulin (GO:0002925)	5	4	0.21	+	19.46	0.000259	0.00513
positive regulation of vitamin metabolic process (GO:0046136)	4	3	0.16	+	18.25	0.0019	0.0283
negative regulation of T-helper 2 cell differentiation (GO:0045629)	4	3	0.16	+	18.25	0.0019	0.0282
cytokine secretion involved in immune response (GO:0002374)	4	3	0.16	+	18.25	0.0019	0.0282
regulation of transforming growth factor beta3 production (GO:0032910)	4	3	0.16	+	18.25	0.0019	0.0282
regulation of activation-induced cell death of T cells (GO:0070235)	4	3	0.16	+	18.25	0.0019	0.0282
regulation of interleukin-17 secretion (GO:1905076)	4	3	0.16	+	18.25	0.0019	0.0281
modulation by virus of host apoptotic process (GO:0039526)	4	3	0.16	+	18.25	0.0019	0.0281
post-embryonic hemopoiesis (GO:0035166)	4	3	0.16	+	18.25	0.0019	0.0281
regulation of lung blood pressure (GO:0014916)	4	3	0.16	+	18.25	0.0019	0.028
negative regulation of mature B cell apoptotic process (GO:0002906)	4	3	0.16	+	18.25	0.0019	0.028
regulation of mature B cell apoptotic process (GO:0002905)	4	3	0.16	+	18.25	0.0019	0.028
positive regulation of nitric-oxide synthase biosynthetic process (GO:0051770)	15	11	0.62	+	17.84	1.53e-09	8.9e-08
inflammatory response to wounding (GO:0090594)	7	5	0.29	+	17.38	5.96e-05	0.00144
positive regulation of fever generation (GO:0031622)	7	5	0.29	+	17.38	5.96e-05	0.00144
regulation of calcidiol 1-monooxygenase activity (GO:0060558)	7	5	0.29	+	17.38	5.96e-05	0.00144
regulation of nitric-oxide synthase biosynthetic process (GO:0051769)	19	13	0.78	+	16.65	8.97e-11	6e-09
regulation of chronic inflammatory response (GO:0002676)	9	6	0.37	+	16.22	1.37e-05	0.000388
positive regulation of T-helper 1 cell differentiation (GO:0045627)	6	4	0.25	+	16.22	0.000419	0.00779
modulation by organism of apoptotic process in other organism involved in symbiotic interaction (GO:0052433)	6	4	0.25	+	16.22	0.000419	0.00778
modulation of programmed cell death in other organism involved in symbiotic interaction (GO:0052248)	6	4	0.25	+	16.22	0.000419	0.00778
modulation by symbiont of host apoptotic process (GO:0052150)	6	4	0.25	+	16.22	0.000419	0.00777
modulation of apoptotic process in other organism (GO:0044532)	6	4	0.25	+	16.22	0.000419	0.00776
modulation of programmed cell death in other organism (GO:0044531)	6	4	0.25	+	16.22	0.000419	0.00775
positive regulation of xenophagy (GO:1904417)	6	4	0.25	+	16.22	0.000419	0.00774
regulation of xenophagy (GO:1904415)	6	4	0.25	+	16.22	0.000419	0.00773
positive regulation of natural killer cell differentiation (GO:0032825)	8	5	0.33	+	15.21	9.36e-05	0.00215
regulation of fever generation (GO:0031620)	8	5	0.33	+	15.21	9.36e-05	0.00215
CD8-positive, alpha-beta T cell differentiation (GO:0043374)	8	5	0.33	+	15.21	9.36e-05	0.00214
T-helper 17 cell differentiation (GO:0072539)	8	5	0.33	+	15.21	9.36e-05	0.00214
T-helper 17 type immune response (GO:0072538)	8	5	0.33	+	15.21	9.36e-05	0.00214
toll-like receptor 7 signaling pathway (GO:0034154)	5	3	0.21	+	14.6	0.00296	0.04
toll-like receptor 2 signaling pathway (GO:0034134)	5	3	0.21	+	14.6	0.00296	0.04
regulation of Rho guanyl-nucleotide exchange factor activity (GO:2001106)	5	3	0.21	+	14.6	0.00296	0.0399
connective tissue replacement involved in inflammatory response wound healing (GO:0002248)	5	3	0.21	+	14.6	0.00296	0.0399
regulation of mast cell cytokine production (GO:0032763)	5	3	0.21	+	14.6	0.00296	0.0399
cellular response to corticotropin-releasing hormone stimulus (GO:0071376)	5	3	0.21	+	14.6	0.00296	0.0398
regulation of branching morphogenesis of a nerve (GO:2000172)	5	3	0.21	+	14.6	0.00296	0.0398
response to corticotropin-releasing hormone (GO:0043435)	5	3	0.21	+	14.6	0.00296	0.0398
connective tissue replacement (GO:0097709)	5	3	0.21	+	14.6	0.00296	0.0397
regulation of Ras GTPase binding (GO:1904475)	5	3	0.21	+	14.6	0.00296	0.0397
regulation of cellular response to macrophage colony-stimulating factor stimulus (GO:1903972)	5	3	0.21	+	14.6	0.00296	0.0397
regulation of response to macrophage colony-stimulating factor (GO:1903969)	5	3	0.21	+	14.6	0.00296	0.0396
positive regulation of interleukin-17 production (GO:0032740)	17	10	0.7	+	14.31	4e-08	1.94e-06
positive regulation of interleukin-1 biosynthetic process (GO:0045362)	7	4	0.29	+	13.9	0.000637	0.0111
regulation of interleukin-1 biosynthetic process (GO:0045360)	7	4	0.29	+	13.9	0.000637	0.0111
regulation of interleukin-18 production (GO:0032661)	7	4	0.29	+	13.9	0.000637	0.0111
positive regulation of interleukin-12 biosynthetic process (GO:0045084)	7	4	0.29	+	13.9	0.000637	0.0111
common myeloid progenitor cell proliferation (GO:0035726)	7	4	0.29	+	13.9	0.000637	0.0111
positive regulation of NMDA glutamate receptor activity (GO:1904783)	7	4	0.29	+	13.9	0.000637	0.0111
regulation of interleukin-12 biosynthetic process (GO:0045075)	9	5	0.37	+	13.52	0.000141	0.00303
regulation of vitamin D biosynthetic process (GO:0060556)	9	5	0.37	+	13.52	0.000141	0.00302
regulation of T-helper 2 cell differentiation (GO:0045628)	11	6	0.45	+	13.27	3.17e-05	0.00082
positive regulation of chemokine (C-X-C motif) ligand 2 production (GO:2000343)	11	6	0.45	+	13.27	3.17e-05	0.000818
negative regulation of neuroinflammatory response (GO:0150079)	13	7	0.53	+	13.1	7.2e-06	0.00022
positive regulation of macrophage chemotaxis (GO:0010759)	15	8	0.62	+	12.98	1.65e-06	5.73e-05
regulation of T-helper 1 cell differentiation (GO:0045625)	10	5	0.41	+	12.16	0.000205	0.00425
T cell mediated cytotoxicity (GO:0001913)	10	5	0.41	+	12.16	0.000205	0.00424
regulation of interleukin-10 secretion (GO:2001179)	10	5	0.41	+	12.16	0.000205	0.00424
T-helper cell lineage commitment (GO:0002295)	10	5	0.41	+	12.16	0.000205	0.00423
positive regulation of monocyte chemotactic protein-1 production (GO:0071639)	10	5	0.41	+	12.16	0.000205	0.00423
negative regulation of CD4-positive, alpha-beta T cell proliferation (GO:2000562)	8	4	0.33	+	12.16	0.000926	0.0153
regulation of natural killer cell differentiation (GO:0032823)	14	7	0.58	+	12.16	1.04e-05	0.000304
regulation of circadian sleep/wake cycle, non-REM sleep (GO:0045188)	8	4	0.33	+	12.16	0.000926	0.0152
regulation of chemokine (C-X-C motif) ligand 2 production (GO:2000341)	14	7	0.58	+	12.16	1.04e-05	0.000304
regulation of neutrophil apoptotic process (GO:0033029)	8	4	0.33	+	12.16	0.000926	0.0152
modulation by symbiont of host programmed cell death (GO:0052040)	8	4	0.33	+	12.16	0.000926	0.0152
adhesion of symbiont to host (GO:0044406)	12	6	0.49	+	12.16	4.59e-05	0.00114
lymph node development (GO:0048535)	18	9	0.74	+	12.16	5.52e-07	2.18e-05
negative regulation of myelination (GO:0031642)	8	4	0.33	+	12.16	0.000926	0.0152
endothelial cell chemotaxis (GO:0035767)	10	5	0.41	+	12.16	0.000205	0.00422
negative regulation of amyloid-beta clearance (GO:1900222)	8	4	0.33	+	12.16	0.000926	0.0152
negative regulation of interleukin-6 secretion (GO:1900165)	10	5	0.41	+	12.16	0.000205	0.00421
positive regulation of tumor necrosis factor secretion (GO:1904469)	20	10	0.82	+	12.16	1.28e-07	5.65e-06
negative regulation of microglial cell activation (GO:1903979)	8	4	0.33	+	12.16	0.000926	0.0152
regulation of microglial cell activation (GO:1903978)	18	9	0.74	+	12.16	5.52e-07	2.18e-05
negative regulation of B cell apoptotic process (GO:0002903)	12	6	0.49	+	12.16	4.59e-05	0.00114
response to interferon-beta (GO:0035456)	31	15	1.27	+	11.77	1.27e-10	8.39e-09
regulation of interleukin-17 production (GO:0032660)	29	14	1.19	+	11.75	5.43e-10	3.26e-08
positive regulation of T-helper cell differentiation (GO:0045624)	21	10	0.86	+	11.59	1.82e-07	7.83e-06
cellular response to interferon-beta (GO:0035458)	21	10	0.86	+	11.59	1.82e-07	7.81e-06
positive regulation of T-helper 1 type immune response (GO:0002827)	19	9	0.78	+	11.52	7.85e-07	2.96e-05
negative regulation of smooth muscle contraction (GO:0045986)	15	7	0.62	+	11.35	1.48e-05	0.000413
regulation of heat generation (GO:0031650)	13	6	0.53	+	11.23	6.49e-05	0.00156
regulation of cell-cell adhesion mediated by integrin (GO:0033632)	11	5	0.45	+	11.06	0.000288	0.00563
negative regulation of activated T cell proliferation (GO:0046007)	11	5	0.45	+	11.06	0.000288	0.00563
regulation of CD4-positive, alpha-beta T cell proliferation (GO:2000561)	11	5	0.45	+	11.06	0.000288	0.00562
positive regulation of T cell differentiation in thymus (GO:0033089)	11	5	0.45	+	11.06	0.000288	0.00561
positive regulation of heat generation (GO:0031652)	11	5	0.45	+	11.06	0.000288	0.00561
CD4-positive, alpha-beta T cell lineage commitment (GO:0043373)	11	5	0.45	+	11.06	0.000288	0.0056
CD8-positive, alpha-beta T cell activation (GO:0036037)	11	5	0.45	+	11.06	0.000288	0.00559
positive regulation of hormone biosynthetic process (GO:0046886)	11	5	0.45	+	11.06	0.000288	0.00559
negative regulation of lymphocyte apoptotic process (GO:0070229)	31	14	1.27	+	10.99	1.07e-09	6.31e-08
positive regulation of CD4-positive, alpha-beta T cell differentiation (GO:0043372)	29	13	1.19	+	10.91	4.57e-09	2.51e-07
regulation of tumor necrosis factor secretion (GO:1904467)	29	13	1.19	+	10.91	4.57e-09	2.5e-07
Peyer's patch development (GO:0048541)	9	4	0.37	+	10.81	0.0013	0.0202
mucosal-associated lymphoid tissue development (GO:0048537)	9	4	0.37	+	10.81	0.0013	0.0202
regulation of prostaglandin biosynthetic process (GO:0031392)	9	4	0.37	+	10.81	0.0013	0.0202
regulation of B cell apoptotic process (GO:0002902)	18	8	0.74	+	10.81	4.74e-06	0.000151
positive regulation of CD4-positive, alpha-beta T cell activation (GO:2000516)	34	15	1.4	+	10.73	3.51e-10	2.18e-08
regulation of monocyte chemotactic protein-1 production (GO:0071637)	16	7	0.66	+	10.64	2.05e-05	0.000549
negative regulation of interleukin-12 production (GO:0032695)	16	7	0.66	+	10.64	2.05e-05	0.000548
positive regulation of type 2 immune response (GO:0002830)	16	7	0.66	+	10.64	2.05e-05	0.000547
regulation of immune response to tumor cell (GO:0002837)	14	6	0.58	+	10.43	8.96e-05	0.00207
regulation of response to tumor cell (GO:0002834)	14	6	0.58	+	10.43	8.96e-05	0.00207
response to protozoan (GO:0001562)	26	11	1.07	+	10.29	1.14e-07	5.11e-06
regulation of T-helper 1 type immune response (GO:0002825)	26	11	1.07	+	10.29	1.14e-07	5.09e-06
negative regulation of interleukin-2 production (GO:0032703)	24	10	0.99	+	10.14	4.83e-07	1.92e-05
negative regulation of multicellular organism growth (GO:0040015)	12	5	0.49	+	10.14	0.000395	0.00738
regulation of humoral immune response mediated by circulating immunoglobulin (GO:0002923)	12	5	0.49	+	10.14	0.000395	0.00737
positive regulation of humoral immune response (GO:0002922)	17	7	0.7	+	10.02	2.8e-05	0.000734
positive regulation of cellular extravasation (GO:0002693)	17	7	0.7	+	10.02	2.8e-05	0.000733
positive regulation of osteoclast differentiation (GO:0045672)	27	11	1.11	+	9.91	1.54e-07	6.7e-06
regulation of neuroinflammatory response (GO:0150077)	32	13	1.32	+	9.88	1.17e-08	6.14e-07
natural killer cell differentiation (GO:0001779)	10	4	0.41	+	9.73	0.00176	0.0265
negative regulation of amino acid transport (GO:0051956)	10	4	0.41	+	9.73	0.00176	0.0265
positive regulation of chemokine production (GO:0032722)	60	24	2.47	+	9.73	1.02e-14	1.11e-12
regulation of granulocyte macrophage colony-stimulating factor production (GO:0032645)	15	6	0.62	+	9.73	0.000121	0.00265
IMP biosynthetic process (GO:0006188)	10	4	0.41	+	9.73	0.00176	0.0265
positive regulation of hormone metabolic process (GO:0032352)	15	6	0.62	+	9.73	0.000121	0.00265
histone H3-K36 demethylation (GO:0070544)	10	4	0.41	+	9.73	0.00176	0.0264
negative regulation of macrophage migration (GO:1905522)	10	4	0.41	+	9.73	0.00176	0.0264
negative regulation of T cell apoptotic process (GO:0070233)	20	8	0.82	+	9.73	8.79e-06	0.000263
defense response to protozoan (GO:0042832)	25	10	1.03	+	9.73	6.53e-07	2.52e-05
negative regulation of alpha-beta T cell proliferation (GO:0046642)	10	4	0.41	+	9.73	0.00176	0.0264
positive regulation of T cell cytokine production (GO:0002726)	20	8	0.82	+	9.73	8.79e-06	0.000263
alpha-beta T cell differentiation involved in immune response (GO:0002293)	28	11	1.15	+	9.56	2.07e-07	8.81e-06
alpha-beta T cell activation involved in immune response (GO:0002287)	28	11	1.15	+	9.56	2.07e-07	8.79e-06
positive regulation of activated T cell proliferation (GO:0042104)	23	9	0.95	+	9.52	2.76e-06	9.19e-05
regulation of activated T cell proliferation (GO:0046006)	36	14	1.48	+	9.46	5.02e-09	2.74e-07
positive regulation of steroid biosynthetic process (GO:0010893)	18	7	0.74	+	9.46	3.76e-05	0.000949
negative regulation of leukocyte apoptotic process (GO:2000107)	49	19	2.01	+	9.43	9.51e-12	6.95e-10
regulation of interferon-gamma secretion (GO:1902713)	13	5	0.53	+	9.36	0.000529	0.00957
alpha-beta T cell lineage commitment (GO:0002363)	13	5	0.53	+	9.36	0.000529	0.00956
regulation of cell proliferation involved in kidney development (GO:1901722)	13	5	0.53	+	9.36	0.000529	0.00955
positive regulation of chemokine biosynthetic process (GO:0045080)	13	5	0.53	+	9.36	0.000529	0.00954
regulation of vitamin metabolic process (GO:0030656)	13	5	0.53	+	9.36	0.000529	0.00953
regulation of T-helper cell differentiation (GO:0045622)	34	13	1.4	+	9.3	2.1e-08	1.05e-06
negative regulation of neural precursor cell proliferation (GO:2000178)	21	8	0.86	+	9.27	1.17e-05	0.000338
negative regulation of T-helper cell differentiation (GO:0045623)	16	6	0.66	+	9.12	0.000161	0.00342
regulation of chemokine biosynthetic process (GO:0045073)	16	6	0.66	+	9.12	0.000161	0.00342
negative regulation of myeloid cell apoptotic process (GO:0033033)	16	6	0.66	+	9.12	0.000161	0.00341
regulation of membrane invagination (GO:1905153)	16	6	0.66	+	9.12	0.000161	0.00341
response to interferon-alpha (GO:0035455)	24	9	0.99	+	9.12	3.67e-06	0.00012
CD4-positive, alpha-beta T cell differentiation involved in immune response (GO:0002294)	27	10	1.11	+	9.01	1.15e-06	4.17e-05
regulation of macrophage chemotaxis (GO:0010758)	27	10	1.11	+	9.01	1.15e-06	4.16e-05
T-helper cell differentiation (GO:0042093)	27	10	1.11	+	9.01	1.15e-06	4.15e-05
regulation of CD4-positive, alpha-beta T cell differentiation (GO:0043370)	46	17	1.89	+	8.99	2.16e-10	1.38e-08
positive regulation of lymphocyte apoptotic process (GO:0070230)	19	7	0.78	+	8.96	4.97e-05	0.00122
regulation of CD4-positive, alpha-beta T cell activation (GO:2000514)	60	22	2.47	+	8.92	5.45e-13	4.66e-11
regulation of dendritic cell antigen processing and presentation (GO:0002604)	11	4	0.45	+	8.85	0.00232	0.0329
toll-like receptor 3 signaling pathway (GO:0034138)	11	4	0.45	+	8.85	0.00232	0.0329
pinocytosis (GO:0006907)	11	4	0.45	+	8.85	0.00232	0.0328
negative regulation of erythrocyte differentiation (GO:0045647)	11	4	0.45	+	8.85	0.00232	0.0328
regulation of unsaturated fatty acid biosynthetic process (GO:2001279)	11	4	0.45	+	8.85	0.00232	0.0328
negative regulation of collagen biosynthetic process (GO:0032966)	11	4	0.45	+	8.85	0.00232	0.0327
detection of molecule of bacterial origin (GO:0032490)	11	4	0.45	+	8.85	0.00232	0.0327
positive regulation of immune response to tumor cell (GO:0002839)	11	4	0.45	+	8.85	0.00232	0.0327
positive regulation of response to tumor cell (GO:0002836)	11	4	0.45	+	8.85	0.00232	0.0326
response to granulocyte macrophage colony-stimulating factor (GO:0097012)	11	4	0.45	+	8.85	0.00232	0.0326
regulation of lymphocyte apoptotic process (GO:0070228)	56	20	2.3	+	8.69	9.18e-12	6.73e-10
negative regulation of membrane potential (GO:0045837)	14	5	0.58	+	8.69	0.000694	0.0119
regulation of tolerance induction (GO:0002643)	17	6	0.7	+	8.59	0.000211	0.00431
negative regulation of glucose transmembrane transport (GO:0010829)	17	6	0.7	+	8.59	0.000211	0.0043
regulation of T cell chemotaxis (GO:0010819)	17	6	0.7	+	8.59	0.000211	0.0043
positive regulation of macrophage migration (GO:1905523)	23	8	0.95	+	8.46	2.01e-05	0.00054
negative regulation of CD4-positive, alpha-beta T cell activation (GO:2000515)	29	10	1.19	+	8.39	1.96e-06	6.71e-05
regulation of interleukin-2 production (GO:0032663)	58	20	2.38	+	8.39	1.55e-11	1.12e-09
T cell differentiation involved in immune response (GO:0002292)	32	11	1.32	+	8.36	6.16e-07	2.41e-05
regulation of alpha-beta T cell proliferation (GO:0046640)	32	11	1.32	+	8.36	6.16e-07	2.41e-05
regulation of T cell cytokine production (GO:0002724)	32	11	1.32	+	8.36	6.16e-07	2.4e-05
negative regulation of alpha-beta T cell activation (GO:0046636)	38	13	1.56	+	8.32	6.13e-08	2.88e-06
regulation of T cell apoptotic process (GO:0070232)	36	12	1.48	+	8.11	2.49e-07	1.03e-05
tolerance induction (GO:0002507)	12	4	0.49	+	8.11	0.003	0.0401
positive regulation of interleukin-6 biosynthetic process (GO:0045410)	15	5	0.62	+	8.11	0.000896	0.0148
regulation of phagocytosis, engulfment (GO:0060099)	15	5	0.62	+	8.11	0.000896	0.0148
negative regulation of organic acid transport (GO:0032891)	21	7	0.86	+	8.11	8.35e-05	0.00194
diet induced thermogenesis (GO:0002024)	12	4	0.49	+	8.11	0.003	0.0401
regulation of interleukin-2 biosynthetic process (GO:0045076)	21	7	0.86	+	8.11	8.35e-05	0.00194
positive regulation of leukocyte apoptotic process (GO:2000108)	30	10	1.23	+	8.11	2.52e-06	8.46e-05
regulation of prostaglandin secretion (GO:0032306)	12	4	0.49	+	8.11	0.003	0.0401
positive regulation of T cell apoptotic process (GO:0070234)	15	5	0.62	+	8.11	0.000896	0.0148
CD4-positive or CD8-positive, alpha-beta T cell lineage commitment (GO:0043369)	15	5	0.62	+	8.11	0.000896	0.0148
negative regulation of leukocyte degranulation (GO:0043301)	12	4	0.49	+	8.11	0.003	0.04
antibiotic biosynthetic process (GO:0017000)	12	4	0.49	+	8.11	0.003	0.04
glial cell activation (GO:0061900)	39	13	1.6	+	8.11	7.88e-08	3.63e-06
negative regulation of collagen metabolic process (GO:0010713)	12	4	0.49	+	8.11	0.003	0.04
positive regulation of alpha-beta T cell proliferation (GO:0046641)	21	7	0.86	+	8.11	8.35e-05	0.00194
alpha-beta T cell differentiation (GO:0046632)	51	17	2.1	+	8.11	7.97e-10	4.77e-08
positive regulation of inflammatory response to antigenic stimulus (GO:0002863)	12	4	0.49	+	8.11	0.003	0.0399
negative regulation of glucose import (GO:0046325)	12	4	0.49	+	8.11	0.003	0.0399
regulation of dendritic cell cytokine production (GO:0002730)	12	4	0.49	+	8.11	0.003	0.0399
regulation of chemokine production (GO:0032642)	83	27	3.41	+	7.91	1.39e-14	1.46e-12
leukocyte activation involved in inflammatory response (GO:0002269)	31	10	1.27	+	7.85	3.22e-06	0.000106
microglial cell activation (GO:0001774)	31	10	1.27	+	7.85	3.22e-06	0.000106
positive regulation of T cell migration (GO:2000406)	31	10	1.27	+	7.85	3.22e-06	0.000106
regulation of type 2 immune response (GO:0002828)	31	10	1.27	+	7.85	3.22e-06	0.000106
regulation of leukocyte apoptotic process (GO:2000106)	87	28	3.58	+	7.83	5.63e-15	6.3e-13
negative regulation of muscle contraction (GO:0045932)	25	8	1.03	+	7.79	3.29e-05	0.000848
positive regulation of natural killer cell activation (GO:0032816)	22	7	0.9	+	7.74	0.000106	0.00238
positive regulation of interferon-gamma production (GO:0032729)	66	21	2.71	+	7.74	1.69e-11	1.21e-09
interferon-gamma production (GO:0032609)	19	6	0.78	+	7.68	0.000346	0.00663
CD4-positive, alpha-beta T cell differentiation (GO:0043367)	35	11	1.44	+	7.65	1.28e-06	4.54e-05
positive regulation of glial cell proliferation (GO:0060252)	16	5	0.66	+	7.6	0.00114	0.0181
positive regulation of killing of cells of other organism (GO:0051712)	16	5	0.66	+	7.6	0.00114	0.0181
regulation of glial cell migration (GO:1903975)	16	5	0.66	+	7.6	0.00114	0.0181
positive regulation of T cell chemotaxis (GO:0010820)	16	5	0.66	+	7.6	0.00114	0.0181
negative regulation of fibroblast proliferation (GO:0048147)	29	9	1.19	+	7.55	1.3e-05	0.000369
neuroinflammatory response (GO:0150076)	42	13	1.73	+	7.53	1.61e-07	6.99e-06
IMP metabolic process (GO:0046040)	13	4	0.53	+	7.49	0.0038	0.0488
positive regulation of regulatory T cell differentiation (GO:0045591)	13	4	0.53	+	7.49	0.0038	0.0488
positive regulation of phagocytosis, engulfment (GO:0060100)	13	4	0.53	+	7.49	0.0038	0.0487
neutrophil homeostasis (GO:0001780)	13	4	0.53	+	7.49	0.0038	0.0487
positive regulation of granulocyte macrophage colony-stimulating factor production (GO:0032725)	13	4	0.53	+	7.49	0.0038	0.0487
negative regulation of interleukin-17 production (GO:0032700)	13	4	0.53	+	7.49	0.0038	0.0486
negative regulation of lipopolysaccharide-mediated signaling pathway (GO:0031665)	13	4	0.53	+	7.49	0.0038	0.0486
positive regulation of membrane invagination (GO:1905155)	13	4	0.53	+	7.49	0.0038	0.0486
cellular response to interferon-alpha (GO:0035457)	13	4	0.53	+	7.49	0.0038	0.0485
regulation of alpha-beta T cell differentiation (GO:0046637)	62	19	2.55	+	7.46	2.65e-10	1.68e-08
regulation of natural killer cell activation (GO:0032814)	36	11	1.48	+	7.43	1.61e-06	5.61e-05
positive regulation of alpha-beta T cell differentiation (GO:0046638)	46	14	1.89	+	7.4	6.43e-08	3.02e-06
positive regulation of cytokine biosynthetic process (GO:0042108)	69	21	2.84	+	7.4	3.39e-11	2.34e-09
positive regulation of nitric oxide biosynthetic process (GO:0045429)	43	13	1.77	+	7.36	2.03e-07	8.64e-06
positive regulation of T cell differentiation (GO:0045582)	83	25	3.41	+	7.33	5.55e-13	4.69e-11
regulation of alpha-beta T cell activation (GO:0046634)	93	28	3.82	+	7.32	2.27e-14	2.25e-12
positive regulation of acute inflammatory response (GO:0002675)	30	9	1.23	+	7.3	1.63e-05	0.000448
regulation of myeloid cell apoptotic process (GO:0033032)	30	9	1.23	+	7.3	1.63e-05	0.000448
regulation of macrophage migration (GO:1905521)	40	12	1.64	+	7.3	6.39e-07	2.47e-05
eosinophil chemotaxis (GO:0048245)	20	6	0.82	+	7.3	0.000435	0.00802
negative regulation of CD4-positive, alpha-beta T cell differentiation (GO:0043371)	20	6	0.82	+	7.3	0.000435	0.00801
T cell migration (GO:0072678)	30	9	1.23	+	7.3	1.63e-05	0.000447
positive regulation of tumor necrosis factor production (GO:0032760)	87	26	3.58	+	7.27	2.22e-13	1.99e-11
positive regulation of lymphocyte differentiation (GO:0045621)	94	28	3.86	+	7.25	2.83e-14	2.78e-12
positive regulation of interleukin-12 production (GO:0032735)	37	11	1.52	+	7.23	2.02e-06	6.88e-05
alpha-beta T cell activation (GO:0046631)	64	19	2.63	+	7.22	4.15e-10	2.52e-08
positive regulation of p38MAPK cascade (GO:1900745)	27	8	1.11	+	7.21	5.21e-05	0.00128
positive regulation of nitric oxide metabolic process (GO:1904407)	44	13	1.81	+	7.19	2.53e-07	1.04e-05
positive regulation of alpha-beta T cell activation (GO:0046635)	61	18	2.51	+	7.18	1.3e-09	7.57e-08
positive regulation of interleukin-6 secretion (GO:2000778)	34	10	1.4	+	7.16	6.39e-06	0.000197
regulation of CD8-positive, alpha-beta T cell activation (GO:2001185)	17	5	0.7	+	7.16	0.00143	0.022
regulation of circadian sleep/wake cycle, sleep (GO:0045187)	17	5	0.7	+	7.16	0.00143	0.022
positive regulation of amyloid-beta formation (GO:1902004)	17	5	0.7	+	7.16	0.00143	0.022
post-embryonic animal organ development (GO:0048569)	17	5	0.7	+	7.16	0.00143	0.022
positive regulation of interleukin-1 beta secretion (GO:0050718)	34	10	1.4	+	7.16	6.39e-06	0.000197
positive regulation of membrane protein ectodomain proteolysis (GO:0051044)	17	5	0.7	+	7.16	0.00143	0.022
positive regulation of glutamate receptor signaling pathway (GO:1900451)	17	5	0.7	+	7.16	0.00143	0.0219
negative regulation of B cell proliferation (GO:0030889)	17	5	0.7	+	7.16	0.00143	0.0219
negative regulation of macrophage activation (GO:0043031)	17	5	0.7	+	7.16	0.00143	0.0219
CD4-positive, alpha-beta T cell activation (GO:0035710)	41	12	1.69	+	7.12	7.97e-07	2.99e-05
negative regulation of T cell proliferation (GO:0042130)	65	19	2.67	+	7.11	5.17e-10	3.12e-08
positive regulation of tumor necrosis factor superfamily cytokine production (GO:1903557)	89	26	3.66	+	7.11	3.44e-13	3.04e-11
regulation of mononuclear cell migration (GO:0071675)	48	14	1.97	+	7.1	1e-07	4.57e-06
negative regulation of alpha-beta T cell differentiation (GO:0046639)	24	7	0.99	+	7.1	0.000167	0.00352
positive regulation of lymphocyte migration (GO:2000403)	38	11	1.56	+	7.04	2.51e-06	8.45e-05
negative regulation of T cell activation (GO:0050868)	114	33	4.69	+	7.04	2.83e-16	3.87e-14
negative regulation of interleukin-6 production (GO:0032715)	42	12	1.73	+	6.95	9.88e-07	3.64e-05
positive regulation of lymphocyte chemotaxis (GO:0140131)	21	6	0.86	+	6.95	0.00054	0.00966
positive regulation of cell migration involved in sprouting angiogenesis (GO:0090050)	21	6	0.86	+	6.95	0.00054	0.00964
positive regulation of monocyte chemotaxis (GO:0090026)	21	6	0.86	+	6.95	0.00054	0.00963
eosinophil migration (GO:0072677)	21	6	0.86	+	6.95	0.00054	0.00962
regulation of interleukin-1 beta secretion (GO:0050706)	46	13	1.89	+	6.88	3.89e-07	1.56e-05
regulation of interferon-gamma production (GO:0032649)	103	29	4.23	+	6.85	3.31e-14	3.23e-12
regulation of interleukin-12 production (GO:0032655)	57	16	2.34	+	6.83	1.94e-08	9.79e-07
negative regulation of leukocyte cell-cell adhesion (GO:1903038)	125	35	5.14	+	6.81	8.4e-17	1.22e-14
regulation of membrane protein ectodomain proteolysis (GO:0051043)	25	7	1.03	+	6.81	0.000207	0.00425
regulation of interleukin-1 production (GO:0032652)	93	26	3.82	+	6.8	8.06e-13	6.47e-11
negative regulation of mononuclear cell proliferation (GO:0032945)	79	22	3.25	+	6.78	4.94e-11	3.39e-09
negative regulation of lymphocyte proliferation (GO:0050672)	79	22	3.25	+	6.78	4.94e-11	3.38e-09
mature B cell differentiation involved in immune response (GO:0002313)	18	5	0.74	+	6.76	0.00176	0.0264
negative regulation of interferon-gamma production (GO:0032689)	36	10	1.48	+	6.76	9.78e-06	0.000287
regulation of intrinsic apoptotic signaling pathway in response to DNA damage by p53 class mediator (GO:1902165)	18	5	0.74	+	6.76	0.00176	0.0264
negative regulation of vascular smooth muscle cell proliferation (GO:1904706)	18	5	0.74	+	6.76	0.00176	0.0264
granulocyte chemotaxis (GO:0071621)	90	25	3.7	+	6.76	2.5e-12	1.94e-10
neutrophil chemotaxis (GO:0030593)	83	23	3.41	+	6.74	1.96e-11	1.4e-09
regulation of regulatory T cell differentiation (GO:0045589)	29	8	1.19	+	6.71	7.96e-05	0.00187
positive regulation of leukocyte differentiation (GO:1902107)	149	41	6.12	+	6.69	3.17e-19	6.25e-17
neutrophil migration (GO:1990266)	91	25	3.74	+	6.68	3.07e-12	2.36e-10
negative regulation of leukocyte proliferation (GO:0070664)	84	23	3.45	+	6.66	2.4e-11	1.71e-09
regulation of granulocyte chemotaxis (GO:0071622)	44	12	1.81	+	6.64	1.5e-06	5.24e-05
regulation of T cell migration (GO:2000404)	44	12	1.81	+	6.64	1.5e-06	5.23e-05
positive regulation of interleukin-2 production (GO:0032743)	33	9	1.36	+	6.64	3.08e-05	0.0008
negative regulation of B cell activation (GO:0050869)	33	9	1.36	+	6.64	3.08e-05	0.000799
regulation of cytokine biosynthetic process (GO:0042035)	107	29	4.4	+	6.59	7.52e-14	7.07e-12
positive regulation of immunoglobulin mediated immune response (GO:0002891)	37	10	1.52	+	6.58	1.2e-05	0.000343
positive regulation of B cell mediated immunity (GO:0002714)	37	10	1.52	+	6.58	1.2e-05	0.000343
positive regulation of interleukin-6 production (GO:0032755)	100	27	4.11	+	6.57	5.88e-13	4.92e-11
regulation of B cell proliferation (GO:0030888)	63	17	2.59	+	6.56	1.15e-08	6.06e-07
positive regulation of mononuclear cell migration (GO:0071677)	26	7	1.07	+	6.55	0.000254	0.00507
regulation of lymphocyte chemotaxis (GO:1901623)	26	7	1.07	+	6.55	0.000254	0.00506
negative regulation of cardiac muscle hypertrophy (GO:0010614)	26	7	1.07	+	6.55	0.000254	0.00506
negative regulation of leukocyte mediated immunity (GO:0002704)	52	14	2.14	+	6.55	2.3e-07	9.62e-06
granulocyte migration (GO:0097530)	101	27	4.15	+	6.5	7.18e-13	5.86e-11
regulation of nitric oxide biosynthetic process (GO:0045428)	60	16	2.47	+	6.49	3.57e-08	1.76e-06
positive regulation of interleukin-1 production (GO:0032732)	60	16	2.47	+	6.49	3.57e-08	1.75e-06
histone lysine demethylation (GO:0070076)	30	8	1.23	+	6.49	9.74e-05	0.0022
lymphocyte chemotaxis (GO:0048247)	49	13	2.01	+	6.45	7.16e-07	2.73e-05
leukocyte cell-cell adhesion (GO:0007159)	53	14	2.18	+	6.43	2.81e-07	1.15e-05
regulation of interleukin-1 secretion (GO:0050704)	53	14	2.18	+	6.43	2.81e-07	1.15e-05
regulation of macrophage activation (GO:0043030)	53	14	2.18	+	6.43	2.81e-07	1.15e-05
receptor signaling pathway via JAK-STAT (GO:0007259)	38	10	1.56	+	6.4	1.46e-05	0.00041
positive regulation of transforming growth factor beta production (GO:0071636)	19	5	0.78	+	6.4	0.00215	0.031
cellular response to fluid shear stress (GO:0071498)	19	5	0.78	+	6.4	0.00215	0.031
regulation of killing of cells of other organism (GO:0051709)	19	5	0.78	+	6.4	0.00215	0.031
leukocyte tethering or rolling (GO:0050901)	19	5	0.78	+	6.4	0.00215	0.031
macrophage migration (GO:1905517)	19	5	0.78	+	6.4	0.00215	0.0309
astrocyte activation (GO:0048143)	19	5	0.78	+	6.4	0.00215	0.0309
tetrahydrofolate metabolic process (GO:0046653)	19	5	0.78	+	6.4	0.00215	0.0309
negative regulation of T cell mediated immunity (GO:0002710)	19	5	0.78	+	6.4	0.00215	0.0308
cellular response to lipopolysaccharide (GO:0071222)	194	51	7.97	+	6.4	7.34e-23	2.61e-20
regulation of interleukin-6 production (GO:0032675)	145	38	5.96	+	6.38	2.57e-17	3.99e-15
positive regulation of B cell proliferation (GO:0030890)	42	11	1.73	+	6.37	5.69e-06	0.000178
negative regulation of lymphocyte mediated immunity (GO:0002707)	42	11	1.73	+	6.37	5.69e-06	0.000178
cellular response to molecule of bacterial origin (GO:0071219)	203	53	8.34	+	6.35	1.36e-23	5.71e-21
regulation of interleukin-6 biosynthetic process (GO:0045408)	23	6	0.95	+	6.35	0.000811	0.0136
regulation of lipopolysaccharide-mediated signaling pathway (GO:0031664)	27	7	1.11	+	6.31	0.000309	0.00596
inactivation of MAPK activity (GO:0000188)	27	7	1.11	+	6.31	0.000309	0.00595
positive regulation of myeloid leukocyte differentiation (GO:0002763)	58	15	2.38	+	6.29	1.34e-07	5.88e-06
positive regulation of neutrophil migration (GO:1902624)	31	8	1.27	+	6.28	0.000118	0.0026
histone demethylation (GO:0016577)	31	8	1.27	+	6.28	0.000118	0.0026
vasodilation (GO:0042311)	31	8	1.27	+	6.28	0.000118	0.0026
lipid storage (GO:0019915)	31	8	1.27	+	6.28	0.000118	0.00259
negative regulation of cytokine secretion (GO:0050710)	66	17	2.71	+	6.27	2.07e-08	1.04e-06
lipopolysaccharide-mediated signaling pathway (GO:0031663)	35	9	1.44	+	6.26	4.57e-05	0.00114
regulation of tumor necrosis factor superfamily cytokine production (GO:1903555)	152	39	6.25	+	6.24	1.8e-17	2.93e-15
positive regulation of interleukin-1 secretion (GO:0050716)	39	10	1.6	+	6.24	1.77e-05	0.000482
receptor signaling pathway via STAT (GO:0097696)	39	10	1.6	+	6.24	1.77e-05	0.000481
regulation of tumor necrosis factor production (GO:0032680)	149	38	6.12	+	6.2	5.53e-17	8.26e-15
positive regulation of cytokine production involved in immune response (GO:0002720)	59	15	2.43	+	6.19	1.62e-07	6.99e-06
positive regulation of inflammatory response (GO:0050729)	138	35	5.67	+	6.17	1.1e-15	1.4e-13
regulation of interleukin-1 beta production (GO:0032651)	79	20	3.25	+	6.16	1.53e-09	8.87e-08
positive regulation of adaptive immune response (GO:0002821)	107	27	4.4	+	6.14	2.28e-12	1.78e-10
negative regulation of lymphocyte activation (GO:0051250)	151	38	6.21	+	6.12	8.05e-17	1.18e-14
positive regulation of hemopoiesis (GO:1903708)	187	47	7.69	+	6.11	1.76e-20	4.46e-18
negative regulation of T cell differentiation (GO:0045581)	44	11	1.81	+	6.08	8.31e-06	0.00025
positive regulation of mononuclear cell proliferation (GO:0032946)	136	34	5.59	+	6.08	4.05e-15	4.66e-13
positive regulation of interleukin-1 beta production (GO:0032731)	52	13	2.14	+	6.08	1.27e-06	4.5e-05
positive regulation of smooth muscle cell proliferation (GO:0048661)	88	22	3.62	+	6.08	2.87e-10	1.8e-08
triglyceride biosynthetic process (GO:0019432)	20	5	0.82	+	6.08	0.00261	0.0363
regulation of toll-like receptor 4 signaling pathway (GO:0034143)	20	5	0.82	+	6.08	0.00261	0.0363
toll-like receptor 4 signaling pathway (GO:0034142)	20	5	0.82	+	6.08	0.00261	0.0362
inflammatory response to antigenic stimulus (GO:0002437)	28	7	1.15	+	6.08	0.000373	0.00711
regulation of B cell differentiation (GO:0045577)	28	7	1.15	+	6.08	0.000373	0.0071
negative regulation of leukocyte mediated cytotoxicity (GO:0001911)	20	5	0.82	+	6.08	0.00261	0.0362
negative regulation of amine transport (GO:0051953)	24	6	0.99	+	6.08	0.00098	0.016
positive regulation of interleukin-10 production (GO:0032733)	36	9	1.48	+	6.08	5.51e-05	0.00134
regulation of T-helper 17 type immune response (GO:2000316)	20	5	0.82	+	6.08	0.00261	0.0362
regulation of amyloid-beta formation (GO:1902003)	28	7	1.15	+	6.08	0.000373	0.00709
response to muramyl dipeptide (GO:0032495)	20	5	0.82	+	6.08	0.00261	0.0361
brown fat cell differentiation (GO:0050873)	28	7	1.15	+	6.08	0.000373	0.00708
regulation of monocyte chemotaxis (GO:0090025)	28	7	1.15	+	6.08	0.000373	0.00708
leukocyte adhesion to vascular endothelial cell (GO:0061756)	20	5	0.82	+	6.08	0.00261	0.0361
positive regulation of macrophage activation (GO:0043032)	24	6	0.99	+	6.08	0.00098	0.016
purine ribonucleoside monophosphate biosynthetic process (GO:0009168)	20	5	0.82	+	6.08	0.00261	0.0361
purine nucleoside monophosphate biosynthetic process (GO:0009127)	20	5	0.82	+	6.08	0.00261	0.036
positive regulation of tumor necrosis factor biosynthetic process (GO:0042535)	20	5	0.82	+	6.08	0.00261	0.036
regulation of hormone biosynthetic process (GO:0046885)	28	7	1.15	+	6.08	0.000373	0.00707
embryonic hemopoiesis (GO:0035162)	20	5	0.82	+	6.08	0.00261	0.036
positive regulation of muscle cell apoptotic process (GO:0010661)	28	7	1.15	+	6.08	0.000373	0.00706
programmed necrotic cell death (GO:0097300)	28	7	1.15	+	6.08	0.000373	0.00705
T-helper 1 type immune response (GO:0042088)	20	5	0.82	+	6.08	0.00261	0.0359
positive regulation of steroid metabolic process (GO:0045940)	28	7	1.15	+	6.08	0.000373	0.00704
negative regulation of muscle hypertrophy (GO:0014741)	28	7	1.15	+	6.08	0.000373	0.00703
positive regulation of myeloid leukocyte cytokine production involved in immune response (GO:0061081)	20	5	0.82	+	6.08	0.00261	0.0359
negative regulation of leukocyte activation (GO:0002695)	180	45	7.4	+	6.08	1.38e-19	2.91e-17
regulation of cellular extravasation (GO:0002691)	28	7	1.15	+	6.08	0.000373	0.00703
cellular response to biotic stimulus (GO:0071216)	227	56	9.33	+	6	7.65e-24	3.31e-21
positive regulation of reactive oxygen species biosynthetic process (GO:1903428)	53	13	2.18	+	5.97	1.52e-06	5.3e-05
positive regulation of adaptive immune response based on somatic recombination of immune receptors built from immunoglobulin superfamily domains (GO:0002824)	102	25	4.19	+	5.96	2.54e-11	1.79e-09
positive regulation of lymphocyte proliferation (GO:0050671)	135	33	5.55	+	5.95	1.78e-14	1.81e-12
regulation of acute inflammatory response (GO:0002673)	45	11	1.85	+	5.95	9.97e-06	0.000292
T cell mediated immunity (GO:0002456)	37	9	1.52	+	5.92	6.61e-05	0.00158
negative regulation of inflammatory response (GO:0050728)	140	34	5.75	+	5.91	8.38e-15	9.24e-13
lymphocyte migration (GO:0072676)	70	17	2.88	+	5.91	4.34e-08	2.08e-06
protein demethylation (GO:0006482)	33	8	1.36	+	5.9	0.000171	0.0036
protein dealkylation (GO:0008214)	33	8	1.36	+	5.9	0.000171	0.0036
regulation of heterotypic cell-cell adhesion (GO:0034114)	25	6	1.03	+	5.84	0.00118	0.0185
regulation of T cell differentiation in thymus (GO:0033081)	25	6	1.03	+	5.84	0.00118	0.0185
negative regulation of cytokine production involved in immune response (GO:0002719)	25	6	1.03	+	5.84	0.00118	0.0185
positive regulation of cytokine secretion (GO:0050715)	146	35	6	+	5.83	4.71e-15	5.3e-13
positive regulation of leukocyte proliferation (GO:0070665)	142	34	5.84	+	5.83	1.2e-14	1.28e-12
negative regulation of tissue remodeling (GO:0034104)	21	5	0.86	+	5.79	0.00312	0.0414
monocyte chemotaxis (GO:0002548)	42	10	1.73	+	5.79	3.06e-05	0.000799
T cell lineage commitment (GO:0002360)	21	5	0.86	+	5.79	0.00312	0.0413
cellular extravasation (GO:0045123)	42	10	1.73	+	5.79	3.06e-05	0.000797
negative regulation of chemokine production (GO:0032682)	21	5	0.86	+	5.79	0.00312	0.0413
glycerol metabolic process (GO:0006071)	21	5	0.86	+	5.79	0.00312	0.0413
regulation of circadian sleep/wake cycle (GO:0042749)	21	5	0.86	+	5.79	0.00312	0.0412
negative regulation of adaptive immune response based on somatic recombination of immune receptors built from immunoglobulin superfamily domains (GO:0002823)	42	10	1.73	+	5.79	3.06e-05	0.000796
positive regulation of amyloid precursor protein catabolic process (GO:1902993)	21	5	0.86	+	5.79	0.00312	0.0412
positive regulation of leukocyte migration (GO:0002687)	135	32	5.55	+	5.77	9.17e-14	8.52e-12
regulation of cytokine production involved in immune response (GO:0002718)	89	21	3.66	+	5.74	1.78e-09	1.03e-07
macrophage activation (GO:0042116)	51	12	2.1	+	5.72	5.54e-06	0.000175
positive regulation of T cell proliferation (GO:0042102)	98	23	4.03	+	5.71	3.3e-10	2.05e-08
negative regulation of adaptive immune response (GO:0002820)	47	11	1.93	+	5.69	1.42e-05	0.000399
regulation of mononuclear cell proliferation (GO:0032944)	218	51	8.96	+	5.69	6e-21	1.66e-18
negative regulation of response to drug (GO:2001024)	30	7	1.23	+	5.68	0.000533	0.00957
positive regulation of release of cytochrome c from mitochondria (GO:0090200)	30	7	1.23	+	5.68	0.000533	0.00956
necrotic cell death (GO:0070265)	30	7	1.23	+	5.68	0.000533	0.00955
negative regulation of anion transport (GO:1903792)	30	7	1.23	+	5.68	0.000533	0.00954
regulation of bone resorption (GO:0045124)	43	10	1.77	+	5.66	3.64e-05	0.000924
regulation of cytokine secretion (GO:0050707)	211	49	8.67	+	5.65	4.66e-20	1.05e-17
regulation of leukocyte proliferation (GO:0070663)	229	53	9.41	+	5.63	1.53e-21	4.38e-19
regulation of neutrophil migration (GO:1902622)	39	9	1.6	+	5.61	9.38e-05	0.00214
leukocyte mediated cytotoxicity (GO:0001909)	39	9	1.6	+	5.61	9.38e-05	0.00213
regulation of p38MAPK cascade (GO:1900744)	39	9	1.6	+	5.61	9.38e-05	0.00213
positive regulation of smooth muscle cell migration (GO:0014911)	39	9	1.6	+	5.61	9.38e-05	0.00213
regulation of lymphocyte proliferation (GO:0050670)	217	50	8.92	+	5.61	2.56e-20	6.21e-18
regulation of adaptive immune response based on somatic recombination of immune receptors built from immunoglobulin superfamily domains (GO:0002822)	148	34	6.08	+	5.59	3.36e-14	3.26e-12
mononuclear cell migration (GO:0071674)	48	11	1.97	+	5.58	1.68e-05	0.00046
negative regulation of cell activation (GO:0050866)	201	46	8.26	+	5.57	1.09e-18	1.97e-16
regulation of T cell differentiation (GO:0045580)	140	32	5.75	+	5.56	2.15e-13	1.95e-11
regulation of transforming growth factor beta production (GO:0071634)	35	8	1.44	+	5.56	0.000243	0.00487
regulation of smooth muscle cell proliferation (GO:0048660)	136	31	5.59	+	5.55	5.45e-13	4.68e-11
negative regulation of cell-cell adhesion (GO:0022408)	180	41	7.4	+	5.54	9.76e-17	1.38e-14
myeloid dendritic cell activation (GO:0001773)	22	5	0.9	+	5.53	0.00371	0.0479
positive regulation of protein deacetylation (GO:0090312)	22	5	0.9	+	5.53	0.00371	0.0478
positive regulation of antigen receptor-mediated signaling pathway (GO:0050857)	22	5	0.9	+	5.53	0.00371	0.0478
acylglycerol biosynthetic process (GO:0046463)	22	5	0.9	+	5.53	0.00371	0.0477
neutral lipid biosynthetic process (GO:0046460)	22	5	0.9	+	5.53	0.00371	0.0477
regulation of adaptive immune response (GO:0002819)	163	37	6.7	+	5.52	3.42e-15	4.05e-13
regulation of interleukin-10 production (GO:0032653)	53	12	2.18	+	5.51	7.78e-06	0.000237
regulation of immunoglobulin mediated immune response (GO:0002889)	53	12	2.18	+	5.51	7.78e-06	0.000236
regulation of B cell mediated immunity (GO:0002712)	53	12	2.18	+	5.51	7.78e-06	0.000236
negative regulation of interleukin-1 production (GO:0032692)	31	7	1.27	+	5.49	0.000631	0.0111
regulation of interferon-alpha production (GO:0032647)	31	7	1.27	+	5.49	0.000631	0.0111
regulation of T cell proliferation (GO:0042129)	164	37	6.74	+	5.49	4.04e-15	4.71e-13
regulation of mast cell activation (GO:0033003)	40	9	1.64	+	5.47	0.000111	0.00246
regulation of T cell receptor signaling pathway (GO:0050856)	40	9	1.64	+	5.47	0.000111	0.00245
regulation of defense response to virus by host (GO:0050691)	40	9	1.64	+	5.47	0.000111	0.00245
myeloid leukocyte migration (GO:0097529)	129	29	5.3	+	5.47	4.11e-12	3.08e-10
positive regulation of neuron apoptotic process (GO:0043525)	58	13	2.38	+	5.45	3.6e-06	0.000118
negative regulation of lymphocyte differentiation (GO:0045620)	54	12	2.22	+	5.41	9.17e-06	0.000273
leukocyte apoptotic process (GO:0071887)	27	6	1.11	+	5.41	0.00165	0.0251
immunoglobulin production involved in immunoglobulin mediated immune response (GO:0002381)	27	6	1.11	+	5.41	0.00165	0.0251
regulation of histone H3-K9 methylation (GO:0051570)	27	6	1.11	+	5.41	0.00165	0.0251
regulation of necrotic cell death (GO:0010939)	27	6	1.11	+	5.41	0.00165	0.025
positive regulation of leukocyte chemotaxis (GO:0002690)	91	20	3.74	+	5.35	1.22e-08	6.39e-07
regulation of glial cell proliferation (GO:0060251)	32	7	1.32	+	5.32	0.000743	0.0127
T cell activation involved in immune response (GO:0002286)	64	14	2.63	+	5.32	1.96e-06	6.71e-05
negative regulation of cellular response to insulin stimulus (GO:1900077)	32	7	1.32	+	5.32	0.000743	0.0126
regulation of vascular endothelial growth factor production (GO:0010574)	32	7	1.32	+	5.32	0.000743	0.0126
leukocyte chemotaxis (GO:0030595)	147	32	6.04	+	5.3	6.75e-13	5.56e-11
regulation of lymphocyte differentiation (GO:0045619)	170	37	6.99	+	5.3	1.07e-14	1.15e-12
negative regulation of smooth muscle cell proliferation (GO:0048662)	46	10	1.89	+	5.29	5.98e-05	0.00144
positive regulation of myeloid cell differentiation (GO:0045639)	93	20	3.82	+	5.23	1.68e-08	8.61e-07
positive regulation of monooxygenase activity (GO:0032770)	28	6	1.15	+	5.21	0.00194	0.0284
regulation of fatty acid transport (GO:2000191)	28	6	1.15	+	5.21	0.00194	0.0284
regulation of natural killer cell mediated cytotoxicity (GO:0042269)	42	9	1.73	+	5.21	0.000153	0.00325
positive regulation of vascular endothelial growth factor production (GO:0010575)	28	6	1.15	+	5.21	0.00194	0.0283
leukocyte homeostasis (GO:0001776)	70	15	2.88	+	5.21	1.06e-06	3.87e-05
regulation of inflammatory response (GO:0050727)	341	73	14.02	+	5.21	1.79e-27	1.2e-24
regulation of leukocyte chemotaxis (GO:0002688)	117	25	4.81	+	5.2	3.13e-10	1.96e-08
negative regulation of tumor necrosis factor superfamily cytokine production (GO:1903556)	61	13	2.51	+	5.18	5.82e-06	0.000181
positive regulation of interferon-beta production (GO:0032728)	33	7	1.36	+	5.16	0.00087	0.0145
cellular response to virus (GO:0098586)	33	7	1.36	+	5.16	0.00087	0.0145
positive regulation of vasoconstriction (GO:0045907)	33	7	1.36	+	5.16	0.00087	0.0145
regulation of leukocyte cell-cell adhesion (GO:1903037)	302	64	12.41	+	5.16	5.44e-24	2.42e-21
regulation of cell migration involved in sprouting angiogenesis (GO:0090049)	38	8	1.56	+	5.12	0.000393	0.00736
positive regulation of response to cytokine stimulus (GO:0060760)	57	12	2.34	+	5.12	1.47e-05	0.000413
regulation of leukocyte migration (GO:0002685)	201	42	8.26	+	5.08	5.78e-16	7.63e-14
regulation of release of cytochrome c from mitochondria (GO:0090199)	48	10	1.97	+	5.07	8.15e-05	0.00191
response to dsRNA (GO:0043331)	53	11	2.18	+	5.05	3.74e-05	0.000945
positive regulation of defense response to virus by host (GO:0002230)	29	6	1.19	+	5.03	0.00227	0.0322
regulation of interleukin-4 production (GO:0032673)	29	6	1.19	+	5.03	0.00227	0.0322
regulation of lymphocyte migration (GO:2000401)	63	13	2.59	+	5.02	7.9e-06	0.000239
negative regulation of viral genome replication (GO:0045071)	63	13	2.59	+	5.02	7.9e-06	0.000238
spleen development (GO:0048536)	34	7	1.4	+	5.01	0.00101	0.0164
regulation of response to reactive oxygen species (GO:1901031)	34	7	1.4	+	5.01	0.00101	0.0164
regulation of amyloid precursor protein catabolic process (GO:1902991)	34	7	1.4	+	5.01	0.00101	0.0164
positive regulation of leukocyte cell-cell adhesion (GO:1903039)	219	45	9	+	5	8.94e-17	1.28e-14
negative regulation of toll-like receptor signaling pathway (GO:0034122)	39	8	1.6	+	4.99	0.000458	0.00837
regulation of intrinsic apoptotic signaling pathway in response to DNA damage (GO:1902229)	39	8	1.6	+	4.99	0.000458	0.00836
positive regulation of sprouting angiogenesis (GO:1903672)	39	8	1.6	+	4.99	0.000458	0.00835
regulation of fibroblast proliferation (GO:0048145)	83	17	3.41	+	4.98	3.6e-07	1.45e-05
B cell activation involved in immune response (GO:0002312)	44	9	1.81	+	4.98	0.000208	0.00427
negative regulation of leukocyte migration (GO:0002686)	44	9	1.81	+	4.98	0.000208	0.00426
regulation of lymphocyte mediated immunity (GO:0002706)	152	31	6.25	+	4.96	6.71e-12	4.97e-10
negative regulation of tumor necrosis factor production (GO:0032720)	59	12	2.43	+	4.95	1.99e-05	0.000538
regulation of tyrosine phosphorylation of STAT protein (GO:0042509)	79	16	3.25	+	4.93	9.02e-07	3.35e-05
positive regulation of reactive oxygen species metabolic process (GO:2000379)	99	20	4.07	+	4.91	4.16e-08	2.02e-06
regulation of erythrocyte differentiation (GO:0045646)	45	9	1.85	+	4.87	0.000241	0.00486
cellular response to chemokine (GO:1990869)	90	18	3.7	+	4.87	2.24e-07	9.39e-06
response to chemokine (GO:1990868)	90	18	3.7	+	4.87	2.24e-07	9.36e-06
temperature homeostasis (GO:0001659)	30	6	1.23	+	4.87	0.00263	0.0362
cellular response to interleukin-4 (GO:0071353)	30	6	1.23	+	4.87	0.00263	0.0362
T cell selection (GO:0045058)	40	8	1.64	+	4.87	0.00053	0.00955
positive regulation of signaling receptor activity (GO:2000273)	35	7	1.44	+	4.87	0.00118	0.0185
response to lipopolysaccharide (GO:0032496)	325	65	13.36	+	4.87	3.67e-23	1.4e-20
regulation of hormone metabolic process (GO:0032350)	40	8	1.64	+	4.87	0.00053	0.00954
regulation of neutrophil chemotaxis (GO:0090022)	30	6	1.23	+	4.87	0.00263	0.0361
chemokine-mediated signaling pathway (GO:0070098)	80	16	3.29	+	4.87	1.04e-06	3.81e-05
regulation of tumor necrosis factor biosynthetic process (GO:0042534)	30	6	1.23	+	4.87	0.00263	0.0361
intrinsic apoptotic signaling pathway in response to DNA damage (GO:0008630)	70	14	2.88	+	4.87	4.89e-06	0.000156
regulation of bone remodeling (GO:0046850)	50	10	2.06	+	4.87	0.00011	0.00244
osteoclast differentiation (GO:0030316)	45	9	1.85	+	4.87	0.000241	0.00485
positive regulation of fatty acid metabolic process (GO:0045923)	35	7	1.44	+	4.87	0.00118	0.0185
response to molecule of bacterial origin (GO:0002237)	341	68	14.02	+	4.85	4.01e-24	1.94e-21
positive regulation of lymphocyte mediated immunity (GO:0002708)	106	21	4.36	+	4.82	2.58e-08	1.28e-06
positive regulation of immune effector process (GO:0002699)	218	43	8.96	+	4.8	1.55e-15	1.93e-13
positive regulation of phagocytosis (GO:0050766)	66	13	2.71	+	4.79	1.22e-05	0.000349
regulation of vascular smooth muscle cell proliferation (GO:1904705)	51	10	2.1	+	4.77	0.000127	0.00275
regulation of leukocyte mediated immunity (GO:0002703)	204	40	8.39	+	4.77	1.81e-14	1.83e-12
negative regulation of cytokine production (GO:0001818)	276	54	11.34	+	4.76	4.71e-19	9.07e-17
regulation of phagocytosis (GO:0050764)	92	18	3.78	+	4.76	2.97e-07	1.21e-05
response to exogenous dsRNA (GO:0043330)	46	9	1.89	+	4.76	0.000278	0.00547
regulation of natural killer cell mediated immunity (GO:0002715)	46	9	1.89	+	4.76	0.000278	0.00546
positive regulation of T cell activation (GO:0050870)	205	40	8.43	+	4.75	2.08e-14	2.1e-12
deoxyribonucleotide metabolic process (GO:0009262)	36	7	1.48	+	4.73	0.00136	0.0211
regulation of osteoclast differentiation (GO:0045670)	67	13	2.75	+	4.72	1.41e-05	0.000397
regulation of neuroblast proliferation (GO:1902692)	31	6	1.27	+	4.71	0.00304	0.0403
cellular response to gamma radiation (GO:0071480)	31	6	1.27	+	4.71	0.00304	0.0402
lymphocyte activation involved in immune response (GO:0002285)	109	21	4.48	+	4.69	3.92e-08	1.91e-06
positive regulation of cytokine production (GO:0001819)	462	89	18.99	+	4.69	2.2e-30	2.93e-27
positive regulation of interleukin-8 production (GO:0032757)	52	10	2.14	+	4.68	0.000146	0.00312
positive regulation of cell-cell adhesion (GO:0022409)	260	50	10.69	+	4.68	1.84e-17	2.97e-15
negative regulation of immune effector process (GO:0002698)	125	24	5.14	+	4.67	4.52e-09	2.49e-07
regulation of interleukin-8 production (GO:0032677)	73	14	3	+	4.67	7.46e-06	0.000228
negative regulation of defense response (GO:0031348)	214	41	8.8	+	4.66	1.68e-14	1.73e-12
regulation of toll-like receptor signaling pathway (GO:0034121)	68	13	2.8	+	4.65	1.62e-05	0.000448
positive regulation of cell killing (GO:0031343)	68	13	2.8	+	4.65	1.62e-05	0.000447
positive regulation of tyrosine phosphorylation of STAT protein (GO:0042531)	68	13	2.8	+	4.65	1.62e-05	0.000446
defense response to virus (GO:0051607)	200	38	8.22	+	4.62	1.94e-13	1.76e-11
positive regulation of blood vessel diameter (GO:0097755)	58	11	2.38	+	4.61	7.66e-05	0.00181
apoptotic mitochondrial changes (GO:0008637)	58	11	2.38	+	4.61	7.66e-05	0.00181
regulation of collagen biosynthetic process (GO:0032965)	37	7	1.52	+	4.6	0.00156	0.0239
cellular response to amyloid-beta (GO:1904646)	37	7	1.52	+	4.6	0.00156	0.0239
purine ribonucleoside monophosphate metabolic process (GO:0009167)	37	7	1.52	+	4.6	0.00156	0.0238
regulation of T cell mediated immunity (GO:0002709)	74	14	3.04	+	4.6	8.56e-06	0.000257
regulation of reactive oxygen species biosynthetic process (GO:1903426)	90	17	3.7	+	4.6	9.71e-07	3.59e-05
cell chemotaxis (GO:0060326)	212	40	8.71	+	4.59	5.46e-14	5.19e-12
positive regulation of production of molecular mediator of immune response (GO:0002702)	101	19	4.15	+	4.58	2.39e-07	9.96e-06
negative regulation of mitotic sister chromatid separation (GO:2000816)	32	6	1.32	+	4.56	0.00349	0.0455
regulation of amino acid transport (GO:0051955)	32	6	1.32	+	4.56	0.00349	0.0454
negative regulation of protein secretion (GO:0050709)	128	24	5.26	+	4.56	6.78e-09	3.64e-07
negative regulation of cytokine biosynthetic process (GO:0042036)	32	6	1.32	+	4.56	0.00349	0.0454
negative regulation of immune response (GO:0050777)	155	29	6.37	+	4.55	1.93e-10	1.24e-08
regulation of leukocyte differentiation (GO:1902105)	278	52	11.43	+	4.55	1.16e-17	1.95e-15
regulation of T cell activation (GO:0050863)	321	60	13.19	+	4.55	3.44e-20	7.97e-18
negative regulation of peptide secretion (GO:0002792)	134	25	5.51	+	4.54	3.61e-09	2.02e-07
myeloid leukocyte differentiation (GO:0002573)	124	23	5.1	+	4.51	1.67e-08	8.56e-07
positive regulation of leukocyte mediated immunity (GO:0002705)	135	25	5.55	+	4.51	4.12e-09	2.29e-07
purine nucleoside monophosphate metabolic process (GO:0009126)	38	7	1.56	+	4.48	0.00179	0.0267
inflammatory response (GO:0006954)	500	92	20.55	+	4.48	4.52e-30	5.56e-27
regulation of organic acid transport (GO:0032890)	60	11	2.47	+	4.46	0.0001	0.00225
regulation of cell-cell adhesion (GO:0022407)	406	74	16.69	+	4.43	4.3e-24	2.02e-21
regulation of cell killing (GO:0031341)	99	18	4.07	+	4.42	7.65e-07	2.89e-05
regulation of tissue remodeling (GO:0034103)	77	14	3.16	+	4.42	1.27e-05	0.000363
positive regulation of cytokine-mediated signaling pathway (GO:0001961)	50	9	2.06	+	4.38	0.000477	0.00868
regulation of leukocyte mediated cytotoxicity (GO:0001910)	78	14	3.21	+	4.37	1.45e-05	0.000407
cell killing (GO:0001906)	117	21	4.81	+	4.37	1.13e-07	5.1e-06
positive regulation of macroautophagy (GO:0016239)	67	12	2.75	+	4.36	5.97e-05	0.00144
positive regulation of DNA binding (GO:0043388)	56	10	2.3	+	4.34	0.000248	0.00497
myeloid cell differentiation (GO:0030099)	230	41	9.45	+	4.34	1.38e-13	1.26e-11
regulation of production of molecular mediator of immune response (GO:0002700)	146	26	6	+	4.33	4.16e-09	2.3e-07
positive regulation of ATP metabolic process (GO:1903580)	45	8	1.85	+	4.33	0.00105	0.0169
regulation of smooth muscle cell migration (GO:0014910)	62	11	2.55	+	4.32	0.000129	0.0028
regulation of interferon-beta production (GO:0032648)	51	9	2.1	+	4.29	0.000542	0.00964
negative regulation of peptidyl-tyrosine phosphorylation (GO:0050732)	51	9	2.1	+	4.29	0.000542	0.00963
cytokine secretion (GO:0050663)	51	9	2.1	+	4.29	0.000542	0.00962
regulation of cytokine production involved in inflammatory response (GO:1900015)	40	7	1.64	+	4.26	0.00231	0.0327
regulation of cytokine production (GO:0001817)	711	124	29.22	+	4.24	1.73e-38	2.77e-34
regulation of reactive oxygen species metabolic process (GO:2000377)	184	32	7.56	+	4.23	1.17e-10	7.74e-09
positive regulation of neuron death (GO:1901216)	98	17	4.03	+	4.22	2.72e-06	9.09e-05
negative regulation of MAP kinase activity (GO:0043407)	75	13	3.08	+	4.22	4.02e-05	0.00101
negative regulation of cell adhesion (GO:0007162)	277	48	11.39	+	4.22	2.87e-15	3.47e-13
lymphocyte homeostasis (GO:0002260)	52	9	2.14	+	4.21	0.000614	0.0108
positive regulation of fibroblast proliferation (GO:0048146)	52	9	2.14	+	4.21	0.000614	0.0108
response to interferon-gamma (GO:0034341)	186	32	7.65	+	4.19	1.49e-10	9.67e-09
positive regulation of chemotaxis (GO:0050921)	140	24	5.75	+	4.17	3.11e-08	1.54e-06
positive regulation of lipid biosynthetic process (GO:0046889)	82	14	3.37	+	4.15	2.38e-05	0.00063
T cell differentiation (GO:0030217)	135	23	5.55	+	4.14	6.63e-08	3.08e-06
positive regulation of T cell mediated immunity (GO:0002711)	53	9	2.18	+	4.13	0.000693	0.0119
regulation of vasoconstriction (GO:0019229)	59	10	2.43	+	4.12	0.00036	0.00688
regulation of defense response to virus (GO:0050688)	77	13	3.16	+	4.11	5.11e-05	0.00126
regulation of mitochondrial membrane potential (GO:0051881)	72	12	2.96	+	4.05	0.00011	0.00244
skeletal muscle cell differentiation (GO:0035914)	54	9	2.22	+	4.05	0.000781	0.0132
positive regulation of immunoglobulin production (GO:0002639)	42	7	1.73	+	4.05	0.00295	0.04
positive regulation of NIK/NF-kappaB signaling (GO:1901224)	78	13	3.21	+	4.05	5.75e-05	0.0014
regulation of myelination (GO:0031641)	42	7	1.73	+	4.05	0.00295	0.04
positive regulation of peptidyl-tyrosine phosphorylation (GO:0050731)	192	32	7.89	+	4.05	3.03e-10	1.9e-08
modification by symbiont of host morphology or physiology (GO:0044003)	42	7	1.73	+	4.05	0.00295	0.0399
regulation of collagen metabolic process (GO:0010712)	42	7	1.73	+	4.05	0.00295	0.0399
negative regulation of immune system process (GO:0002683)	458	76	18.83	+	4.04	1.58e-22	5.38e-20
defense response to Gram-positive bacterium (GO:0050830)	103	17	4.23	+	4.02	4.92e-06	0.000156
positive regulation of cold-induced thermogenesis (GO:0120162)	97	16	3.99	+	4.01	9.34e-06	0.000277
extrinsic apoptotic signaling pathway (GO:0097191)	97	16	3.99	+	4.01	9.34e-06	0.000277
negative regulation of NF-kappaB transcription factor activity (GO:0032088)	85	14	3.49	+	4.01	3.39e-05	0.000869
positive regulation of blood circulation (GO:1903524)	73	12	3	+	4	0.000123	0.00269
regulation of sprouting angiogenesis (GO:1903670)	67	11	2.75	+	3.99	0.000237	0.0048
positive regulation of autophagy (GO:0010508)	122	20	5.01	+	3.99	8.08e-07	3.03e-05
negative regulation of innate immune response (GO:0045824)	61	10	2.51	+	3.99	0.000455	0.00836
positive regulation of leukocyte mediated cytotoxicity (GO:0001912)	55	9	2.26	+	3.98	0.000877	0.0146
regulation of cardiac muscle hypertrophy (GO:0010611)	55	9	2.26	+	3.98	0.000877	0.0146
negative regulation of extrinsic apoptotic signaling pathway (GO:2001237)	104	17	4.27	+	3.98	5.51e-06	0.000175
regulation of endothelial cell apoptotic process (GO:2000351)	49	8	2.01	+	3.97	0.0017	0.0257
positive regulation of cell adhesion (GO:0045785)	406	66	16.69	+	3.95	2.83e-19	5.65e-17
positive regulation of gliogenesis (GO:0014015)	74	12	3.04	+	3.95	0.000138	0.00299
negative regulation of protein transport (GO:0051224)	179	29	7.36	+	3.94	3.64e-09	2.03e-07
regulation of muscle cell apoptotic process (GO:0010660)	68	11	2.8	+	3.94	0.000265	0.00524
regulation of smooth muscle contraction (GO:0006940)	62	10	2.55	+	3.92	0.00051	0.00925
positive regulation of lipid transport (GO:0032370)	62	10	2.55	+	3.92	0.00051	0.00924
regulation of monooxygenase activity (GO:0032768)	56	9	2.3	+	3.91	0.000983	0.016
regulation of extrinsic apoptotic signaling pathway via death domain receptors (GO:1902041)	56	9	2.3	+	3.91	0.000983	0.016
regulation of lipid catabolic process (GO:0050994)	56	9	2.3	+	3.91	0.000983	0.016
negative regulation of chemotaxis (GO:0050922)	56	9	2.3	+	3.91	0.000983	0.016
positive regulation of protein secretion (GO:0050714)	280	45	11.51	+	3.91	2.29e-13	2.04e-11
response to virus (GO:0009615)	287	46	11.8	+	3.9	1.34e-13	1.23e-11
positive regulation of extrinsic apoptotic signaling pathway (GO:2001238)	50	8	2.06	+	3.89	0.00191	0.028
ribonucleoside monophosphate metabolic process (GO:0009161)	50	8	2.06	+	3.89	0.00191	0.028
regulation of fatty acid metabolic process (GO:0019217)	94	15	3.86	+	3.88	2.49e-05	0.000657
regulation of cellular response to insulin stimulus (GO:1900076)	69	11	2.84	+	3.88	0.000297	0.00574
negative regulation of secretion by cell (GO:1903531)	201	32	8.26	+	3.87	8.37e-10	4.97e-08
positive regulation of receptor signaling pathway via STAT (GO:1904894)	88	14	3.62	+	3.87	4.75e-05	0.00117
regulation of NIK/NF-kappaB signaling (GO:1901222)	107	17	4.4	+	3.87	7.71e-06	0.000235
regulation of antigen receptor-mediated signaling pathway (GO:0050854)	63	10	2.59	+	3.86	0.00057	0.0101
cellular response to interferon-gamma (GO:0071346)	164	26	6.74	+	3.86	3.43e-08	1.7e-06
positive regulation of lipid localization (GO:1905954)	82	13	3.37	+	3.86	9.05e-05	0.00208
negative regulation of establishment of protein localization (GO:1904950)	183	29	7.52	+	3.86	5.66e-09	3.07e-07
regulation of gliogenesis (GO:0014013)	120	19	4.93	+	3.85	2.39e-06	8.11e-05
cytokine production (GO:0001816)	158	25	6.49	+	3.85	6.49e-08	3.03e-06
positive regulation of oxidoreductase activity (GO:0051353)	57	9	2.34	+	3.84	0.0011	0.0176
positive regulation of response to wounding (GO:1903036)	70	11	2.88	+	3.82	0.000331	0.00637
disruption of cells of other organism (GO:0044364)	83	13	3.41	+	3.81	0.000101	0.00227
killing of cells of other organism (GO:0031640)	83	13	3.41	+	3.81	0.000101	0.00227
negative regulation of DNA-binding transcription factor activity (GO:0043433)	166	26	6.82	+	3.81	4.26e-08	2.05e-06
regulation of immunoglobulin production (GO:0002637)	64	10	2.63	+	3.8	0.000636	0.0112
homeostasis of number of cells (GO:0048872)	205	32	8.43	+	3.8	1.29e-09	7.56e-08
regulation of leukocyte activation (GO:0002694)	603	94	24.79	+	3.79	6.3e-26	3.73e-23
negative regulation of leukocyte differentiation (GO:1902106)	103	16	4.23	+	3.78	1.82e-05	0.000493
cellular response to fatty acid (GO:0071398)	58	9	2.38	+	3.78	0.00123	0.0192
regulation of muscle hypertrophy (GO:0014743)	58	9	2.38	+	3.78	0.00123	0.0192
negative regulation of response to external stimulus (GO:0032102)	369	57	15.17	+	3.76	6.34e-16	8.32e-14
regulation of receptor signaling pathway via STAT (GO:1904892)	136	21	5.59	+	3.76	1.03e-06	3.78e-05
negative regulation of viral process (GO:0048525)	104	16	4.27	+	3.74	2.02e-05	0.000544
negative regulation of hemopoiesis (GO:1903707)	143	22	5.88	+	3.74	6.04e-07	2.37e-05
regulation of stem cell proliferation (GO:0072091)	65	10	2.67	+	3.74	0.000709	0.0122
regulation of peptidyl-tyrosine phosphorylation (GO:0050730)	254	39	10.44	+	3.74	3.14e-11	2.18e-09
myeloid cell homeostasis (GO:0002262)	111	17	4.56	+	3.73	1.19e-05	0.000341
regulation of viral genome replication (GO:0045069)	98	15	4.03	+	3.72	3.84e-05	0.000969
negative regulation of cysteine-type endopeptidase activity involved in apoptotic process (GO:0043154)	85	13	3.49	+	3.72	0.000125	0.00272
positive regulation of receptor signaling pathway via JAK-STAT (GO:0046427)	85	13	3.49	+	3.72	0.000125	0.00272
regulation of extrinsic apoptotic signaling pathway (GO:2001236)	157	24	6.45	+	3.72	2.09e-07	8.84e-06
lymphocyte differentiation (GO:0030098)	236	36	9.7	+	3.71	2.12e-10	1.36e-08
positive regulation of peptide secretion (GO:0002793)	302	46	12.41	+	3.71	6.72e-13	5.57e-11
positive regulation of small molecule metabolic process (GO:0062013)	138	21	5.67	+	3.7	1.27e-06	4.51e-05
leukocyte differentiation (GO:0002521)	342	52	14.06	+	3.7	2.18e-14	2.18e-12
toll-like receptor signaling pathway (GO:0002224)	99	15	4.07	+	3.69	4.26e-05	0.00107
regulation of receptor signaling pathway via JAK-STAT (GO:0046425)	132	20	5.43	+	3.69	2.39e-06	8.09e-05
negative regulation of viral life cycle (GO:1903901)	86	13	3.53	+	3.68	0.000139	0.003
regulation of cell activation (GO:0050865)	643	97	26.43	+	3.67	8.73e-26	4.99e-23
regulation of defense response (GO:0031347)	769	116	31.61	+	3.67	8.21e-31	1.46e-27
I-kappaB kinase/NF-kappaB signaling (GO:0007249)	73	11	3	+	3.67	0.000456	0.00837
regulation of glucose transmembrane transport (GO:0010827)	73	11	3	+	3.67	0.000456	0.00836
negative regulation of cysteine-type endopeptidase activity (GO:2000117)	93	14	3.82	+	3.66	8.1e-05	0.0019
negative regulation of secretion (GO:0051048)	227	34	9.33	+	3.64	1.03e-09	6.09e-08
regulation of chemotaxis (GO:0050920)	215	32	8.84	+	3.62	3.65e-09	2.03e-07
negative regulation of vasculature development (GO:1901343)	121	18	4.97	+	3.62	9.47e-06	0.00028
regulation of myeloid leukocyte differentiation (GO:0002761)	121	18	4.97	+	3.62	9.47e-06	0.000279
pattern recognition receptor signaling pathway (GO:0002221)	128	19	5.26	+	3.61	5.55e-06	0.000175
regulation of myeloid leukocyte mediated immunity (GO:0002886)	54	8	2.22	+	3.6	0.00293	0.0397
regulation of neural precursor cell proliferation (GO:2000177)	88	13	3.62	+	3.59	0.00017	0.00359
leukocyte proliferation (GO:0070661)	95	14	3.9	+	3.59	9.93e-05	0.00224
regulation of hemopoiesis (GO:1903706)	455	67	18.7	+	3.58	1.43e-17	2.36e-15
modification of morphology or physiology of other organism involved in symbiotic interaction (GO:0051817)	109	16	4.48	+	3.57	3.38e-05	0.000869
lymphocyte proliferation (GO:0046651)	82	12	3.37	+	3.56	0.000324	0.00625
modification of morphology or physiology of other organism (GO:0035821)	185	27	7.6	+	3.55	8.61e-08	3.94e-06
regulation of lymphocyte activation (GO:0051249)	521	76	21.41	+	3.55	1.37e-19	2.92e-17
negative regulation of blood vessel morphogenesis (GO:2000181)	110	16	4.52	+	3.54	3.73e-05	0.000946
regulation of glucose import (GO:0046324)	55	8	2.26	+	3.54	0.00324	0.0425
negative regulation of multi-organism process (GO:0043901)	227	33	9.33	+	3.54	3.52e-09	1.99e-07
T cell activation (GO:0042110)	234	34	9.62	+	3.53	2.07e-09	1.18e-07
artery morphogenesis (GO:0048844)	62	9	2.55	+	3.53	0.00186	0.0276
regulation of blood vessel diameter (GO:0097746)	138	20	5.67	+	3.53	4.38e-06	0.000141
regulation of tube diameter (GO:0035296)	138	20	5.67	+	3.53	4.38e-06	0.000141
mononuclear cell proliferation (GO:0032943)	83	12	3.41	+	3.52	0.000358	0.00686
negative regulation of response to biotic stimulus (GO:0002832)	97	14	3.99	+	3.51	0.000121	0.00265
positive regulation of response to external stimulus (GO:0032103)	596	86	24.5	+	3.51	8.69e-22	2.57e-19
antimicrobial humoral immune response mediated by antimicrobial peptide (GO:0061844)	104	15	4.27	+	3.51	7.05e-05	0.00168
regulation of tube size (GO:0035150)	139	20	5.71	+	3.5	4.83e-06	0.000154
regulation of neuron death (GO:1901214)	320	46	13.15	+	3.5	4.08e-12	3.08e-10
regulation of neuron apoptotic process (GO:0043523)	216	31	8.88	+	3.49	1.37e-08	7.13e-07
fat cell differentiation (GO:0045444)	105	15	4.32	+	3.48	7.77e-05	0.00183
positive regulation of cell activation (GO:0050867)	420	60	17.26	+	3.48	2.57e-15	3.13e-13
positive regulation of blood vessel endothelial cell migration (GO:0043536)	56	8	2.3	+	3.48	0.00358	0.0464
negative regulation of mitochondrion organization (GO:0010823)	56	8	2.3	+	3.48	0.00358	0.0464
response to gamma radiation (GO:0010332)	56	8	2.3	+	3.48	0.00358	0.0463
positive regulation of leukocyte activation (GO:0002696)	406	58	16.69	+	3.48	7.6e-15	8.44e-13
vascular process in circulatory system (GO:0003018)	169	24	6.95	+	3.46	6.91e-07	2.64e-05
positive regulation of protein ubiquitination (GO:0031398)	120	17	4.93	+	3.45	2.92e-05	0.000762
cellular response to leukemia inhibitory factor (GO:1990830)	99	14	4.07	+	3.44	0.000147	0.00313
response to leukemia inhibitory factor (GO:1990823)	99	14	4.07	+	3.44	0.000147	0.00313
negative regulation of angiogenesis (GO:0016525)	107	15	4.4	+	3.41	9.4e-05	0.00213
positive regulation of lymphocyte activation (GO:0051251)	364	51	14.96	+	3.41	6.5e-13	5.41e-11
intrinsic apoptotic signaling pathway (GO:0097193)	150	21	6.17	+	3.41	4.14e-06	0.000134
tissue remodeling (GO:0048771)	100	14	4.11	+	3.41	0.000161	0.0034
activation of cysteine-type endopeptidase activity involved in apoptotic process (GO:0006919)	93	13	3.82	+	3.4	0.000277	0.00547
regulation of epithelial cell apoptotic process (GO:1904035)	79	11	3.25	+	3.39	0.000825	0.0139
positive regulation of cell migration (GO:0030335)	511	71	21	+	3.38	2.36e-17	3.71e-15
regulation of cell adhesion (GO:0030155)	684	95	28.11	+	3.38	6.11e-23	2.27e-20
regulation of response to external stimulus (GO:0032101)	1091	151	44.84	+	3.37	1.87e-36	7.47e-33
positive regulation of defense response (GO:0031349)	463	64	19.03	+	3.36	1.19e-15	1.49e-13
positive regulation of programmed cell death (GO:0043068)	661	91	27.17	+	3.35	9.17e-22	2.67e-19
lymphocyte activation (GO:0046649)	379	52	15.58	+	3.34	7.92e-13	6.4e-11
regulation of immune effector process (GO:0002697)	467	64	19.2	+	3.33	1.72e-15	2.11e-13
acute inflammatory response (GO:0002526)	73	10	3	+	3.33	0.00157	0.0239
triglyceride metabolic process (GO:0006641)	73	10	3	+	3.33	0.00157	0.0239
positive regulation of stress-activated MAPK cascade (GO:0032874)	168	23	6.91	+	3.33	2.06e-06	7e-05
immune system development (GO:0002520)	658	90	27.05	+	3.33	2.32e-21	6.5e-19
positive regulation of protein modification by small protein conjugation or removal (GO:1903322)	139	19	5.71	+	3.33	1.59e-05	0.000442
negative regulation of protein serine/threonine kinase activity (GO:0071901)	132	18	5.43	+	3.32	2.71e-05	0.000712
positive regulation of apoptotic process (GO:0043065)	656	89	26.96	+	3.3	6.38e-21	1.7e-18
response to bacterium (GO:0009617)	701	95	28.81	+	3.3	2.91e-22	9.32e-20
negative regulation of neuron death (GO:1901215)	214	29	8.8	+	3.3	1.21e-07	5.37e-06
negative regulation of apoptotic signaling pathway (GO:2001234)	229	31	9.41	+	3.29	4.56e-08	2.17e-06
regulation of protein secretion (GO:0050708)	473	64	19.44	+	3.29	2.95e-15	3.54e-13
positive regulation of stress-activated protein kinase signaling cascade (GO:0070304)	170	23	6.99	+	3.29	2.46e-06	8.3e-05
regulation of cysteine-type endopeptidase activity (GO:2000116)	244	33	10.03	+	3.29	1.72e-08	8.76e-07
response to fatty acid (GO:0070542)	89	12	3.66	+	3.28	0.00063	0.0111
positive regulation of cell death (GO:0010942)	712	96	29.27	+	3.28	2.38e-22	7.94e-20
cellular response to lipid (GO:0071396)	529	71	21.74	+	3.27	1.21e-16	1.68e-14
regulation of anion transport (GO:0044070)	97	13	3.99	+	3.26	0.0004	0.00746
positive regulation of ERK1 and ERK2 cascade (GO:0070374)	209	28	8.59	+	3.26	2.46e-07	1.02e-05
hematopoietic or lymphoid organ development (GO:0048534)	621	83	25.53	+	3.25	3.34e-19	6.51e-17
positive regulation of secretion by cell (GO:1903532)	414	55	17.02	+	3.23	5.46e-13	4.65e-11
regulation of response to biotic stimulus (GO:0002831)	527	70	21.66	+	3.23	3.24e-16	4.36e-14
regulation of B cell activation (GO:0050864)	211	28	8.67	+	3.23	2.92e-07	1.19e-05
positive regulation of cell motility (GO:2000147)	537	71	22.07	+	3.22	2.44e-16	3.36e-14
negative regulation of developmental growth (GO:0048640)	106	14	4.36	+	3.21	0.000278	0.00546
positive regulation of endocytosis (GO:0045807)	106	14	4.36	+	3.21	0.000278	0.00545
hemopoiesis (GO:0030097)	571	75	23.47	+	3.2	4.61e-17	6.95e-15
positive regulation of endothelial cell migration (GO:0010595)	99	13	4.07	+	3.19	0.000477	0.00869
regulation of peptide secretion (GO:0002791)	503	66	20.67	+	3.19	4.04e-15	4.68e-13
regulation of glial cell differentiation (GO:0045685)	69	9	2.84	+	3.17	0.00356	0.0462
positive regulation of cellular component movement (GO:0051272)	553	72	22.73	+	3.17	3.06e-16	4.15e-14
negative regulation of cell population proliferation (GO:0008285)	686	89	28.2	+	3.16	8.86e-20	1.97e-17
modification by host of symbiont morphology or physiology (GO:0051851)	70	9	2.88	+	3.13	0.00388	0.0494
regulation of lipid localization (GO:1905952)	140	18	5.75	+	3.13	5.44e-05	0.00133
cellular response to hydrogen peroxide (GO:0070301)	70	9	2.88	+	3.13	0.00388	0.0494
positive regulation of JNK cascade (GO:0046330)	140	18	5.75	+	3.13	5.44e-05	0.00133
positive regulation of secretion (GO:0051047)	444	57	18.25	+	3.12	7.28e-13	5.91e-11
positive regulation of apoptotic signaling pathway (GO:2001235)	180	23	7.4	+	3.11	5.81e-06	0.000182
positive regulation of vasculature development (GO:1904018)	188	24	7.73	+	3.11	3.72e-06	0.000121
regulation of ERK1 and ERK2 cascade (GO:0070372)	290	37	11.92	+	3.1	9.59e-09	5.11e-07
regulation of lipid transport (GO:0032368)	110	14	4.52	+	3.1	0.000391	0.00734
regulation of lipid biosynthetic process (GO:0046890)	189	24	7.77	+	3.09	4.04e-06	0.000131
apoptotic signaling pathway (GO:0097190)	284	36	11.67	+	3.08	1.77e-08	8.96e-07
regulation of cysteine-type endopeptidase activity involved in apoptotic process (GO:0043281)	221	28	9.08	+	3.08	6.79e-07	2.6e-05
positive regulation of carbohydrate metabolic process (GO:0045913)	79	10	3.25	+	3.08	0.00265	0.0364
regulation of steroid biosynthetic process (GO:0050810)	87	11	3.58	+	3.08	0.00167	0.0253
artery development (GO:0060840)	87	11	3.58	+	3.08	0.00167	0.0253
positive regulation of cellular catabolic process (GO:0031331)	372	47	15.29	+	3.07	1.28e-10	8.39e-09
regulation of oxidoreductase activity (GO:0051341)	103	13	4.23	+	3.07	0.000669	0.0115
regulation of cold-induced thermogenesis (GO:0120161)	143	18	5.88	+	3.06	6.97e-05	0.00166
regulation of apoptotic signaling pathway (GO:2001233)	407	51	16.73	+	3.05	2.7e-11	1.89e-09
positive regulation of locomotion (GO:0040017)	568	71	23.35	+	3.04	3.26e-15	3.88e-13
negative regulation of protein binding (GO:0032091)	104	13	4.27	+	3.04	0.000726	0.0124
regulation of ATP metabolic process (GO:1903578)	120	15	4.93	+	3.04	0.000293	0.00566
regulation of symbiosis, encompassing mutualism through parasitism (GO:0043903)	225	28	9.25	+	3.03	9.37e-07	3.48e-05
positive regulation of angiogenesis (GO:0045766)	169	21	6.95	+	3.02	2.13e-05	0.000568
B cell activation (GO:0042113)	153	19	6.29	+	3.02	5.23e-05	0.00128
negative regulation of intrinsic apoptotic signaling pathway (GO:2001243)	97	12	3.99	+	3.01	0.00124	0.0195
positive regulation of histone modification (GO:0031058)	97	12	3.99	+	3.01	0.00124	0.0194
negative regulation of lipid metabolic process (GO:0045833)	89	11	3.66	+	3.01	0.00197	0.0287
regulation of vasculature development (GO:1901342)	324	40	13.32	+	3	5.6e-09	3.05e-07
negative regulation of cell death (GO:0060548)	1006	124	41.35	+	3	1.26e-25	6.94e-23
negative regulation of programmed cell death (GO:0043069)	917	113	37.69	+	3	2.42e-23	9.43e-21
negative regulation of apoptotic process (GO:0043066)	902	111	37.07	+	2.99	6.86e-23	2.49e-20
positive regulation of cysteine-type endopeptidase activity (GO:2001056)	155	19	6.37	+	2.98	6.12e-05	0.00147
positive regulation of protein transport (GO:0051222)	433	53	17.8	+	2.98	2.41e-11	1.7e-09
regulation of myeloid cell differentiation (GO:0045637)	229	28	9.41	+	2.97	1.28e-06	4.54e-05
epithelial cell proliferation (GO:0050673)	90	11	3.7	+	2.97	0.00213	0.0308
negative regulation of phosphorylation (GO:0042326)	442	54	18.17	+	2.97	1.66e-11	1.19e-09
erythrocyte differentiation (GO:0030218)	82	10	3.37	+	2.97	0.00339	0.0443
positive regulation of peptidyl-serine phosphorylation (GO:0033138)	107	13	4.4	+	2.96	0.000922	0.0152
erythrocyte homeostasis (GO:0034101)	91	11	3.74	+	2.94	0.00231	0.0327
positive regulation of lipid metabolic process (GO:0045834)	149	18	6.12	+	2.94	0.000112	0.00247
regulation of cell migration (GO:0030334)	861	104	35.39	+	2.94	6.35e-21	1.72e-18
regulation of multi-organism process (GO:0043900)	779	94	32.02	+	2.94	6.17e-19	1.16e-16
negative regulation of myeloid cell differentiation (GO:0045638)	83	10	3.41	+	2.93	0.00366	0.0474
positive regulation of binding (GO:0051099)	183	22	7.52	+	2.92	2.18e-05	0.000578
negative regulation of protein kinase activity (GO:0006469)	225	27	9.25	+	2.92	2.72e-06	9.09e-05
regulation of response to cytokine stimulus (GO:0060759)	175	21	7.19	+	2.92	3.4e-05	0.00087
regulation of steroid metabolic process (GO:0019218)	117	14	4.81	+	2.91	0.000682	0.0118
regulation of angiogenesis (GO:0045765)	293	35	12.04	+	2.91	1.04e-07	4.74e-06
defense response (GO:0006952)	1342	160	55.16	+	2.9	8.8e-32	1.76e-28
negative regulation of protein phosphorylation (GO:0001933)	403	48	16.56	+	2.9	4.9e-10	2.97e-08
response to hydrogen peroxide (GO:0042542)	118	14	4.85	+	2.89	0.000736	0.0126
negative regulation of multicellular organismal process (GO:0051241)	1207	143	49.61	+	2.88	4.97e-28	3.46e-25
negative regulation of neuron apoptotic process (GO:0043524)	152	18	6.25	+	2.88	0.000141	0.00303
negative regulation of kinase activity (GO:0033673)	245	29	10.07	+	2.88	1.51e-06	5.26e-05
cellular response to ketone (GO:1901655)	94	11	3.86	+	2.85	0.0029	0.0394
response to other organism (GO:0051707)	1327	155	54.54	+	2.84	7.53e-30	8.03e-27
regulation of cell motility (GO:2000145)	926	108	38.06	+	2.84	1.15e-20	3.01e-18
response to external biotic stimulus (GO:0043207)	1329	155	54.63	+	2.84	8.76e-30	7.78e-27
positive regulation of synaptic transmission (GO:0050806)	146	17	6	+	2.83	0.000256	0.00508
regulation of viral life cycle (GO:1903900)	146	17	6	+	2.83	0.000256	0.00508
regulation of stress-activated MAPK cascade (GO:0032872)	232	27	9.54	+	2.83	4.57e-06	0.000147
response to biotic stimulus (GO:0009607)	1353	157	55.61	+	2.82	5.82e-30	6.65e-27
regulation of viral process (GO:0050792)	207	24	8.51	+	2.82	1.61e-05	0.000448
positive regulation of immune system process (GO:0002684)	1150	133	47.27	+	2.81	3.9e-25	2.01e-22
blastocyst development (GO:0001824)	104	12	4.27	+	2.81	0.00212	0.0307
regulation of stress-activated protein kinase signaling cascade (GO:0070302)	235	27	9.66	+	2.8	5.67e-06	0.000178
positive regulation of establishment of protein localization (GO:1904951)	471	54	19.36	+	2.79	1.42e-10	9.29e-09
regulation of endothelial cell migration (GO:0010594)	157	18	6.45	+	2.79	0.000203	0.00423
regulation of protein binding (GO:0043393)	227	26	9.33	+	2.79	8.83e-06	0.000264
positive regulation of response to biotic stimulus (GO:0002833)	358	41	14.71	+	2.79	2.49e-08	1.24e-06
defense response to other organism (GO:0098542)	952	109	39.13	+	2.79	2.65e-20	6.33e-18
mitotic sister chromatid segregation (GO:0000070)	105	12	4.32	+	2.78	0.00228	0.0324
regulation of peptidyl-serine phosphorylation (GO:0033135)	140	16	5.75	+	2.78	0.000463	0.00844
regulation of fat cell differentiation (GO:0045598)	123	14	5.06	+	2.77	0.00106	0.0171
negative regulation of transport (GO:0051051)	493	56	20.26	+	2.76	8.86e-11	5.95e-09
positive regulation of catabolic process (GO:0009896)	442	50	18.17	+	2.75	1.05e-09	6.2e-08
positive regulation of endopeptidase activity (GO:0010950)	177	20	7.28	+	2.75	0.00011	0.00244
negative regulation of transferase activity (GO:0051348)	284	32	11.67	+	2.74	1.16e-06	4.18e-05
regulation of innate immune response (GO:0045088)	453	51	18.62	+	2.74	8.28e-10	4.94e-08
positive regulation of NF-kappaB transcription factor activity (GO:0051092)	151	17	6.21	+	2.74	0.000365	0.00698
positive regulation of mitotic cell cycle (GO:0045931)	152	17	6.25	+	2.72	0.000392	0.00735
regulation of DNA-binding transcription factor activity (GO:0051090)	430	48	17.67	+	2.72	3.37e-09	1.91e-07
positive regulation of cytosolic calcium ion concentration (GO:0007204)	296	33	12.17	+	2.71	9.85e-07	3.64e-05
regulation of locomotion (GO:0040012)	998	111	41.02	+	2.71	9.72e-20	2.13e-17
regulation of purine nucleotide metabolic process (GO:1900542)	117	13	4.81	+	2.7	0.00192	0.0282
taxis (GO:0042330)	558	62	22.94	+	2.7	2.92e-11	2.04e-09
B cell differentiation (GO:0030183)	108	12	4.44	+	2.7	0.00282	0.0386
innate immune response (GO:0045087)	766	85	31.48	+	2.7	3.59e-15	4.22e-13
regulation of response to stress (GO:0080134)	1508	167	61.98	+	2.69	8.83e-30	7.43e-27
leukocyte migration (GO:0050900)	380	42	15.62	+	2.69	4.19e-08	2.02e-06
cellular response to antibiotic (GO:0071236)	118	13	4.85	+	2.68	0.00206	0.0299
regulation of cellular component movement (GO:0051270)	1009	111	41.47	+	2.68	1.88e-19	3.86e-17
regulation of response to wounding (GO:1903034)	173	19	7.11	+	2.67	0.000226	0.00459
chemotaxis (GO:0006935)	556	61	22.85	+	2.67	5.65e-11	3.85e-09
regulation of programmed cell death (GO:0043067)	1587	174	65.23	+	2.67	1.79e-30	2.87e-27
regulation of DNA binding (GO:0051101)	128	14	5.26	+	2.66	0.0015	0.023
regulation of cell death (GO:0010941)	1711	187	70.33	+	2.66	7.77e-33	1.78e-29
regulation of nucleotide metabolic process (GO:0006140)	119	13	4.89	+	2.66	0.0022	0.0315
positive regulation of cell-substrate adhesion (GO:0010811)	119	13	4.89	+	2.66	0.0022	0.0315
regulation of apoptotic process (GO:0042981)	1567	171	64.41	+	2.65	8.92e-30	7.13e-27
positive regulation of chromatin organization (GO:1905269)	110	12	4.52	+	2.65	0.00324	0.0425
regulation of protein transport (GO:0051223)	716	78	29.43	+	2.65	1.14e-13	1.05e-11
regulation of type I interferon production (GO:0032479)	129	14	5.3	+	2.64	0.00161	0.0245
positive regulation of multicellular organismal process (GO:0051240)	1762	191	72.42	+	2.64	3.09e-33	8.24e-30
regulation of peptide transport (GO:0090087)	748	81	30.75	+	2.63	4.81e-14	4.63e-12
regulation of DNA biosynthetic process (GO:2000278)	111	12	4.56	+	2.63	0.00346	0.0452
negative regulation of developmental process (GO:0051093)	954	103	39.21	+	2.63	1.9e-17	3.04e-15
positive regulation of cysteine-type endopeptidase activity involved in apoptotic process (GO:0043280)	139	15	5.71	+	2.63	0.00117	0.0185
lipid homeostasis (GO:0055088)	139	15	5.71	+	2.63	0.00117	0.0185
positive regulation of B cell activation (GO:0050871)	167	18	6.86	+	2.62	0.000402	0.00749
regulation of JNK cascade (GO:0046328)	186	20	7.65	+	2.62	0.000202	0.00422
regulation of immune system process (GO:0002682)	1667	179	68.52	+	2.61	2.09e-30	3.04e-27
response to cytokine (GO:0034097)	1118	120	45.95	+	2.61	3.35e-20	7.87e-18
regulation of secretion by cell (GO:1903530)	764	82	31.4	+	2.61	7.94e-14	7.42e-12
response to lipid (GO:0033993)	867	93	35.64	+	2.61	1.16e-15	1.47e-13
regulation of transforming growth factor beta receptor signaling pathway (GO:0017015)	112	12	4.6	+	2.61	0.0037	0.0477
negative regulation of MAPK cascade (GO:0043409)	169	18	6.95	+	2.59	0.000457	0.00838
regulation of binding (GO:0051098)	386	41	15.87	+	2.58	1.9e-07	8.12e-06
regulation of secretion (GO:0051046)	821	87	33.75	+	2.58	1.78e-14	1.82e-12
regulation of cytosolic calcium ion concentration (GO:0051480)	340	36	13.98	+	2.58	1.21e-06	4.32e-05
negative regulation of phosphate metabolic process (GO:0045936)	558	59	22.94	+	2.57	3.64e-10	2.25e-08
negative regulation of transmembrane transport (GO:0034763)	123	13	5.06	+	2.57	0.00287	0.039
positive regulation of epithelial cell migration (GO:0010634)	142	15	5.84	+	2.57	0.00142	0.0221
antimicrobial humoral response (GO:0019730)	142	15	5.84	+	2.57	0.00142	0.022
negative regulation of phosphorus metabolic process (GO:0010563)	559	59	22.98	+	2.57	3.87e-10	2.37e-08
positive regulation of cell population proliferation (GO:0008284)	922	97	37.9	+	2.56	6.42e-16	8.34e-14
regulation of cellular ketone metabolic process (GO:0010565)	181	19	7.44	+	2.55	0.00038	0.00715
secondary alcohol metabolic process (GO:1902652)	134	14	5.51	+	2.54	0.00222	0.0316
regulation of intrinsic apoptotic signaling pathway (GO:2001242)	163	17	6.7	+	2.54	0.000807	0.0136
positive regulation of multi-organism process (GO:0043902)	500	52	20.55	+	2.53	1.07e-08	5.65e-07
memory (GO:0007613)	125	13	5.14	+	2.53	0.00326	0.0427
regulation of cytokine-mediated signaling pathway (GO:0001959)	164	17	6.74	+	2.52	0.000858	0.0144
negative regulation of nervous system development (GO:0051961)	309	32	12.7	+	2.52	6.86e-06	0.000211
cellular response to oxygen-containing compound (GO:1901701)	1072	111	44.06	+	2.52	1.15e-17	1.96e-15
regulation of establishment of protein localization (GO:0070201)	763	79	31.36	+	2.52	8.5e-13	6.79e-11
regulation of MAP kinase activity (GO:0043405)	339	35	13.93	+	2.51	2.57e-06	8.63e-05
positive regulation of cellular protein catabolic process (GO:1903364)	146	15	6	+	2.5	0.00183	0.0273
regulation of endothelial cell proliferation (GO:0001936)	127	13	5.22	+	2.49	0.00369	0.0476
positive regulation of cell differentiation (GO:0045597)	978	100	40.2	+	2.49	1.19e-15	1.5e-13
positive regulation of peptidase activity (GO:0010952)	196	20	8.06	+	2.48	0.000537	0.0096
positive regulation of proteolysis (GO:0045862)	363	37	14.92	+	2.48	1.67e-06	5.79e-05
positive regulation of DNA-binding transcription factor activity (GO:0051091)	265	27	10.89	+	2.48	4.72e-05	0.00117
negative regulation of cell motility (GO:2000146)	275	28	11.3	+	2.48	3.39e-05	0.000868
sister chromatid segregation (GO:0000819)	138	14	5.67	+	2.47	0.00284	0.0388
coenzyme biosynthetic process (GO:0009108)	138	14	5.67	+	2.47	0.00284	0.0387
regulation of cell population proliferation (GO:0042127)	1629	165	66.96	+	2.46	2.37e-25	1.26e-22
regulation of generation of precursor metabolites and energy (GO:0043467)	158	16	6.49	+	2.46	0.00238	0.0334
regulation of I-kappaB kinase/NF-kappaB signaling (GO:0043122)	237	24	9.74	+	2.46	0.00014	0.00302
positive regulation of innate immune response (GO:0045089)	336	34	13.81	+	2.46	5.11e-06	0.000162
positive regulation of MAPK cascade (GO:0043410)	544	55	22.36	+	2.46	6.66e-09	3.59e-07
positive regulation of protein catabolic process (GO:0045732)	228	23	9.37	+	2.45	0.000205	0.00426
negative regulation of cellular amide metabolic process (GO:0034249)	149	15	6.12	+	2.45	0.00351	0.0457
negative regulation of cellular component movement (GO:0051271)	308	31	12.66	+	2.45	1.48e-05	0.000413
negative regulation of cell migration (GO:0030336)	260	26	10.69	+	2.43	8.24e-05	0.00192
negative regulation of intracellular signal transduction (GO:1902532)	501	50	20.59	+	2.43	4.78e-08	2.27e-06
cellular modified amino acid metabolic process (GO:0006575)	201	20	8.26	+	2.42	0.000637	0.0112
response to interleukin-1 (GO:0070555)	201	20	8.26	+	2.42	0.000637	0.0111
negative regulation of locomotion (GO:0040013)	322	32	13.24	+	2.42	1.33e-05	0.000376
in utero embryonic development (GO:0001701)	383	38	15.74	+	2.41	2.76e-06	9.18e-05
regulation of protein modification by small protein conjugation or removal (GO:1903320)	232	23	9.54	+	2.41	0.000242	0.00487
cellular calcium ion homeostasis (GO:0006874)	446	44	18.33	+	2.4	4.25e-07	1.7e-05
negative regulation of binding (GO:0051100)	173	17	7.11	+	2.39	0.00192	0.0282
calcium ion homeostasis (GO:0055074)	459	45	18.87	+	2.39	3.55e-07	1.43e-05
response to reactive oxygen species (GO:0000302)	194	19	7.97	+	2.38	0.001	0.0163
positive regulation of protein phosphorylation (GO:0001934)	1013	99	41.64	+	2.38	2.45e-14	2.42e-12
positive regulation of protein modification process (GO:0031401)	1240	121	50.97	+	2.37	2.22e-17	3.51e-15
regulation of protein ubiquitination (GO:0031396)	205	20	8.43	+	2.37	0.000747	0.0127
regulation of muscle system process (GO:0090257)	236	23	9.7	+	2.37	0.00029	0.00563
cell population proliferation (GO:0008283)	557	54	22.89	+	2.36	3.57e-08	1.76e-06
positive regulation of developmental process (GO:0051094)	1373	133	56.43	+	2.36	7.6e-19	1.41e-16
positive regulation of phosphorylation (GO:0042327)	1066	103	43.82	+	2.35	1.5e-14	1.55e-12
cellular response to interleukin-1 (GO:0071347)	176	17	7.23	+	2.35	0.00214	0.0309
positive regulation of protein metabolic process (GO:0051247)	1722	166	70.78	+	2.35	1.95e-23	7.79e-21
cellular response to cytokine stimulus (GO:0071345)	1027	99	42.21	+	2.35	6.27e-14	5.93e-12
negative regulation of response to stimulus (GO:0048585)	1640	158	67.41	+	2.34	3.45e-22	1.08e-19
regulation of epithelial cell migration (GO:0010632)	219	21	9	+	2.33	0.00064	0.0111
positive regulation of phosphorus metabolic process (GO:0010562)	1137	109	46.73	+	2.33	4.39e-15	5.01e-13
positive regulation of phosphate metabolic process (GO:0045937)	1137	109	46.73	+	2.33	4.39e-15	4.97e-13
regulation of cell division (GO:0051302)	167	16	6.86	+	2.33	0.00313	0.0412
regulation of MAPK cascade (GO:0043408)	752	72	30.91	+	2.33	3.74e-10	2.3e-08
regulation of ossification (GO:0030278)	189	18	7.77	+	2.32	0.00172	0.0259
regulation of lipid metabolic process (GO:0019216)	410	39	16.85	+	2.31	6.15e-06	0.00019
cellular response to acid chemical (GO:0071229)	211	20	8.67	+	2.31	0.000971	0.0159
maintenance of location (GO:0051235)	169	16	6.95	+	2.3	0.00337	0.0441
regulation of endopeptidase activity (GO:0052548)	423	40	17.39	+	2.3	4.68e-06	0.00015
blood circulation (GO:0008015)	392	37	16.11	+	2.3	1.27e-05	0.000363
divalent inorganic cation homeostasis (GO:0072507)	499	47	20.51	+	2.29	5.79e-07	2.28e-05
cellular divalent inorganic cation homeostasis (GO:0072503)	478	45	19.65	+	2.29	1.06e-06	3.86e-05
positive regulation of cellular protein metabolic process (GO:0032270)	1616	152	66.42	+	2.29	1.91e-20	4.78e-18
cellular metal ion homeostasis (GO:0006875)	566	53	23.26	+	2.28	1.49e-07	6.5e-06
regulation of protein serine/threonine kinase activity (GO:0071900)	513	48	21.09	+	2.28	7.51e-07	2.85e-05
regulation of mitotic nuclear division (GO:0007088)	171	16	7.03	+	2.28	0.00364	0.0471
cellular response to extracellular stimulus (GO:0031668)	289	27	11.88	+	2.27	0.00019	0.00398
negative regulation of protein modification process (GO:0031400)	593	55	24.37	+	2.26	1e-07	4.57e-06
adaptive immune response based on somatic recombination of immune receptors built from immunoglobulin superfamily domains (GO:0002460)	270	25	11.1	+	2.25	0.000382	0.00719
regulation of small molecule metabolic process (GO:0062012)	432	40	17.76	+	2.25	6.27e-06	0.000194
blood vessel morphogenesis (GO:0048514)	411	38	16.89	+	2.25	1.16e-05	0.000337
circulatory system process (GO:0003013)	401	37	16.48	+	2.24	1.61e-05	0.000447
regulation of epithelial cell proliferation (GO:0050678)	336	31	13.81	+	2.24	6.85e-05	0.00163
response to external stimulus (GO:0009605)	2443	225	100.41	+	2.24	8.45e-30	7.95e-27
cellular cation homeostasis (GO:0030003)	642	59	26.39	+	2.24	5.25e-08	2.49e-06
regulation of protein phosphorylation (GO:0001932)	1448	133	59.52	+	2.23	5.61e-17	8.3e-15
cellular response to peptide (GO:1901653)	327	30	13.44	+	2.23	9.83e-05	0.00222
regulation of developmental growth (GO:0048638)	338	31	13.89	+	2.23	0.000111	0.00246
negative regulation of cell differentiation (GO:0045596)	710	65	29.18	+	2.23	1.5e-08	7.74e-07
regulation of protein localization (GO:0032880)	1038	95	42.66	+	2.23	3.29e-12	2.51e-10
cellular ion homeostasis (GO:0006873)	656	60	26.96	+	2.23	4.3e-08	2.07e-06
positive regulation of transport (GO:0051050)	1007	92	41.39	+	2.22	8.84e-12	6.52e-10
regulation of immune response (GO:0050776)	1139	104	46.82	+	2.22	3.26e-13	2.89e-11
regulation of phosphorylation (GO:0042325)	1600	146	65.76	+	2.22	1.68e-18	2.98e-16
cellular response to drug (GO:0035690)	407	37	16.73	+	2.21	1.99e-05	0.000537
regulation of peptidase activity (GO:0052547)	452	41	18.58	+	2.21	9.64e-06	0.000284
gliogenesis (GO:0042063)	221	20	9.08	+	2.2	0.00212	0.0307
regulation of endocytosis (GO:0030100)	210	19	8.63	+	2.2	0.00291	0.0396
apoptotic process (GO:0006915)	909	82	37.36	+	2.19	2.83e-10	1.79e-08
regulation of carbohydrate metabolic process (GO:0006109)	211	19	8.67	+	2.19	0.00298	0.0398
response to oxidative stress (GO:0006979)	390	35	16.03	+	2.18	4.23e-05	0.00106
response to tumor necrosis factor (GO:0034612)	269	24	11.06	+	2.17	0.000726	0.0124
positive regulation of growth (GO:0045927)	269	24	11.06	+	2.17	0.000726	0.0124
coenzyme metabolic process (GO:0006732)	247	22	10.15	+	2.17	0.00129	0.0202
positive regulation of neurogenesis (GO:0050769)	483	43	19.85	+	2.17	6.91e-06	0.000212
metal ion homeostasis (GO:0055065)	632	56	25.98	+	2.16	3.9e-07	1.56e-05
regulation of protein kinase activity (GO:0045859)	791	70	32.51	+	2.15	1.03e-08	5.45e-07
cellular response to toxic substance (GO:0097237)	215	19	8.84	+	2.15	0.00328	0.043
cellular response to oxidative stress (GO:0034599)	238	21	9.78	+	2.15	0.00185	0.0276
response to oxygen-containing compound (GO:1901700)	1599	141	65.72	+	2.15	1.04e-16	1.45e-14
regulation of phosphate metabolic process (GO:0019220)	1793	158	73.7	+	2.14	1.07e-18	1.96e-16
regulation of phosphorus metabolic process (GO:0051174)	1794	158	73.74	+	2.14	1.1e-18	1.98e-16
regulation of protein catabolic process (GO:0042176)	398	35	16.36	+	2.14	7.99e-05	0.00188
positive regulation of intracellular signal transduction (GO:1902533)	1026	90	42.17	+	2.13	1.24e-10	8.18e-09
regulation of multicellular organismal process (GO:0051239)	3147	276	129.35	+	2.13	2.98e-34	9.53e-31
positive regulation of protein kinase activity (GO:0045860)	536	47	22.03	+	2.13	4.02e-06	0.000131
immune system process (GO:0002376)	2806	246	115.34	+	2.13	8.15e-30	8.14e-27
negative regulation of signal transduction (GO:0009968)	1268	111	52.12	+	2.13	5.7e-13	4.79e-11
receptor-mediated endocytosis (GO:0006898)	240	21	9.86	+	2.13	0.00198	0.0289
positive regulation of immune response (GO:0050778)	847	74	34.81	+	2.13	6.4e-09	3.46e-07
cation homeostasis (GO:0055080)	712	62	29.27	+	2.12	1.41e-07	6.19e-06
blood vessel development (GO:0001568)	494	43	20.3	+	2.12	1.38e-05	0.000391
inorganic ion homeostasis (GO:0098771)	724	63	29.76	+	2.12	1.08e-07	4.9e-06
regulation of neurotransmitter levels (GO:0001505)	357	31	14.67	+	2.11	0.000194	0.00406
cellular response to tumor necrosis factor (GO:0071356)	242	21	9.95	+	2.11	0.00212	0.0308
carboxylic acid biosynthetic process (GO:0046394)	300	26	12.33	+	2.11	0.000768	0.013
negative regulation of neurogenesis (GO:0050768)	289	25	11.88	+	2.1	0.00104	0.0167
tube morphogenesis (GO:0035239)	659	57	27.09	+	2.1	6.73e-07	2.59e-05
learning or memory (GO:0007611)	266	23	10.93	+	2.1	0.00189	0.0281
organic acid biosynthetic process (GO:0016053)	301	26	12.37	+	2.1	0.000788	0.0133
cellular chemical homeostasis (GO:0055082)	757	65	31.12	+	2.09	1.18e-07	5.25e-06
immune response (GO:0006955)	1868	160	76.78	+	2.08	7.86e-18	1.37e-15
negative regulation of cell communication (GO:0010648)	1367	117	56.19	+	2.08	4.71e-13	4.14e-11
regulation of multicellular organismal development (GO:2000026)	2047	175	84.14	+	2.08	1.81e-19	3.75e-17
negative regulation of signaling (GO:0023057)	1371	117	56.35	+	2.08	5.35e-13	4.62e-11
positive regulation of protein serine/threonine kinase activity (GO:0071902)	340	29	13.98	+	2.08	0.000592	0.0105
regulation of hormone secretion (GO:0046883)	270	23	11.1	+	2.07	0.00204	0.0297
negative regulation of molecular function (GO:0044092)	1166	99	47.93	+	2.07	7.65e-11	5.16e-09
angiogenesis (GO:0001525)	319	27	13.11	+	2.06	0.000732	0.0125
positive regulation of neuron differentiation (GO:0045666)	379	32	15.58	+	2.05	0.000275	0.00542
negative regulation of cellular component organization (GO:0051129)	711	60	29.22	+	2.05	6.42e-07	2.48e-05
positive regulation of cell development (GO:0010720)	557	47	22.89	+	2.05	1.03e-05	0.0003
negative regulation of cell development (GO:0010721)	332	28	13.65	+	2.05	0.000845	0.0142
positive regulation of MAP kinase activity (GO:0043406)	261	22	10.73	+	2.05	0.00289	0.0393
regulation of protein modification process (GO:0031399)	1851	156	76.08	+	2.05	8.53e-17	1.23e-14
ion homeostasis (GO:0050801)	796	67	32.72	+	2.05	1.45e-07	6.36e-06
alcohol metabolic process (GO:0006066)	321	27	13.19	+	2.05	0.00115	0.0182
negative regulation of protein metabolic process (GO:0051248)	1108	93	45.54	+	2.04	3.9e-10	2.38e-08
epithelial tube morphogenesis (GO:0060562)	310	26	12.74	+	2.04	0.00103	0.0167
positive regulation of nervous system development (GO:0051962)	549	46	22.57	+	2.04	1.49e-05	0.000414
response to peptide (GO:1901652)	478	40	19.65	+	2.04	5.29e-05	0.00129
negative regulation of catabolic process (GO:0009895)	311	26	12.78	+	2.03	0.00107	0.0172
positive regulation of transferase activity (GO:0051347)	660	55	27.13	+	2.03	3.1e-06	0.000103
vasculature development (GO:0001944)	516	43	21.21	+	2.03	3.52e-05	0.000899
regulation of calcium ion transport (GO:0051924)	264	22	10.85	+	2.03	0.00309	0.0409
regulation of system process (GO:0044057)	590	49	24.25	+	2.02	1.08e-05	0.000315
positive regulation of cell cycle (GO:0045787)	386	32	15.87	+	2.02	0.000498	0.00905
cell death (GO:0008219)	1075	89	44.19	+	2.01	2.35e-09	1.34e-07
regulation of kinase activity (GO:0043549)	873	72	35.88	+	2.01	1.23e-07	5.45e-06
cellular response to organic substance (GO:0071310)	2391	197	98.28	+	2	2.3e-20	5.65e-18
regulation of cellular response to stress (GO:0080135)	730	60	30.01	+	2	1.45e-06	5.09e-05
regulation of transferase activity (GO:0051338)	987	81	40.57	+	2	1.7e-08	8.69e-07
cofactor metabolic process (GO:0051186)	427	35	17.55	+	1.99	0.000241	0.00485
negative regulation of cellular protein metabolic process (GO:0032269)	1039	85	42.71	+	1.99	9.07e-09	4.85e-07
cardiovascular system development (GO:0072358)	526	43	21.62	+	1.99	6.7e-05	0.0016
cellular homeostasis (GO:0019725)	895	73	36.79	+	1.98	1.13e-07	5.09e-06
regulation of proteolysis (GO:0030162)	737	60	30.29	+	1.98	1.7e-06	5.89e-05
organelle fission (GO:0048285)	308	25	12.66	+	1.97	0.00245	0.0342
regulation of cell differentiation (GO:0045595)	1824	148	74.97	+	1.97	1.4e-14	1.46e-12
positive regulation of signaling (GO:0023056)	1851	150	76.08	+	1.97	8.4e-15	9.2e-13
regulation of neurogenesis (GO:0050767)	827	67	33.99	+	1.97	6.29e-07	2.45e-05
cellular response to chemical stimulus (GO:0070887)	2926	237	120.27	+	1.97	5.34e-24	2.44e-21
positive regulation of cell communication (GO:0010647)	1842	149	75.71	+	1.97	1.2e-14	1.28e-12
regulation of growth (GO:0040008)	680	55	27.95	+	1.97	6.87e-06	0.000211
positive regulation of kinase activity (GO:0033674)	583	47	23.96	+	1.96	3.99e-05	0.001
cellular response to external stimulus (GO:0071496)	361	29	14.84	+	1.95	0.00137	0.0213
negative regulation of organelle organization (GO:0010639)	386	31	15.87	+	1.95	0.000808	0.0136
regulation of protein metabolic process (GO:0051246)	2804	224	115.25	+	1.94	7.31e-22	2.2e-19
positive regulation of signal transduction (GO:0009967)	1691	135	69.51	+	1.94	6.75e-13	5.54e-11
programmed cell death (GO:0012501)	1040	83	42.75	+	1.94	3.76e-08	1.84e-06
leukocyte activation (GO:0045321)	916	73	37.65	+	1.94	2.53e-07	1.04e-05
protein complex oligomerization (GO:0051259)	466	37	19.15	+	1.93	0.000284	0.00556
negative regulation of catalytic activity (GO:0043086)	808	64	33.21	+	1.93	1.91e-06	6.57e-05
gland development (GO:0048732)	417	33	17.14	+	1.93	0.000802	0.0135
chemical homeostasis (GO:0048878)	1125	89	46.24	+	1.92	1.42e-08	7.38e-07
regulation of developmental process (GO:0050793)	2592	205	106.54	+	1.92	2.76e-19	5.59e-17
cell migration (GO:0016477)	949	75	39.01	+	1.92	2.48e-07	1.03e-05
homeostatic process (GO:0042592)	1658	131	68.15	+	1.92	3.98e-12	3.02e-10
response to extracellular stimulus (GO:0009991)	558	44	22.94	+	1.92	0.000107	0.00239
regulation of autophagy (GO:0010506)	330	26	13.56	+	1.92	0.00344	0.045
regulation of cell growth (GO:0001558)	420	33	17.26	+	1.91	0.00084	0.0141
response to organic substance (GO:0010033)	3019	237	124.09	+	1.91	2.59e-22	8.45e-20
regulation of mitotic cell cycle (GO:0007346)	638	50	26.22	+	1.91	3.64e-05	0.000925
morphogenesis of an epithelium (GO:0002009)	434	34	17.84	+	1.91	0.000669	0.0115
regulation of anatomical structure size (GO:0090066)	511	40	21	+	1.9	0.000219	0.00445
regulation of chromosome organization (GO:0033044)	358	28	14.71	+	1.9	0.00211	0.0306
cell activation (GO:0001775)	1063	83	43.69	+	1.9	8.38e-08	3.85e-06
regulation of catabolic process (GO:0009894)	999	78	41.06	+	1.9	2.1e-07	8.84e-06
regulation of actin cytoskeleton organization (GO:0032956)	346	27	14.22	+	1.9	0.00275	0.0377
negative regulation of cell cycle (GO:0045786)	577	45	23.72	+	1.9	9.41e-05	0.00213
organic hydroxy compound metabolic process (GO:1901615)	462	36	18.99	+	1.9	0.000621	0.0109
regulation of transport (GO:0051049)	1877	146	77.15	+	1.89	4.96e-13	4.33e-11
regulation of cellular catabolic process (GO:0031329)	836	65	34.36	+	1.89	2.82e-06	9.36e-05
regulation of cellular amide metabolic process (GO:0034248)	412	32	16.93	+	1.89	0.00118	0.0185
regulation of intracellular signal transduction (GO:1902531)	1834	142	75.38	+	1.88	1.71e-12	1.35e-10
regulation of cellular protein metabolic process (GO:0032268)	2633	203	108.22	+	1.88	5.34e-18	9.38e-16
regulation of neuron projection development (GO:0010975)	506	39	20.8	+	1.88	0.000331	0.00637
regulation of nervous system development (GO:0051960)	935	72	38.43	+	1.87	1.16e-06	4.18e-05
second-messenger-mediated signaling (GO:0019932)	338	26	13.89	+	1.87	0.00386	0.0492
positive regulation of response to stimulus (GO:0048584)	2461	188	101.15	+	1.86	3.83e-16	5.11e-14
response to stress (GO:0006950)	3580	273	147.15	+	1.86	1.58e-24	7.87e-22
cellular response to nitrogen compound (GO:1901699)	657	50	27	+	1.85	7.22e-05	0.00172
regulation of vesicle-mediated transport (GO:0060627)	552	42	22.69	+	1.85	0.000255	0.00508
tube development (GO:0035295)	855	65	35.14	+	1.85	5.56e-06	0.000175
positive regulation of cellular metabolic process (GO:0031325)	3344	253	137.45	+	1.84	5.52e-22	1.7e-19
regulation of neuron differentiation (GO:0045664)	663	50	27.25	+	1.83	8.18e-05	0.00191
positive regulation of metabolic process (GO:0009893)	3650	274	150.03	+	1.83	1.37e-23	5.63e-21
regulation of localization (GO:0032879)	2790	209	114.68	+	1.82	3.28e-17	4.99e-15
positive regulation of organelle organization (GO:0010638)	628	47	25.81	+	1.82	0.000175	0.00367
regulation of metal ion transport (GO:0010959)	401	30	16.48	+	1.82	0.00254	0.0355
regulation of cell development (GO:0060284)	950	71	39.05	+	1.82	3.37e-06	0.00011
growth (GO:0040007)	402	30	16.52	+	1.82	0.0026	0.0362
positive regulation of nitrogen compound metabolic process (GO:0051173)	3203	239	131.65	+	1.82	1.04e-19	2.24e-17
localization of cell (GO:0051674)	1061	79	43.61	+	1.81	1.04e-06	3.8e-05
cell motility (GO:0048870)	1061	79	43.61	+	1.81	1.04e-06	3.8e-05
positive regulation of macromolecule metabolic process (GO:0010604)	3375	249	138.72	+	1.79	4.33e-20	9.9e-18
locomotion (GO:0040011)	1304	96	53.6	+	1.79	1.15e-07	5.12e-06
anatomical structure formation involved in morphogenesis (GO:0048646)	884	65	36.34	+	1.79	1.68e-05	0.00046
regulation of anatomical structure morphogenesis (GO:0022603)	1077	79	44.27	+	1.78	1.82e-06	6.25e-05
tissue morphogenesis (GO:0048729)	560	41	23.02	+	1.78	0.000875	0.0146
embryo development ending in birth or egg hatching (GO:0009792)	657	48	27	+	1.78	0.000246	0.00492
regulation of signal transduction (GO:0009966)	3154	230	129.64	+	1.77	8.03e-18	1.38e-15
negative regulation of transcription by RNA polymerase II (GO:0000122)	880	64	36.17	+	1.77	2.45e-05	0.000646
response to organic cyclic compound (GO:0014070)	923	67	37.94	+	1.77	1.73e-05	0.000472
cytokine-mediated signaling pathway (GO:0019221)	692	50	28.44	+	1.76	0.000238	0.00482
response to inorganic substance (GO:0010035)	540	39	22.2	+	1.76	0.00111	0.0178
positive regulation of catalytic activity (GO:0043085)	1440	104	59.19	+	1.76	6.8e-08	3.14e-06
chordate embryonic development (GO:0043009)	640	46	26.31	+	1.75	0.000452	0.00832
positive regulation of molecular function (GO:0044093)	1797	129	73.86	+	1.75	2.01e-09	1.15e-07
cellular response to organonitrogen compound (GO:0071417)	599	43	24.62	+	1.75	0.000884	0.0147
response to nitrogen compound (GO:1901698)	1089	78	44.76	+	1.74	6.12e-06	0.00019
small molecule biosynthetic process (GO:0044283)	587	42	24.13	+	1.74	0.00114	0.0181
cellular response to organic cyclic compound (GO:0071407)	546	39	22.44	+	1.74	0.00162	0.0247
regulation of hydrolase activity (GO:0051336)	1290	92	53.02	+	1.74	7.18e-07	2.73e-05
carbohydrate metabolic process (GO:0005975)	479	34	19.69	+	1.73	0.00376	0.0483
negative regulation of cellular process (GO:0048523)	4754	337	195.4	+	1.72	5.77e-26	3.55e-23
negative regulation of biosynthetic process (GO:0009890)	1566	111	64.37	+	1.72	6.74e-08	3.12e-06
regulation of response to stimulus (GO:0048583)	4331	306	178.02	+	1.72	1.04e-22	3.62e-20
behavior (GO:0007610)	581	41	23.88	+	1.72	0.00156	0.0239
response to nutrient levels (GO:0031667)	525	37	21.58	+	1.71	0.00277	0.0379
immune effector process (GO:0002252)	1079	76	44.35	+	1.71	1.19e-05	0.000342
regulation of cell communication (GO:0010646)	3540	249	145.5	+	1.71	1.43e-17	2.38e-15
regulation of molecular function (GO:0065009)	3022	212	124.21	+	1.71	1.33e-14	1.41e-12
carboxylic acid metabolic process (GO:0019752)	884	62	36.34	+	1.71	0.000107	0.00239
positive regulation of transcription by RNA polymerase II (GO:0045944)	1212	85	49.82	+	1.71	4.33e-06	0.00014
negative regulation of cellular metabolic process (GO:0031324)	2567	180	105.51	+	1.71	2.98e-12	2.3e-10
adaptive immune response (GO:0002250)	599	42	24.62	+	1.71	0.00132	0.0205
positive regulation of hydrolase activity (GO:0051345)	771	54	31.69	+	1.7	0.000336	0.00646
regulation of catalytic activity (GO:0050790)	2342	164	96.26	+	1.7	4.17e-11	2.87e-09
regulation of signaling (GO:0023051)	3581	250	147.19	+	1.7	2.98e-17	4.57e-15
positive regulation of cellular process (GO:0048522)	5465	381	224.63	+	1.7	3.23e-29	2.35e-26
negative regulation of cellular macromolecule biosynthetic process (GO:2000113)	1399	97	57.5	+	1.69	1.24e-06	4.42e-05
negative regulation of nitrogen compound metabolic process (GO:0051172)	2369	164	97.37	+	1.68	1.06e-10	7.08e-09
positive regulation of biosynthetic process (GO:0009891)	2039	141	83.81	+	1.68	3.57e-09	2.01e-07
negative regulation of cellular biosynthetic process (GO:0031327)	1539	106	63.26	+	1.68	4.74e-07	1.89e-05
negative regulation of macromolecule biosynthetic process (GO:0010558)	1481	102	60.87	+	1.68	8.4e-07	3.14e-05
regulation of cell cycle (GO:0051726)	1206	83	49.57	+	1.67	1.17e-05	0.000337
negative regulation of biological process (GO:0048519)	5333	367	219.2	+	1.67	1.07e-26	6.86e-24
response to drug (GO:0042493)	1019	70	41.88	+	1.67	5.89e-05	0.00143
positive regulation of cellular component organization (GO:0051130)	1226	84	50.39	+	1.67	1.02e-05	0.000297
regulation of ion transport (GO:0043269)	704	48	28.94	+	1.66	0.00111	0.0178
negative regulation of transcription, DNA-templated (GO:0045892)	1208	82	49.65	+	1.65	2.32e-05	0.000614
intracellular signal transduction (GO:0035556)	1680	114	69.05	+	1.65	3.47e-07	1.4e-05
regulation of organelle organization (GO:0033043)	1298	88	53.35	+	1.65	8.97e-06	0.000267
response to organonitrogen compound (GO:0010243)	1005	68	41.31	+	1.65	0.000141	0.00303
mitotic cell cycle (GO:0000278)	696	47	28.61	+	1.64	0.00147	0.0226
positive regulation of cellular biosynthetic process (GO:0031328)	2007	135	82.49	+	1.64	4.44e-08	2.12e-06
cellular response to hormone stimulus (GO:0032870)	610	41	25.07	+	1.64	0.00393	0.05
negative regulation of metabolic process (GO:0009892)	2918	196	119.94	+	1.63	9.75e-12	7.09e-10
response to chemical (GO:0042221)	4485	301	184.35	+	1.63	5.21e-19	9.92e-17
positive regulation of biological process (GO:0048518)	6214	417	255.41	+	1.63	1.51e-29	1.15e-26
small molecule metabolic process (GO:0044281)	1719	115	70.66	+	1.63	6.3e-07	2.44e-05
embryo development (GO:0009790)	987	66	40.57	+	1.63	0.000237	0.0048
positive regulation of macromolecule biosynthetic process (GO:0010557)	1919	128	78.88	+	1.62	1.32e-07	5.83e-06
import into cell (GO:0098657)	675	45	27.74	+	1.62	0.00242	0.0339
regulation of plasma membrane bounded cell projection organization (GO:0120035)	678	45	27.87	+	1.61	0.00251	0.035
multi-organism process (GO:0051704)	2832	187	116.4	+	1.61	1.67e-10	1.08e-08
cellular response to endogenous stimulus (GO:0071495)	1221	80	50.19	+	1.59	9.03e-05	0.00208
regulation of cell projection organization (GO:0031344)	687	45	28.24	+	1.59	0.00356	0.0463
circulatory system development (GO:0072359)	872	57	35.84	+	1.59	0.001	0.0163
positive regulation of gene expression (GO:0010628)	2011	131	82.66	+	1.58	3.26e-07	1.32e-05
negative regulation of nucleic acid-templated transcription (GO:1903507)	1261	82	51.83	+	1.58	8.57e-05	0.00199
negative regulation of RNA biosynthetic process (GO:1902679)	1263	82	51.91	+	1.58	8.72e-05	0.00202
negative regulation of macromolecule metabolic process (GO:0010605)	2666	173	109.58	+	1.58	3.1e-09	1.76e-07
regulation of cellular component organization (GO:0051128)	2491	161	102.39	+	1.57	1.9e-08	9.63e-07
oxoacid metabolic process (GO:0043436)	976	63	40.12	+	1.57	0.000763	0.0129
response to endogenous stimulus (GO:0009719)	1503	97	61.78	+	1.57	2.39e-05	0.000631
response to hormone (GO:0009725)	915	59	37.61	+	1.57	0.00129	0.0201
negative regulation of RNA metabolic process (GO:0051253)	1354	87	55.65	+	1.56	8.08e-05	0.00189
organic acid metabolic process (GO:0006082)	997	64	40.98	+	1.56	0.000858	0.0144
negative regulation of nucleobase-containing compound metabolic process (GO:0045934)	1456	93	59.85	+	1.55	4.58e-05	0.00114
negative regulation of gene expression (GO:0010629)	1738	111	71.44	+	1.55	8.37e-06	0.000251
cellular response to stress (GO:0033554)	1729	109	71.07	+	1.53	1.88e-05	0.00051
response to abiotic stimulus (GO:0009628)	1162	73	47.76	+	1.53	0.000667	0.0115
generation of neurons (GO:0048699)	1550	97	63.71	+	1.52	7.28e-05	0.00173
epithelium development (GO:0060429)	1103	69	45.34	+	1.52	0.000877	0.0146
neurogenesis (GO:0022008)	1649	103	67.78	+	1.52	4.01e-05	0.00101
positive regulation of transcription, DNA-templated (GO:0045893)	1553	97	63.83	+	1.52	7.45e-05	0.00176
regulation of biological quality (GO:0065008)	4073	254	167.41	+	1.52	5.7e-12	4.24e-10
cell cycle (GO:0007049)	1328	82	54.58	+	1.5	0.000393	0.00736
positive regulation of nucleobase-containing compound metabolic process (GO:0045935)	1897	115	77.97	+	1.47	5.29e-05	0.00129
tissue development (GO:0009888)	1762	106	72.42	+	1.46	0.000142	0.00304
positive regulation of RNA metabolic process (GO:0051254)	1736	104	71.35	+	1.46	0.000211	0.00431
movement of cell or subcellular component (GO:0006928)	1535	91	63.09	+	1.44	0.000709	0.0122
positive regulation of nucleic acid-templated transcription (GO:1903508)	1651	97	67.86	+	1.43	0.00066	0.0114
positive regulation of RNA biosynthetic process (GO:1902680)	1652	97	67.9	+	1.43	0.000663	0.0115
cell differentiation (GO:0030154)	3710	215	152.49	+	1.41	1.78e-07	7.66e-06
regulation of primary metabolic process (GO:0080090)	6023	349	247.56	+	1.41	5.1e-13	4.43e-11
cell surface receptor signaling pathway (GO:0007166)	2417	140	99.35	+	1.41	6e-05	0.00144
animal organ development (GO:0048513)	3197	185	131.41	+	1.41	2.32e-06	7.87e-05
system development (GO:0048731)	4424	255	181.84	+	1.4	9.63e-09	5.11e-07
anatomical structure morphogenesis (GO:0009653)	2153	124	88.49	+	1.4	0.00021	0.0043
regulation of nitrogen compound metabolic process (GO:0051171)	5839	336	240	+	1.4	5.22e-12	3.9e-10
response to stimulus (GO:0050896)	8495	488	349.17	+	1.4	1.2e-20	3.09e-18
cellular response to stimulus (GO:0051716)	6703	384	275.51	+	1.39	4.84e-14	4.64e-12
regulation of cellular metabolic process (GO:0031323)	6216	355	255.5	+	1.39	1.91e-12	1.5e-10
cellular developmental process (GO:0048869)	3806	216	156.44	+	1.38	7.63e-07	2.89e-05
regulation of metabolic process (GO:0019222)	6690	377	274.98	+	1.37	1.34e-12	1.07e-10
phosphate-containing compound metabolic process (GO:0006796)	2151	121	88.41	+	1.37	0.00062	0.0109
phosphorus metabolic process (GO:0006793)	2178	122	89.52	+	1.36	0.000666	0.0115
regulation of macromolecule metabolic process (GO:0060255)	6160	343	253.19	+	1.35	1.88e-10	1.21e-08
multicellular organism development (GO:0007275)	5026	278	206.58	+	1.35	6.58e-08	3.07e-06
regulation of biosynthetic process (GO:0009889)	4264	235	175.26	+	1.34	1.76e-06	6.07e-05
regulation of transcription by RNA polymerase II (GO:0006357)	2294	126	94.29	+	1.34	0.00108	0.0173
regulation of cellular biosynthetic process (GO:0031326)	4185	227	172.02	+	1.32	9.68e-06	0.000285
nervous system development (GO:0007399)	2357	127	96.88	+	1.31	0.00215	0.0309
anatomical structure development (GO:0048856)	5422	289	222.86	+	1.3	1.09e-06	3.94e-05
regulation of macromolecule biosynthetic process (GO:0010556)	4046	213	166.3	+	1.28	0.000133	0.00287
signal transduction (GO:0007165)	5061	262	208.02	+	1.26	4.24e-05	0.00106
developmental process (GO:0032502)	5862	300	240.95	+	1.25	1.77e-05	0.000482
regulation of cellular macromolecule biosynthetic process (GO:2000112)	3908	198	160.63	+	1.23	0.00183	0.0273
regulation of cellular process (GO:0050794)	10981	556	451.35	+	1.23	2.18e-12	1.71e-10
cell communication (GO:0007154)	5500	276	226.07	+	1.22	0.00021	0.0043
regulation of biological process (GO:0050789)	11688	583	480.41	+	1.21	3.42e-12	2.6e-10
regulation of gene expression (GO:0010468)	4463	222	183.44	+	1.21	0.00228	0.0324
signaling (GO:0023052)	5393	267	221.67	+	1.2	0.000741	0.0126
biological regulation (GO:0065007)	12387	604	509.14	+	1.19	6.49e-11	4.4e-09
cellular process (GO:0009987)	14575	705	599.08	+	1.18	9.14e-16	1.18e-13
multicellular organismal process (GO:0032501)	6973	334	286.61	+	1.17	0.000915	0.0151
biological_process (GO:0008150)	17840	846	733.28	+	1.15	7.56e-38	6.04e-34
organic substance metabolic process (GO:0071704)	7874	368	323.65	+	1.14	0.00259	0.0362
metabolic process (GO:0008152)	8428	392	346.42	+	1.13	0.00206	0.03
proteolysis (GO:0006508)	1283	32	52.74	-	0.61	0.00266	0.0364
protein modification by small protein conjugation (GO:0032446)	777	16	31.94	-	0.5	0.00282	0.0386
protein modification by small protein conjugation or removal (GO:0070647)	987	19	40.57	-	0.47	0.000243	0.00488
sensory perception (GO:0007600)	966	18	39.71	-	0.45	0.000205	0.00425
protein ubiquitination (GO:0016567)	698	13	28.69	-	0.45	0.00165	0.025
detection of stimulus (GO:0051606)	693	12	28.48	-	0.42	0.000782	0.0132
detection of chemical stimulus (GO:0009593)	519	8	21.33	-	0.38	0.00202	0.0295
peptide biosynthetic process (GO:0043043)	419	6	17.22	-	0.35	0.00356	0.0462
exocytosis (GO:0006887)	786	11	32.31	-	0.34	2.58e-05	0.00068
viral process (GO:0016032)	702	9	28.85	-	0.31	3.23e-05	0.000833
translation (GO:0006412)	393	5	16.15	-	0.31	0.00256	0.0357
myeloid leukocyte mediated immunity (GO:0002444)	514	6	21.13	-	0.28	0.000228	0.00462
regulated exocytosis (GO:0045055)	696	8	28.61	-	0.28	1.17e-05	0.000338
cilium organization (GO:0044782)	359	4	14.76	-	0.27	0.00243	0.034
detection of stimulus involved in sensory perception (GO:0050906)	543	6	22.32	-	0.27	8.76e-05	0.00202
neutrophil activation (GO:0042119)	496	5	20.39	-	0.25	0.000106	0.00238
granulocyte activation (GO:0036230)	500	5	20.55	-	0.24	0.000108	0.00241
leukocyte degranulation (GO:0043299)	504	5	20.72	-	0.24	7.65e-05	0.00181
neutrophil mediated immunity (GO:0002446)	494	3	20.3	-	0.15	6.12e-06	0.00019
Unclassified (UNCLASSIFIED)	3156	17	129.72	-	0.13	7.56e-38	4.03e-34
keratinization (GO:0031424)	226	1	9.29	-	0.11	0.00177	0.0265
DNA-templated transcription, initiation (GO:0006352)	229	1	9.41	-	0.11	0.00179	0.0267
Fc receptor signaling pathway (GO:0038093)	240	1	9.86	-	0.1	0.00125	0.0195
detection of chemical stimulus involved in sensory perception (GO:0050907)	482	2	19.81	-	0.1	1.31e-06	4.61e-05
neutrophil degranulation (GO:0043312)	483	2	19.85	-	0.1	1.32e-06	4.66e-05
neutrophil activation involved in immune response (GO:0002283)	487	2	20.02	-	0.1	8.75e-07	3.26e-05
sensory perception of chemical stimulus (GO:0007606)	534	2	21.95	-	0.09	2.1e-07	8.85e-06
complement activation, classical pathway (GO:0006958)	161	0	6.62	-	< 0.01	0.00332	0.0435
humoral immune response mediated by circulating immunoglobulin (GO:0002455)	167	0	6.86	-	< 0.01	0.00214	0.0309
transcription initiation from RNA polymerase II promoter (GO:0006367)	186	0	7.65	-	< 0.01	0.000968	0.0158
detection of chemical stimulus involved in sensory perception of smell (GO:0050911)	433	0	17.8	-	< 0.01	5.31e-08	2.5e-06
anaphase (GO:0051322)	156	0	6.41	-	< 0.01	0.00316	0.0416
post-translational protein modification (GO:0043687)	361	0	14.84	-	< 0.01	7.96e-07	3e-05
mitotic cell cycle phase (GO:0098763)	267	0	10.97	-	< 0.01	4.28e-05	0.00107
M phase (GO:0000279)	170	0	6.99	-	< 0.01	0.00221	0.0316
mitotic prometaphase (GO:0000236)	170	0	6.99	-	< 0.01	0.00221	0.0315
mitotic anaphase (GO:0000090)	156	0	6.41	-	< 0.01	0.00316	0.0415
mitotic M phase (GO:0000087)	170	0	6.99	-	< 0.01	0.00221	0.0315
cell cycle phase (GO:0022403)	267	0	10.97	-	< 0.01	4.28e-05	0.00107
sensory perception of smell (GO:0007608)	462	0	18.99	-	< 0.01	1.61e-08	8.31e-07
